# Supplementary material for: Molecular analysis of acute pyelonephritis—excessive innate and attenuated adaptive immunity
Source: Life Sci Alliance. 2024 Dec 20;8(3):e202402926. doi: 10.26508/lsa.202402926 (PMC11662066; doi:10.26508/lsa.202402926)
Supplement: Supplementary file 6 [file LSA-2024-02926_TableS6.xlsx]

## Sheet: Sheet1
snp	Chromosome	Position	genotype	Alternative allele frequency acute DMSA Positive group	Alternativeallele frequency acute DMSA Negative group	odds_ratio	p-value	confidence_interval	1000 Genomes allele frequency	GnomAD exome allele frequency	gnomAD exome AFR allele frequency	gnomAD exome AMR allele frequency	gnomAD exome ASJ allele frequency	gnomAD exome EAS allele frequency	gnomAD exome FIN allele frequency	gnomAD exome NFE allele frequency	gnomAD exome OTH allele frequency	gnomAD exome SAS allele frequency
chr2:179582537:G:T	chr2	179582537	GG	0.51	0.71	4.66667	1.534e-05	(1.17774433202571-26.6353344805893)	0.4449	0.3084	0.4227	0.4115	0.2003	0.6675	0.2016	0.2025	0.2687	0.4304
chr2:179582537:G:T	chr2	179582537	GT	0.51	0.71	3.03061	1.534e-05	(1.27724018684473-7.31644629727266)	0.4449	0.3084	0.4227	0.4115	0.2003	0.6675	0.2016	0.2025	0.2687	0.4304
chr2:179582537:G:T	chr2	179582537	TT	0.51	0.71	0.153449	1.534e-05	(0.0609350447821861-0.381381453924566)	0.4449	0.3084	0.4227	0.4115	0.2003	0.6675	0.2016	0.2025	0.2687	0.4304
chr14:48143852:C:T	chr14	48143852	CC	0.11	0.25	5.98696	3.133e-05	(2.30976556616278-16.0462228333099)	0.0733	0.03242	0.005085	0.007564	0.003677	0.2139	0.01827	0.001483	0.02173	0.08513
chr14:48143852:C:T	chr14	48143852	TC	0.11	0.25	0.150943	3.133e-05	(0.0521613765190213-0.411899567739319)	0.0733	0.03242	0.005085	0.007564	0.003677	0.2139	0.01827	0.001483	0.02173	0.08513
chr14:48143852:C:T	chr14	48143852	TT	0.11	0.25	0.813559	3.133e-05	(0.0571360099405116-11.6266027606433)	0.0733	0.03242	0.005085	0.007564	0.003677	0.2139	0.01827	0.001483	0.02173	0.08513
chr8:40451701:A:G	chr8	40451701	AA	0.48	0.59	8.83761	7.153e-05	(2.34981057599094-48.7131709538054)	0.2871	-	-	-	-	-	-	-	-	-
chr8:40451701:A:G	chr8	40451701	AG	0.48	0.59	0.233045	7.153e-05	(0.0969760571932144-0.555010977852764)	0.2871	-	-	-	-	-	-	-	-	-
chr8:40451701:A:G	chr8	40451701	GG	0.48	0.59	1.25436	7.153e-05	(0.51497283903573-3.10219702921944)	0.2871	-	-	-	-	-	-	-	-	-
chr6:90652950:T:C	chr6	90652950	CC	0.39	0.66	0.282389	0.0001075	(0.100452508103953-0.760133617597244)	0.48	-	-	-	-	-	-	-	-	-
chr6:90652950:T:C	chr6	90652950	TC	0.39	0.66	0.760369	0.0001075	(0.335086144062932-1.72065038675963)	0.48	-	-	-	-	-	-	-	-	-
chr6:90652950:T:C	chr6	90652950	TT	0.39	0.66	8.83761	0.0001075	(2.34981057599094-48.7131709538054)	0.48	-	-	-	-	-	-	-	-	-
chr6:43034850:C:T	chr6	43034850	CC	0.11	0.22	3.76923	0.0001704	(1.50952131379819-9.61044932450204)	0.1466	0.09194	0.1987	0.1536	0.03314	0.1881	0.0533	0.0434	0.0739	0.1345
chr6:43034850:C:T	chr6	43034850	TC	0.11	0.22	0.1875	0.0001704	(0.0675497619801524-0.497399643584887)	0.1466	0.09194	0.1987	0.1536	0.03314	0.1881	0.0533	0.0434	0.0739	0.1345
chr6:43034850:C:T	chr6	43034850	TT	0.11	0.22	Inf	0.0001704	(0.341174582820437-Inf)	0.1466	0.09194	0.1987	0.1536	0.03314	0.1881	0.0533	0.0434	0.0739	0.1345
chr2:205274728:A:C	chr2	205274728	AA	0.51	0.53	3.85714	0.0001929	(1.22166276861419-14.3360718656123)	-	-	-	-	-	-	-	-	-	-
chr2:205274728:A:C	chr2	205274728	AC	0.51	0.53	0.182825	0.0001929	(0.0722586818382952-0.452463999233443)	-	-	-	-	-	-	-	-	-	-
chr2:205274728:A:C	chr2	205274728	CC	0.51	0.53	3.07143	0.0001929	(1.08902742089591-9.46395738320743)	-	-	-	-	-	-	-	-	-	-
chr1:18043943:T:C	chr1	18043943	CC	0.43	0.54	1.16327	0.0002081	(0.474497863203145-2.89202684469801)	-	-	-	-	-	-	-	-	-	-
chr1:18043943:T:C	chr1	18043943	TC	0.43	0.54	0.237037	0.0002081	(0.0979133641417716-0.568521850581874)	-	-	-	-	-	-	-	-	-	-
chr1:18043943:T:C	chr1	18043943	TT	0.43	0.54	5.44762	0.0002081	(1.88854645551222-17.7540293871011)	-	-	-	-	-	-	-	-	-	-
chr3:33195309:A:G	chr3	33195309	AA	0.24	0.12	0.258711	0.0002692	(0.0948433346230625-0.668039557414408)	0.2009	0.1738	0.203	0.2021	0.1584	0.2299	0.09913	0.1573	0.1636	0.2144
chr3:33195309:A:G	chr3	33195309	GA	0.24	0.12	5.82353	0.0002692	(2.02190315136048-18.946002771457)	0.2009	0.1738	0.203	0.2021	0.1584	0.2299	0.09913	0.1573	0.1636	0.2144
chr3:33195309:A:G	chr3	33195309	GG	0.24	0.12	0.261111	0.0002692	(0.00489948127820006-3.41015311279123)	0.2009	0.1738	0.203	0.2021	0.1584	0.2299	0.09913	0.1573	0.1636	0.2144
chr4:94761551:A:G	chr4	94761551	AA	0.93	0.76	0.261111	0.000376	(0.00489948127820006-3.41015311279123)	0.7352	-	-	-	-	-	-	-	-	-
chr4:94761551:A:G	chr4	94761551	AG	0.93	0.76	0.22028	0.000376	(0.079113149487547-0.586277446611577)	0.7352	-	-	-	-	-	-	-	-	-
chr4:94761551:A:G	chr4	94761551	GG	0.93	0.76	5.1	0.000376	(1.96976649769431-13.6694518678211)	0.7352	-	-	-	-	-	-	-	-	-
chr2:179558366:T:C	chr2	179558366	CC	0.45	0.64	0.244898	0.0004299	(0.0961154207527148-0.611141615719402)	0.4778	0.3366	0.5581	0.4297	0.2666	0.5737	0.2517	0.227	0.2987	0.4796
chr2:179558366:T:C	chr2	179558366	TC	0.45	0.64	1.40439	0.0004299	(0.620374166115843-3.18780722263347)	0.4778	0.3366	0.5581	0.4297	0.2666	0.5737	0.2517	0.227	0.2987	0.4796
chr2:179558366:T:C	chr2	179558366	TT	0.45	0.64	6.05303	0.0004299	(1.56997559880761-33.9156414950322)	0.4778	0.3366	0.5581	0.4297	0.2666	0.5737	0.2517	0.227	0.2987	0.4796
chr2:140146729:C:T	chr2	140146729	CC	0.59	0.44	0.164983	0.0004429	(0.053697987365308-0.468037326647834)	0.5064	-	-	-	-	-	-	-	-	-
chr2:140146729:C:T	chr2	140146729	TC	0.59	0.44	2.79529	0.0004429	(1.20264551739337-6.5546140024721)	0.5064	-	-	-	-	-	-	-	-	-
chr2:140146729:C:T	chr2	140146729	TT	0.59	0.44	1.48414	0.0004429	(0.57710467131525-3.93082640289852)	0.5064	-	-	-	-	-	-	-	-	-
chr19:42911769:G:A	chr19	42911769	AG	0	0.09	0	0.0004958	(0-0.367537575100151)	0.0228	0.0131	0.001728	0.0542	0.00311	0.06394	4.677e-05	0.0003886	0.009735	0.001704
chr19:42911769:G:A	chr19	42911769	GG	0	0.09	Inf	0.0004958	(2.72081024566674-Inf)	0.0228	0.0131	0.001728	0.0542	0.00311	0.06394	4.677e-05	0.0003886	0.009735	0.001704
chr4:99076132:A:C	chr4	99076132	AA	0.27	0.48	5.02682	0.0005533	(1.947614373153-13.6760679642692)	-	-	-	-	-	-	-	-	-	-
chr4:99076132:A:C	chr4	99076132	CA	0.27	0.48	0.438294	0.0005533	(0.190142480144141-1.00612325262347)	-	-	-	-	-	-	-	-	-	-
chr4:99076132:A:C	chr4	99076132	CC	0.27	0.48	0.345455	0.0005533	(0.0983593817876936-1.10968653803218)	-	-	-	-	-	-	-	-	-	-
chr21:43824106:A:G	chr21	43824106	AA	0.44	0.57	6.25	0.0006105	(2.04021927779776-22.6596970043246)	0.5453	0.5459	0.5153	0.3884	0.6477	0.4004	0.5389	0.6252	0.5733	0.5379
chr21:43824106:A:G	chr21	43824106	AG	0.44	0.57	0.598753	0.0006105	(0.262429227569049-1.36396094242294)	0.5453	0.5459	0.5153	0.3884	0.6477	0.4004	0.5389	0.6252	0.5733	0.5379
chr21:43824106:A:G	chr21	43824106	GG	0.44	0.57	0.39957	0.0006105	(0.154772986672992-1.01346388537415)	0.5453	0.5459	0.5153	0.3884	0.6477	0.4004	0.5389	0.6252	0.5733	0.5379
chr4:177113779:T:C	chr4	177113779	CC	0.66	0.49	3.625	0.0007841	(1.43804285009329-9.53525974594045)	0.3618	0.3196	0.2824	0.239	0.3546	0.6059	0.3107	0.3026	0.3222	0.3149
chr4:177113779:T:C	chr4	177113779	TC	0.66	0.49	0.860294	0.0007841	(0.379973164402969-1.94891477330477)	0.3618	0.3196	0.2824	0.239	0.3546	0.6059	0.3107	0.3026	0.3222	0.3149
chr4:177113779:T:C	chr4	177113779	TT	0.66	0.49	0.189732	0.0007841	(0.0505070085325428-0.613708271382274)	0.3618	0.3196	0.2824	0.239	0.3546	0.6059	0.3107	0.3026	0.3222	0.3149
chr19:57182204:C:T	chr19	57182204	CC	0.7	0.64	0.0666667	0.0008332	(0.00151669371180369-0.510874991632987)	0.4617	-	-	-	-	-	-	-	-	-
chr19:57182204:C:T	chr19	57182204	CT	0.7	0.64	2.86058	0.0008332	(1.22452462583669-6.7572633735712)	0.4617	-	-	-	-	-	-	-	-	-
chr19:57182204:C:T	chr19	57182204	TT	0.7	0.64	0.752315	0.0008332	(0.330881161532827-1.71084936510538)	0.4617	-	-	-	-	-	-	-	-	-
chr11:73668842:T:C	chr11	73668842	CC	0.56	0.35	7.0873	0.001044	(1.8610114007584-39.4076078653767)	0.4702	-	-	-	-	-	-	-	-	-
chr11:73668842:T:C	chr11	73668842	CT	0.56	0.35	0.811905	0.001044	(0.357810555035774-1.83730846878086)	0.4702	-	-	-	-	-	-	-	-	-
chr11:73668842:T:C	chr11	73668842	TT	0.56	0.35	0.358947	0.001044	(0.135842658301252-0.925679952491625)	0.4702	-	-	-	-	-	-	-	-	-
chr19:4847713:A:G	chr19	4847713	AA	0.92	0.85	Inf	0.001079	(0.341174582820437-Inf)	0.8952	0.8712	0.9048	0.9398	0.8587	0.9069	0.857	0.8491	0.8748	0.8481
chr19:4847713:A:G	chr19	4847713	AG	0.92	0.85	0.163743	0.001079	(0.0372122242417397-0.577740670683243)	0.8952	0.8712	0.9048	0.9398	0.8587	0.9069	0.857	0.8491	0.8748	0.8481
chr19:4847713:A:G	chr19	4847713	GG	0.92	0.85	3.30612	0.001079	(1.11929391447263-10.4937725502508)	0.8952	0.8712	0.9048	0.9398	0.8587	0.9069	0.857	0.8491	0.8748	0.8481
chr13:44457925:A:G	chr13	44457925	AA	0.22	0.37	3.69748	0.001106	(1.56908033830787-8.78792084091564)	0.3059	0.2771	0.3096	0.3946	0.4013	0.3106	0.2103	0.2307	0.2635	0.2896
chr13:44457925:A:G	chr13	44457925	GA	0.22	0.37	0.236132	0.001106	(0.096769130136273-0.569989033464385)	0.3059	0.2771	0.3096	0.3946	0.4013	0.3106	0.2103	0.2307	0.2635	0.2896
chr13:44457925:A:G	chr13	44457925	GG	0.22	0.37	1.25455	0.001106	(0.277436961233453-6.41071537110965)	0.3059	0.2771	0.3096	0.3946	0.4013	0.3106	0.2103	0.2307	0.2635	0.2896
chr15:81406415:T:C	chr15	81406415	CC	0.26	0.26	Inf	0.001251	(1.25125522259166-Inf)	0.3802	-	-	-	-	-	-	-	-	-
chr15:81406415:T:C	chr15	81406415	CT	0.26	0.26	0.303571	0.001251	(0.12741266778945-0.718050839270225)	0.3802	-	-	-	-	-	-	-	-	-
chr15:81406415:T:C	chr15	81406415	TT	0.26	0.26	1.96212	0.001251	(0.859412451827252-4.49357216765261)	0.3802	-	-	-	-	-	-	-	-	-
chr3:57414434:A:G	chr3	57414434	AA	0.31	0.48	1.9102	0.00136	(0.802423452798755-4.63081951678829)	0.2999	0.2998	0.1358	0.3386	0.3409	0.4098	0.3035	0.2361	0.2757	0.4167
chr3:57414434:A:G	chr3	57414434	GA	0.31	0.48	1.52381	0.00136	(0.671575883470456-3.47053986592493)	0.2999	0.2998	0.1358	0.3386	0.3409	0.4098	0.3035	0.2361	0.2757	0.4167
chr3:57414434:A:G	chr3	57414434	GG	0.31	0.48	0.12069	0.00136	(0.0213377669379595-0.477735921307501)	0.2999	0.2998	0.1358	0.3386	0.3409	0.4098	0.3035	0.2361	0.2757	0.4167
chr22:32811952:A:G	chr22	32811952	AA	0.72	0.53	0.316558	0.001406	(0.0805303980357522-1.09531822381035)	0.6208	0.5357	0.8471	0.5418	0.4173	0.5588	0.5078	0.5132	0.5156	0.5039
chr22:32811952:A:G	chr22	32811952	AG	0.72	0.53	0.495238	0.001406	(0.215706295200691-1.13143839795111)	0.6208	0.5357	0.8471	0.5418	0.4173	0.5588	0.5078	0.5132	0.5156	0.5039
chr22:32811952:A:G	chr22	32811952	GG	0.72	0.53	4.4086	0.001406	(1.70912331060455-11.9993892690434)	0.6208	0.5357	0.8471	0.5418	0.4173	0.5588	0.5078	0.5132	0.5156	0.5039
chr10:125665080:G:T	chr10	125665080	GG	0.41	0.62	6.0375	0.001421	(1.79818374100108-25.8375065505851)	0.5226	-	-	-	-	-	-	-	-	-
chr10:125665080:G:T	chr10	125665080	TG	0.41	0.62	0.688889	0.001421	(0.301296523909952-1.56751698323308)	0.5226	-	-	-	-	-	-	-	-	-
chr10:125665080:G:T	chr10	125665080	TT	0.41	0.62	0.367788	0.001421	(0.128676143928075-1.01125979722755)	0.5226	-	-	-	-	-	-	-	-	-
chr10:49201964:A:G	chr10	49201964	AA	0.62	0.77	1.35294	0.00143	(0.298284023916223-6.92327696904645)	0.5553	-	-	-	-	-	-	-	-	-
chr10:49201964:A:G	chr10	49201964	AG	0.62	0.77	4.14286	0.00143	(1.62227417704866-11.0028291506969)	0.5553	-	-	-	-	-	-	-	-	-
chr10:49201964:A:G	chr10	49201964	GG	0.62	0.77	0.244444	0.00143	(0.0992148784835145-0.593502016837061)	0.5553	-	-	-	-	-	-	-	-	-
chr11:236091:G:A	chr11	236091	AA	0.24	0.15	1.09942	0.001539	(0.176226789510417-7.87503985205604)	0.1601	0.1605	0.08401	0.1225	0.1731	0.1252	0.1015	0.1434	0.1542	0.3501
chr11:236091:G:A	chr11	236091	AG	0.24	0.15	5.44737	0.001539	(1.76924724251922-19.8461088068863)	0.1601	0.1605	0.08401	0.1225	0.1731	0.1252	0.1015	0.1434	0.1542	0.3501
chr11:236091:G:A	chr11	236091	GG	0.24	0.15	0.239859	0.001539	(0.0840780831978702-0.637944691964319)	0.1601	0.1605	0.08401	0.1225	0.1731	0.1252	0.1015	0.1434	0.1542	0.3501
chr17:56383744:T:C	chr17	56383744	CC	0.31	0.22	0.305085	0.001548	(0.0281382203858892-1.98856557534255)	0.2903	0.2738	0.3484	0.2285	0.3072	0.2315	0.2922	0.2919	0.2973	0.2363
chr17:56383744:T:C	chr17	56383744	CT	0.31	0.22	3.98765	0.001548	(1.63590650060461-9.9732001179233)	0.2903	0.2738	0.3484	0.2285	0.3072	0.2315	0.2922	0.2919	0.2973	0.2363
chr17:56383744:T:C	chr17	56383744	TT	0.31	0.22	0.357744	0.001548	(0.152564285192514-0.831500209777035)	0.2903	0.2738	0.3484	0.2285	0.3072	0.2315	0.2922	0.2919	0.2973	0.2363
chr6:71238105:A:G	chr6	71238105	AA	0.55	0.55	0.352201	0.001623	(0.117227714856392-1.00548910448475)	0.3393	0.413	0.07531	0.2447	0.4705	0.5308	0.4118	0.4713	0.4262	0.4742
chr6:71238105:A:G	chr6	71238105	AG	0.55	0.55	4.13636	0.001623	(1.73539679658786-9.98250600084272)	0.3393	0.413	0.07531	0.2447	0.4705	0.5308	0.4118	0.4713	0.4262	0.4742
chr6:71238105:A:G	chr6	71238105	GG	0.55	0.55	0.446809	0.001623	(0.18001773426278-1.09806296460498)	0.3393	0.413	0.07531	0.2447	0.4705	0.5308	0.4118	0.4713	0.4262	0.4742
chr6:52025693:A:G	chr6	52025693	AA	0.35	0.46	0.907895	0.001675	(0.393689950322171-2.10146739581424)	0.3652	-	-	-	-	-	-	-	-	-
chr6:52025693:A:G	chr6	52025693	GA	0.35	0.46	3.03061	0.001675	(1.27724018684473-7.31644629727266)	0.3652	-	-	-	-	-	-	-	-	-
chr6:52025693:A:G	chr6	52025693	GG	0.35	0.46	0.189732	0.001675	(0.0505070085325428-0.613708271382274)	0.3652	-	-	-	-	-	-	-	-	-
chr17:39156027:G:A	chr17	39156027	AA	0.16	0.36	0.15	0.001691	(0.00312579116921146-1.42855339563066)	0.1741	0.1873	0.04506	0.2997	0.1362	0.2473	0.1376	0.1761	0.1836	0.1949
chr17:39156027:G:A	chr17	39156027	AG	0.16	0.36	0.386404	0.001691	(0.16409150946338-0.905238665918385)	0.1741	0.1873	0.04506	0.2997	0.1362	0.2473	0.1376	0.1761	0.1836	0.1949
chr17:39156027:G:A	chr17	39156027	GG	0.16	0.36	3.60665	0.001691	(1.5312606956279-8.55406915046713)	0.1741	0.1873	0.04506	0.2997	0.1362	0.2473	0.1376	0.1761	0.1836	0.1949
chr11:121996261:T:C	chr11	121996261	CC	0.58	0.49	1.43254	0.001735	(0.570039899171215-3.6869990174917)	0.495	-	-	-	-	-	-	-	-	-
chr11:121996261:T:C	chr11	121996261	TC	0.58	0.49	2.34947	0.001735	(1.02207308461472-5.43423341432177)	0.495	-	-	-	-	-	-	-	-	-
chr11:121996261:T:C	chr11	121996261	TT	0.58	0.49	0.17799	0.001735	(0.0532977036311549-0.533319055949516)	0.495	-	-	-	-	-	-	-	-	-
chr9:114359624:C:A	chr9	114359624	AA	0.76	0.57	4.09846	0.001807	(1.69836782889488-10.0894606085059)	0.5978	0.5976	0.557	0.5814	0.5309	0.6495	0.6071	0.5971	0.5732	0.6277
chr9:114359624:C:A	chr9	114359624	CA	0.76	0.57	0.321774	0.001807	(0.137178963309327-0.749921966014725)	0.5978	0.5976	0.557	0.5814	0.5309	0.6495	0.6071	0.5971	0.5732	0.6277
chr9:114359624:C:A	chr9	114359624	CC	0.76	0.57	0.51462	0.001807	(0.1010365194794-2.33657345678917)	0.5978	0.5976	0.557	0.5814	0.5309	0.6495	0.6071	0.5971	0.5732	0.6277
chr9:21927327:A:G	chr9	21927327	AA	0.47	0.65	7.64228	0.001898	(2.01662029095807-42.3360660631397)	0.2382	-	-	-	-	-	-	-	-	-
chr9:21927327:A:G	chr9	21927327	AG	0.47	0.65	0.502874	0.001898	(0.219469577697998-1.14769739984138)	0.2382	-	-	-	-	-	-	-	-	-
chr9:21927327:A:G	chr9	21927327	GG	0.47	0.65	0.632099	0.001898	(0.25897396163386-1.54030897765728)	0.2382	-	-	-	-	-	-	-	-	-
chr3:188568652:G:T	chr3	188568652	GG	0.76	0.77	0.102381	0.00195	(0.00224038367467125-0.858500403912658)	0.381	-	-	-	-	-	-	-	-	-
chr3:188568652:G:T	chr3	188568652	GT	0.76	0.77	3.38413	0.00195	(1.30680231924843-9.25666144334145)	0.381	-	-	-	-	-	-	-	-	-
chr3:188568652:G:T	chr3	188568652	TT	0.76	0.77	0.592593	0.00195	(0.251015873530361-1.3824865547099)	0.381	-	-	-	-	-	-	-	-	-
chr2:179659912:G:A	chr2	179659912	AA	0.41	0.61	0.23071	0.002045	(0.0921883385904034-0.567935982368201)	0.236	0.1237	0.1689	0.1012	0.06619	0.5975	0.04886	0.05134	0.08445	0.188
chr2:179659912:G:A	chr2	179659912	GA	0.41	0.61	2.26018	0.002045	(0.940100888944732-5.55751345581125)	0.236	0.1237	0.1689	0.1012	0.06619	0.5975	0.04886	0.05134	0.08445	0.188
chr2:179659912:G:A	chr2	179659912	GG	0.41	0.61	2.1	0.002045	(0.816415871748177-5.6317675197536)	0.236	0.1237	0.1689	0.1012	0.06619	0.5975	0.04886	0.05134	0.08445	0.188
chr17:17409560:C:T	chr17	17409560	CC	0.17	0.23	0.896359	0.002203	(0.373167433404419-2.13224011320434)	0.4245	0.5878	0.3706	0.5387	0.6289	0.1738	0.7009	0.7185	0.6295	0.4739
chr17:17409560:C:T	chr17	17409560	TC	0.17	0.23	2.39167	0.002203	(0.908752825216636-6.63792936356411)	0.4245	0.5878	0.3706	0.5387	0.6289	0.1738	0.7009	0.7185	0.6295	0.4739
chr17:17409560:C:T	chr17	17409560	TT	0.17	0.23	0	0.002203	(0-0.524429716654265)	0.4245	0.5878	0.3706	0.5387	0.6289	0.1738	0.7009	0.7185	0.6295	0.4739
chr19:58770883:G:A	chr19	58770883	AA	0.39	0.59	0.173319	0.002288	(0.0463985738603853-0.556431359364358)	0.276	-	-	-	-	-	-	-	-	-
chr19:58770883:G:A	chr19	58770883	AG	0.39	0.59	1.65217	0.002288	(0.722959906976296-3.78021635604238)	0.276	-	-	-	-	-	-	-	-	-
chr19:58770883:G:A	chr19	58770883	GG	0.39	0.59	2.19767	0.002288	(0.797702678905315-6.46443336868742)	0.276	-	-	-	-	-	-	-	-	-
chr6:42933526:C:T	chr6	42933526	CC	0.08	0.2	3.6931	0.002308	(1.41654990459084-9.96108218906599)	0.1096	0.09009	0.05482	0.2112	0.04505	0.1495	0.05961	0.04639	0.07891	0.1366
chr6:42933526:C:T	chr6	42933526	TC	0.08	0.2	0.239011	0.002308	(0.0856269036841052-0.637953651843454)	0.1096	0.09009	0.05482	0.2112	0.04505	0.1495	0.05961	0.04639	0.07891	0.1366
chr6:42933526:C:T	chr6	42933526	TT	0.08	0.2	Inf	0.002308	(0.0210325307377049-Inf)	0.1096	0.09009	0.05482	0.2112	0.04505	0.1495	0.05961	0.04639	0.07891	0.1366
chr19:55176262:A:G	chr19	55176262	AA	0.66	0.81	1.09942	0.00232	(0.176226789510417-7.87503985205604)	0.619	0.6688	0.4204	0.5964	0.7488	0.7495	0.6972	0.692	0.6791	0.7055
chr19:55176262:A:G	chr19	55176262	AG	0.66	0.81	4.12847	0.00232	(1.59995750590074-11.2458280053683)	0.619	0.6688	0.4204	0.5964	0.7488	0.7495	0.6972	0.692	0.6791	0.7055
chr19:55176262:A:G	chr19	55176262	GG	0.66	0.81	0.267943	0.00232	(0.107233921833439-0.652280073624843)	0.619	0.6688	0.4204	0.5964	0.7488	0.7495	0.6972	0.692	0.6791	0.7055
chr1:156206121:G:A	chr1	156206121	AA	0.12	0.28	0.15	0.002504	(0.00312579116921146-1.42855339563066)	0.1937	0.2327	0.1481	0.1675	0.2297	0.1865	0.2804	0.2782	0.2463	0.1749
chr1:156206121:G:A	chr1	156206121	AG	0.12	0.28	0.37911	0.002504	(0.153625280503488-0.924918864155572)	0.1937	0.2327	0.1481	0.1675	0.2297	0.1865	0.2804	0.2782	0.2463	0.1749
chr1:156206121:G:A	chr1	156206121	GG	0.12	0.28	3.6	0.002504	(1.49726305201397-8.74651573241715)	0.1937	0.2327	0.1481	0.1675	0.2297	0.1865	0.2804	0.2782	0.2463	0.1749
chr4:99478756:T:C	chr4	99478756	CC	0.48	0.5	1.95122	0.002505	(0.754601550266051-5.25581255812463)	-	-	-	-	-	-	-	-	-	-
chr4:99478756:T:C	chr4	99478756	CT	0.48	0.5	0.256564	0.002505	(0.107417186363508-0.608228908785671)	-	-	-	-	-	-	-	-	-	-
chr4:99478756:T:C	chr4	99478756	TT	0.48	0.5	2.75731	0.002505	(1.05636035658055-7.60102521151969)	-	-	-	-	-	-	-	-	-	-
chr2:180566678:G:A	chr2	180566678	AA	0.53	0.35	6.05303	0.002697	(1.56997559880761-33.9156414950322)	0.1607	-	-	-	-	-	-	-	-	-
chr2:180566678:G:A	chr2	180566678	AG	0.53	0.35	1.04839	0.002697	(0.46429504898336-2.36913032934399)	0.1607	-	-	-	-	-	-	-	-	-
chr2:180566678:G:A	chr2	180566678	GG	0.53	0.35	0.349676	0.002697	(0.141935135783085-0.851146516685979)	0.1607	-	-	-	-	-	-	-	-	-
chr10:4875591:A:G	chr10	4875591	AA	0.02	0.11	8.32051	0.002753	(1.65230038193712-79.8184280352337)	0.0421	0.03993	0.008799	0.0315	0.01637	0.1194	0.01483	0.04747	0.03389	0.01698
chr10:4875591:A:G	chr10	4875591	GA	0.02	0.11	0.120185	0.002753	(0.0125284351573372-0.605216830385057)	0.0421	0.03993	0.008799	0.0315	0.01637	0.1194	0.01483	0.04747	0.03389	0.01698
chr3:148170986:C:T	chr3	148170986	CC	0.79	0.6	0.414141	0.002754	(0.101892690150423-1.51095080900921)	0.5427	-	-	-	-	-	-	-	-	-
chr3:148170986:C:T	chr3	148170986	CT	0.79	0.6	0.394761	0.002754	(0.168384859900954-0.921110880911291)	0.5427	-	-	-	-	-	-	-	-	-
chr3:148170986:C:T	chr3	148170986	TT	0.79	0.6	3.85714	0.002754	(1.60946536739777-9.38790352502754)	0.5427	-	-	-	-	-	-	-	-	-
chr4:99027184:T:C	chr4	99027184	CC	0.25	0.47	0.357143	0.002777	(0.0895267094150653-1.26490723408379)	0.3752	0.3622	0.4524	0.2393	0.3166	0.2889	0.2849	0.3934	0.3808	0.4482
chr4:99027184:T:C	chr4	99027184	CT	0.25	0.47	0.447222	0.002777	(0.193365059480684-1.03085788707751)	0.3752	0.3622	0.4524	0.2393	0.3166	0.2889	0.2849	0.3934	0.3808	0.4482
chr4:99027184:T:C	chr4	99027184	TT	0.25	0.47	3.83136	0.002777	(1.591048717307-9.41392456707934)	0.3752	0.3622	0.4524	0.2393	0.3166	0.2889	0.2849	0.3934	0.3808	0.4482
chr4:99037859:A:G	chr4	99037859	AA	0.25	0.47	3.83136	0.002777	(1.591048717307-9.41392456707934)	0.3752	-	-	-	-	-	-	-	-	-
chr4:99037859:A:G	chr4	99037859	GA	0.25	0.47	0.447222	0.002777	(0.193365059480684-1.03085788707751)	0.3752	-	-	-	-	-	-	-	-	-
chr4:99037859:A:G	chr4	99037859	GG	0.25	0.47	0.357143	0.002777	(0.0895267094150653-1.26490723408379)	0.3752	-	-	-	-	-	-	-	-	-
chr4:99049593:A:G	chr4	99049593	AA	0.25	0.47	3.83136	0.002777	(1.591048717307-9.41392456707934)	0.3752	0.3625	0.4513	0.2371	0.313	0.2864	0.2907	0.3969	0.3764	0.4384
chr4:99049593:A:G	chr4	99049593	GA	0.25	0.47	0.447222	0.002777	(0.193365059480684-1.03085788707751)	0.3752	0.3625	0.4513	0.2371	0.313	0.2864	0.2907	0.3969	0.3764	0.4384
chr4:99049593:A:G	chr4	99049593	GG	0.25	0.47	0.357143	0.002777	(0.0895267094150653-1.26490723408379)	0.3752	0.3625	0.4513	0.2371	0.313	0.2864	0.2907	0.3969	0.3764	0.4384
chr1:228504591:C:A	chr1	228504591	AA	0.07	0.18	Inf	0.002807	(0.0210325307377049-Inf)	0.1454	0.1889	0.1669	0.3094	0.2118	0.1566	0.1567	0.1834	0.1845	0.107
chr1:228504591:C:A	chr1	228504591	AC	0.07	0.18	0.230453	0.002807	(0.0739569287046409-0.664359565403478)	0.1454	0.1889	0.1669	0.3094	0.2118	0.1566	0.1567	0.1834	0.1845	0.107
chr1:228504591:C:A	chr1	228504591	CC	0.07	0.18	3.72656	0.002807	(1.33830422458184-10.9863839184449)	0.1454	0.1889	0.1669	0.3094	0.2118	0.1566	0.1567	0.1834	0.1845	0.107
chr1:228505739:G:A	chr1	228505739	AA	0.07	0.18	Inf	0.002807	(0.0210325307377049-Inf)	0.1731	0.1893	0.2464	0.3125	0.2109	0.1521	0.1509	0.1783	0.1878	0.1045
chr1:228505739:G:A	chr1	228505739	AG	0.07	0.18	0.230453	0.002807	(0.0739569287046409-0.664359565403478)	0.1731	0.1893	0.2464	0.3125	0.2109	0.1521	0.1509	0.1783	0.1878	0.1045
chr1:228505739:G:A	chr1	228505739	GG	0.07	0.18	3.72656	0.002807	(1.33830422458184-10.9863839184449)	0.1731	0.1893	0.2464	0.3125	0.2109	0.1521	0.1509	0.1783	0.1878	0.1045
chr1:54606804:C:T	chr1	54606804	CT	0.87	0.97	6.05303	0.002844	(1.56997559880761-33.9156414950322)	0.8241	0.8286	0.7725	0.8202	0.8812	0.8909	0.7651	0.8392	0.8225	0.8273
chr1:54606804:C:T	chr1	54606804	TT	0.87	0.97	0.165207	0.002844	(0.0294849207008658-0.63695257477855)	0.8241	0.8286	0.7725	0.8202	0.8812	0.8909	0.7651	0.8392	0.8225	0.8273
chr12:4736086:A:G	chr12	4736086	AA	0.29	0.31	1.80036	0.002855	(0.787791597872098-4.14001242842148)	0.1787	0.0942	0.1735	0.09704	0.04225	0.3939	0.04411	0.03179	0.06422	0.1574
chr12:4736086:A:G	chr12	4736086	GA	0.29	0.31	0.34574	0.002855	(0.148066599255934-0.802331546275697)	0.1787	0.0942	0.1735	0.09704	0.04225	0.3939	0.04411	0.03179	0.06422	0.1574
chr12:4736086:A:G	chr12	4736086	GG	0.29	0.31	Inf	0.002855	(1.25125522259166-Inf)	0.1787	0.0942	0.1735	0.09704	0.04225	0.3939	0.04411	0.03179	0.06422	0.1574
chr6:147701133:T:G	chr6	147701133	GG	0.7	0.51	2.11429	0.002864	(0.877836003471231-5.20711183410994)	0.64	-	-	-	-	-	-	-	-	-
chr6:147701133:T:G	chr6	147701133	TG	0.7	0.51	1.17857	0.002864	(0.521337030212008-2.66480248290307)	0.64	-	-	-	-	-	-	-	-	-
chr6:147701133:T:G	chr6	147701133	TT	0.7	0.51	0.107345	0.002864	(0.0112723586638403-0.531881041332519)	0.64	-	-	-	-	-	-	-	-	-
chr9:123850770:G:A	chr9	123850770	AA	0.84	0.68	1.89231	0.002908	(0.816826991566463-4.39290440247963)	0.6396	0.7043	0.3216	0.8331	0.6954	0.7863	0.6199	0.6788	0.6991	0.8707
chr9:123850770:G:A	chr9	123850770	GA	0.84	0.68	1.03659	0.002908	(0.433317713639293-2.50161213096789)	0.6396	0.7043	0.3216	0.8331	0.6954	0.7863	0.6199	0.6788	0.6991	0.8707
chr9:123850770:G:A	chr9	123850770	GG	0.84	0.68	0	0.002908	(0-0.434021478575624)	0.6396	0.7043	0.3216	0.8331	0.6954	0.7863	0.6199	0.6788	0.6991	0.8707
chr3:17051450:C:A	chr3	17051450	AA	0	0.09	0	0.002941	(0-4.34364084754495)	0.0437	0.04925	0.006346	0.152	0.05595	0.05749	0.01622	0.02764	0.05013	0.0519
chr3:17051450:C:A	chr3	17051450	AC	0	0.09	0	0.002941	(0-0.855744482837846)	0.0437	0.04925	0.006346	0.152	0.05595	0.05749	0.01622	0.02764	0.05013	0.0519
chr3:17051450:C:A	chr3	17051450	CC	0	0.09	Inf	0.002941	(1.90683320994805-Inf)	0.0437	0.04925	0.006346	0.152	0.05595	0.05749	0.01622	0.02764	0.05013	0.0519
chr7:4876207:G:A	chr7	4876207	AG	0	0.07	0	0.002941	(0-0.524429716654265)	0.0094	0.01438	0.0004838	0.07633	0	0.04096	5.54e-05	0.0001795	0.008594	0.0005923
chr7:4876207:G:A	chr7	4876207	GG	0	0.07	Inf	0.002941	(1.90683320994805-Inf)	0.0094	0.01438	0.0004838	0.07633	0	0.04096	5.54e-05	0.0001795	0.008594	0.0005923
chr1:70930788:G:A	chr1	70930788	AA	0.62	0.66	0.415537	0.003003	(0.178694331874723-0.962544922860214)	0.5132	-	-	-	-	-	-	-	-	-
chr1:70930788:G:A	chr1	70930788	GA	0.62	0.66	3.98765	0.003003	(1.63590650060461-9.9732001179233)	0.5132	-	-	-	-	-	-	-	-	-
chr1:70930788:G:A	chr1	70930788	GG	0.62	0.66	0.459596	0.003003	(0.138767501758881-1.44423141113213)	0.5132	-	-	-	-	-	-	-	-	-
chr14:92375615:C:T	chr14	92375615	CC	0.6	0.55	0.205128	0.003191	(0.0457748803638219-0.743253509838917)	-	-	-	-	-	-	-	-	-	-
chr14:92375615:C:T	chr14	92375615	CT	0.6	0.55	3.27222	0.003191	(1.37835437712444-7.82564836324668)	-	-	-	-	-	-	-	-	-	-
chr14:92375615:C:T	chr14	92375615	TT	0.6	0.55	0.656085	0.003191	(0.266902372904992-1.60991124486576)	-	-	-	-	-	-	-	-	-	-
chr3:57414071:G:A	chr3	57414071	AA	0.35	0.54	0.173319	0.003194	(0.0463985738603853-0.556431359364358)	0.5905	0.5002	0.7748	0.5196	0.4485	0.4137	0.5053	0.4598	0.4858	0.5624
chr3:57414071:G:A	chr3	57414071	AG	0.35	0.54	1.55	0.003194	(0.681228549212551-3.54387856528185)	0.5905	0.5002	0.7748	0.5196	0.4485	0.4137	0.5053	0.4598	0.4858	0.5624
chr3:57414071:G:A	chr3	57414071	GG	0.35	0.54	1.9765	0.003194	(0.818768929288784-4.87896679492858)	0.5905	0.5002	0.7748	0.5196	0.4485	0.4137	0.5053	0.4598	0.4858	0.5624
chr3:184816323:T:C	chr3	184816323	CC	0.5	0.28	4.66667	0.003201	(1.17774433202571-26.6353344805893)	0.5232	-	-	-	-	-	-	-	-	-
chr3:184816323:T:C	chr3	184816323	CT	0.5	0.28	1.5	0.003201	(0.662077549761067-3.40782095580999)	0.5232	-	-	-	-	-	-	-	-	-
chr3:184816323:T:C	chr3	184816323	TT	0.5	0.28	0.297872	0.003201	(0.121091301239549-0.723438118025163)	0.5232	-	-	-	-	-	-	-	-	-
chr19:50091798:G:T	chr19	50091798	GG	0.25	0.23	0.58125	0.003221	(0.251156059620106-1.3345615863955)	0.2983	0.2253	0.433	0.2686	0.1871	0.191	0.1286	0.1836	0.2211	0.3173
chr19:50091798:G:T	chr19	50091798	TG	0.25	0.23	2.75434	0.003221	(1.14863527182452-6.75260074649453)	0.2983	0.2253	0.433	0.2686	0.1871	0.191	0.1286	0.1836	0.2211	0.3173
chr19:50091798:G:T	chr19	50091798	TT	0.25	0.23	0	0.003221	(0-0.855744482837846)	0.2983	0.2253	0.433	0.2686	0.1871	0.191	0.1286	0.1836	0.2211	0.3173
chr9:140277826:C:T	chr9	140277826	CC	0.5	0.36	0.96131	0.003233	(0.399258710720635-2.33257435881245)	0.5453	0.536	0.7628	0.3923	0.6281	0.3836	0.6823	0.5792	0.5544	0.4364
chr9:140277826:C:T	chr9	140277826	TC	0.5	0.36	0.417857	0.003233	(0.179920242939705-0.963308782918885)	0.5453	0.536	0.7628	0.3923	0.6281	0.3836	0.6823	0.5792	0.5544	0.4364
chr9:140277826:C:T	chr9	140277826	TT	0.5	0.36	8.53333	0.003233	(1.81325168097226-79.3413810159152)	0.5453	0.536	0.7628	0.3923	0.6281	0.3836	0.6823	0.5792	0.5544	0.4364
chr17:16845467:T:C	chr17	16845467	CC	0.42	0.58	0.575521	0.003252	(0.223341238082796-1.47208910653916)	0.5078	-	-	-	-	-	-	-	-	-
chr17:16845467:T:C	chr17	16845467	TC	0.42	0.58	0.555444	0.003252	(0.241545168592956-1.26937124323374)	0.5078	-	-	-	-	-	-	-	-	-
chr17:16845467:T:C	chr17	16845467	TT	0.42	0.58	7.0873	0.003252	(1.8610114007584-39.4076078653767)	0.5078	-	-	-	-	-	-	-	-	-
chr1:244958013:T:C	chr1	244958013	CC	0.32	0.36	0.135593	0.00331	(0.0139469188220339-0.696580762986759)	0.2688	-	-	-	-	-	-	-	-	-
chr1:244958013:T:C	chr1	244958013	CT	0.32	0.36	2.86058	0.00331	(1.22452462583669-6.7572633735712)	0.2688	-	-	-	-	-	-	-	-	-
chr1:244958013:T:C	chr1	244958013	TT	0.32	0.36	0.702703	0.00331	(0.308184916171919-1.60221623604593)	0.2688	-	-	-	-	-	-	-	-	-
chr15:38360209:G:A	chr15	38360209	AA	0.22	0.32	1.49074	0.003324	(0.351288103500467-7.36659882217898)	0.487	-	-	-	-	-	-	-	-	-
chr15:38360209:G:A	chr15	38360209	AG	0.22	0.32	0.25	0.003324	(0.0999958673786933-0.614930852846614)	0.487	-	-	-	-	-	-	-	-	-
chr15:38360209:G:A	chr15	38360209	GG	0.22	0.32	3.075	0.003324	(1.31823327926092-7.21548575733843)	0.487	-	-	-	-	-	-	-	-	-
chr22:50722134:T:C	chr22	50722134	CC	0.67	0.57	0.972973	0.003385	(0.423366851954532-2.24502772716717)	0.6544	0.627	0.7487	0.5263	0.7085	0.5872	0.5627	0.6412	0.6225	0.6702
chr22:50722134:T:C	chr22	50722134	TC	0.67	0.57	2.44444	0.003385	(1.05572790034119-5.71240609061929)	0.6544	0.627	0.7487	0.5263	0.7085	0.5872	0.5627	0.6412	0.6225	0.6702
chr22:50722134:T:C	chr22	50722134	TT	0.67	0.57	0.147215	0.003385	(0.025631196141929-0.595437350139607)	0.6544	0.627	0.7487	0.5263	0.7085	0.5872	0.5627	0.6412	0.6225	0.6702
chr8:29021362:T:C	chr8	29021362	CC	0.36	0.56	0.180451	0.00339	(0.0406995177123775-0.643319951856868)	0.5411	-	-	-	-	-	-	-	-	-
chr8:29021362:T:C	chr8	29021362	CT	0.36	0.56	1.13143	0.00339	(0.495444941414958-2.57843427503962)	0.5411	-	-	-	-	-	-	-	-	-
chr8:29021362:T:C	chr8	29021362	TT	0.36	0.56	2.75625	0.00339	(1.01850001371385-7.99076644192306)	0.5411	-	-	-	-	-	-	-	-	-
chr1:36886117:C:T	chr1	36886117	CC	0.16	0.32	3.29894	0.003461	(1.40169177290053-7.81558911799835)	0.253	0.2123	0.3218	0.1181	0.176	0.2505	0.1752	0.218	0.204	0.2567
chr1:36886117:C:T	chr1	36886117	TC	0.16	0.32	0.418561	0.003461	(0.176246206763957-0.988526906249371)	0.253	0.2123	0.3218	0.1181	0.176	0.2505	0.1752	0.218	0.204	0.2567
chr1:36886117:C:T	chr1	36886117	TT	0.16	0.32	0.15	0.003461	(0.00312579116921146-1.42855339563066)	0.253	0.2123	0.3218	0.1181	0.176	0.2505	0.1752	0.218	0.204	0.2567
chr1:36898067:T:C	chr1	36898067	CC	0.16	0.32	0.15	0.003461	(0.00312579116921146-1.42855339563066)	0.2081	0.2005	0.1783	0.1091	0.1723	0.2504	0.175	0.2162	0.1935	0.256
chr1:36898067:T:C	chr1	36898067	CT	0.16	0.32	0.418561	0.003461	(0.176246206763957-0.988526906249371)	0.2081	0.2005	0.1783	0.1091	0.1723	0.2504	0.175	0.2162	0.1935	0.256
chr1:36898067:T:C	chr1	36898067	TT	0.16	0.32	3.29894	0.003461	(1.40169177290053-7.81558911799835)	0.2081	0.2005	0.1783	0.1091	0.1723	0.2504	0.175	0.2162	0.1935	0.256
chr19:13758270:A:G	chr19	13758270	AA	0.44	0.65	3.47727	0.003484	(1.09499569789513-12.9774684743859)	0.5154	-	-	-	-	-	-	-	-	-
chr19:13758270:A:G	chr19	13758270	AG	0.44	0.65	1.57895	0.003484	(0.691108585792863-3.62987032106739)	0.5154	-	-	-	-	-	-	-	-	-
chr19:13758270:A:G	chr19	13758270	GG	0.44	0.65	0.274959	0.003484	(0.111757967631815-0.667840460743623)	0.5154	-	-	-	-	-	-	-	-	-
chr20:34116282:T:C	chr20	34116282	CC	0.22	0.08	Inf	0.003488	(0.0210325307377049-Inf)	0.2276	0.195	0.2958	0.1947	0.2625	0.143	0.1051	0.1692	0.2085	0.2895
chr20:34116282:T:C	chr20	34116282	CT	0.22	0.08	3.64583	0.003488	(1.36578104012475-10.4379626829431)	0.2276	0.195	0.2958	0.1947	0.2625	0.143	0.1051	0.1692	0.2085	0.2895
chr20:34116282:T:C	chr20	34116282	TT	0.22	0.08	0.25641	0.003488	(0.0897213999428894-0.683072653438643)	0.2276	0.195	0.2958	0.1947	0.2625	0.143	0.1051	0.1692	0.2085	0.2895
chr11:65307852:G:A	chr11	65307852	AA	0.08	0.21	0.816667	0.003506	(0.0102432490051972-65.3674448221811)	0.0381	0.01415	0.03459	0.002018	0.0007516	0.1465	0	0.0004735	0.007239	0.003963
chr11:65307852:G:A	chr11	65307852	AG	0.08	0.21	0.246276	0.003506	(0.0839181540875818-0.68190620684796)	0.0381	0.01415	0.03459	0.002018	0.0007516	0.1465	0	0.0004735	0.007239	0.003963
chr11:65307852:G:A	chr11	65307852	GG	0.08	0.21	3.85185	0.003506	(1.4377243474558-10.7842612365703)	0.0381	0.01415	0.03459	0.002018	0.0007516	0.1465	0	0.0004735	0.007239	0.003963
chr6:31749804:C:T	chr6	31749804	CC	0.2	0.2	0.635294	0.003618	(0.264377763934195-1.50450845471152)	0.2304	-	-	-	-	-	-	-	-	-
chr6:31749804:C:T	chr6	31749804	TC	0.2	0.2	2.70833	0.003618	(1.06626770032815-7.18472605636728)	0.2304	-	-	-	-	-	-	-	-	-
chr6:31749804:C:T	chr6	31749804	TT	0.2	0.2	0	0.003618	(0-0.83747877075966)	0.2304	-	-	-	-	-	-	-	-	-
chr17:10297658:A:G	chr17	10297658	AA	0.15	0.24	3.65909	0.003717	(1.41700747838791-9.61642033108416)	0.4854	0.5005	0.7317	0.3953	0.542	0.1133	0.5228	0.5914	0.5427	0.3531
chr17:10297658:A:G	chr17	10297658	GA	0.15	0.24	0.357143	0.003717	(0.135523245916953-0.926190158245889)	0.4854	0.5005	0.7317	0.3953	0.542	0.1133	0.5228	0.5914	0.5427	0.3531
chr17:10297658:A:G	chr17	10297658	GG	0.15	0.24	0	0.003717	(0-1.98420175608906)	0.4854	0.5005	0.7317	0.3953	0.542	0.1133	0.5228	0.5914	0.5427	0.3531
chr11:48162305:C:T	chr11	48162305	CC	0.45	0.32	0.846154	0.003759	(0.365372964846086-1.96557713549447)	0.5182	-	-	-	-	-	-	-	-	-
chr11:48162305:C:T	chr11	48162305	TC	0.45	0.32	0.475564	0.003759	(0.206942596609713-1.0891881987604)	0.5182	-	-	-	-	-	-	-	-	-
chr11:48162305:C:T	chr11	48162305	TT	0.45	0.32	8.53333	0.003759	(1.81325168097226-79.3413810159152)	0.5182	-	-	-	-	-	-	-	-	-
chr3:182412605:T:C	chr3	182412605	CC	0.5	0.66	0.846154	0.003759	(0.365372964846086-1.96557713549447)	0.4992	-	-	-	-	-	-	-	-	-
chr3:182412605:T:C	chr3	182412605	TC	0.5	0.66	0.475564	0.003759	(0.206942596609713-1.0891881987604)	0.4992	-	-	-	-	-	-	-	-	-
chr3:182412605:T:C	chr3	182412605	TT	0.5	0.66	8.53333	0.003759	(1.81325168097226-79.3413810159152)	0.4992	-	-	-	-	-	-	-	-	-
chr7:92674917:A:G	chr7	92674917	AA	0.53	0.67	0.792453	0.003872	(0.237529479550001-2.65297146005936)	0.5292	-	-	-	-	-	-	-	-	-
chr7:92674917:A:G	chr7	92674917	AG	0.53	0.67	3.51087	0.003872	(1.49107009890263-8.35508169695452)	0.5292	-	-	-	-	-	-	-	-	-
chr7:92674917:A:G	chr7	92674917	GG	0.53	0.67	0.301003	0.003872	(0.124020716486858-0.723140899388734)	0.5292	-	-	-	-	-	-	-	-	-
chr6:52615415:T:G	chr6	52615415	GT	0.25	0.11	3.72727	0.003984	(1.43794136320359-10.1969062831276)	0.2648	0.1057	0.6298	0.06469	0.09575	0.1619	0.0564	0.05456	0.08475	0.07241
chr6:52615415:T:G	chr6	52615415	TT	0.25	0.11	0.268293	0.003984	(0.0980689605488142-0.695438649718025)	0.2648	0.1057	0.6298	0.06469	0.09575	0.1619	0.0564	0.05456	0.08475	0.07241
chr3:139058496:T:C	chr3	139058496	CC	0.64	0.85	0.352431	0.003999	(0.146060326789837-0.835548437131374)	0.3538	-	-	-	-	-	-	-	-	-
chr3:139058496:T:C	chr3	139058496	TC	0.64	0.85	1.38837	0.003999	(0.5635009496645-3.48818484154436)	0.3538	-	-	-	-	-	-	-	-	-
chr3:139058496:T:C	chr3	139058496	TT	0.64	0.85	12	0.003999	(1.63058677100376-521.905393846973)	0.3538	-	-	-	-	-	-	-	-	-
chr11:45934697:T:G	chr11	45934697	GG	0.16	0.32	0	0.004015	(0-1.20705693903457)	0.374	-	-	-	-	-	-	-	-	-
chr11:45934697:T:G	chr11	45934697	GT	0.16	0.32	0.490079	0.004015	(0.209725816557916-1.14175116093429)	0.374	-	-	-	-	-	-	-	-	-
chr11:45934697:T:G	chr11	45934697	TT	0.16	0.32	2.8134	0.004015	(1.20590788429963-6.59658337225326)	0.374	-	-	-	-	-	-	-	-	-
chr2:179579093:T:C	chr2	179579093	CC	0.29	0.51	0.230453	0.004059	(0.0739569287046409-0.664359565403478)	0.247	0.1797	0.163	0.176	0.1271	0.4309	0.09591	0.1503	0.1672	0.2317
chr2:179579093:T:C	chr2	179579093	CT	0.29	0.51	1.05832	0.004059	(0.458642282336924-2.45518746520309)	0.247	0.1797	0.163	0.176	0.1271	0.4309	0.09591	0.1503	0.1672	0.2317
chr2:179579093:T:C	chr2	179579093	TT	0.29	0.51	2.75434	0.004059	(1.14863527182452-6.75260074649453)	0.247	0.1797	0.163	0.176	0.1271	0.4309	0.09591	0.1503	0.1672	0.2317
chr2:179583496:T:G	chr2	179583496	GG	0.29	0.51	0.230453	0.004059	(0.0739569287046409-0.664359565403478)	0.2388	0.1773	0.1521	0.1734	0.1231	0.431	0.09594	0.1502	0.1647	0.2225
chr2:179583496:T:G	chr2	179583496	GT	0.29	0.51	1.05832	0.004059	(0.458642282336924-2.45518746520309)	0.2388	0.1773	0.1521	0.1734	0.1231	0.431	0.09594	0.1502	0.1647	0.2225
chr2:179583496:T:G	chr2	179583496	TT	0.29	0.51	2.75434	0.004059	(1.14863527182452-6.75260074649453)	0.2388	0.1773	0.1521	0.1734	0.1231	0.431	0.09594	0.1502	0.1647	0.2225
chr2:179587130:C:G	chr2	179587130	CC	0.29	0.51	2.75434	0.004059	(1.14863527182452-6.75260074649453)	0.247	0.1785	0.171	0.174	0.1233	0.431	0.09591	0.1501	0.1649	0.2224
chr2:179587130:C:G	chr2	179587130	GC	0.29	0.51	1.05832	0.004059	(0.458642282336924-2.45518746520309)	0.247	0.1785	0.171	0.174	0.1233	0.431	0.09591	0.1501	0.1649	0.2224
chr2:179587130:C:G	chr2	179587130	GG	0.29	0.51	0.230453	0.004059	(0.0739569287046409-0.664359565403478)	0.247	0.1785	0.171	0.174	0.1233	0.431	0.09591	0.1501	0.1649	0.2224
chr12:48723784:C:T	chr12	48723784	CC	0.16	0.07	0.245614	0.004064	(0.0664513903171384-0.769442899854874)	0.2061	0.2016	0.2882	0.1021	0.164	0.1195	0.2822	0.2209	0.2096	0.2013
chr12:48723784:C:T	chr12	48723784	TC	0.16	0.07	5.20238	0.004064	(1.53465574900597-22.4313106989115)	0.2061	0.2016	0.2882	0.1021	0.164	0.1195	0.2822	0.2209	0.2096	0.2013
chr12:48723784:C:T	chr12	48723784	TT	0.16	0.07	0	0.004064	(0-31.967512488101)	0.2061	0.2016	0.2882	0.1021	0.164	0.1195	0.2822	0.2209	0.2096	0.2013
chr8:69699756:G:A	chr8	69699756	AG	0.16	0.04	5.20238	0.004064	(1.53465574900597-22.4313106989115)	0.1683	0.1469	0.2306	0.08283	0.2319	0.1143	0.1379	0.1605	0.1613	0.1195
chr8:69699756:G:A	chr8	69699756	GG	0.16	0.04	0.19222	0.004064	(0.0445805425025172-0.651611933586878)	0.1683	0.1469	0.2306	0.08283	0.2319	0.1143	0.1379	0.1605	0.1613	0.1195
chr10:45953767:A:G	chr10	45953767	AA	0.14	0.25	3.1453	0.004081	(1.27615803371407-7.87391622940696)	0.3029	0.3147	0.3473	0.4023	0.1978	0.1576	0.3618	0.3157	0.2979	0.2978
chr10:45953767:A:G	chr10	45953767	GA	0.14	0.25	0.239011	0.004081	(0.0856269036841052-0.637953651843454)	0.3029	0.3147	0.3473	0.4023	0.1978	0.1576	0.3618	0.3157	0.2979	0.2978
chr10:45953767:A:G	chr10	45953767	GG	0.14	0.25	1.68421	0.004081	(0.228868890398924-19.2846991318104)	0.3029	0.3147	0.3473	0.4023	0.1978	0.1576	0.3618	0.3157	0.2979	0.2978
chr8:83542128:A:C	chr8	83542128	AA	0.66	0.47	0.620915	0.004107	(0.216117809633617-1.76217420226332)	0.472	-	-	-	-	-	-	-	-	-
chr8:83542128:A:C	chr8	83542128	AC	0.66	0.47	0.408488	0.004107	(0.176525815044061-0.94115983638469)	0.472	-	-	-	-	-	-	-	-	-
chr8:83542128:A:C	chr8	83542128	CC	0.66	0.47	4.12847	0.004107	(1.59995750590074-11.2458280053683)	0.472	-	-	-	-	-	-	-	-	-
chr2:134005569:G:A	chr2	134005569	AA	0.18	0.08	0	0.004235	(0-31.967512488101)	0.1937	-	-	-	-	-	-	-	-	-
chr2:134005569:G:A	chr2	134005569	AG	0.18	0.08	4.13675	0.004235	(1.41890182402834-13.6206509263041)	0.1937	-	-	-	-	-	-	-	-	-
chr2:134005569:G:A	chr2	134005569	GG	0.18	0.08	0.288584	0.004235	(0.0944696299641638-0.805051087178509)	0.1937	-	-	-	-	-	-	-	-	-
chr11:88883499:A:G	chr11	88883499	AA	0.7	0.5	0.357143	0.004284	(0.0895267094150653-1.26490723408379)	0.4922	-	-	-	-	-	-	-	-	-
chr11:88883499:A:G	chr11	88883499	AG	0.7	0.5	0.495238	0.004284	(0.215706295200691-1.13143839795111)	0.4922	-	-	-	-	-	-	-	-	-
chr11:88883499:A:G	chr11	88883499	GG	0.7	0.5	3.87097	0.004284	(1.53613595674502-10.1781107607084)	0.4922	-	-	-	-	-	-	-	-	-
chr18:71816278:G:A	chr18	71816278	AG	0.07	0.2	0.259615	0.004307	(0.0927277240474217-0.695543621953402)	0.1256	0.05287	0.218	0.039	0.07051	0.1126	0.006652	0.02937	0.05508	0.05849
chr18:71816278:G:A	chr18	71816278	GG	0.07	0.2	3.85185	0.004307	(1.4377243474558-10.7842612365703)	0.1256	0.05287	0.218	0.039	0.07051	0.1126	0.006652	0.02937	0.05508	0.05849
chr2:150000597:T:C	chr2	150000597	CC	0.48	0.61	0.270775	0.004611	(0.100390698622854-0.705940536764106)	0.5329	-	-	-	-	-	-	-	-	-
chr2:150000597:T:C	chr2	150000597	TC	0.48	0.61	3.31579	0.004611	(1.41347750583128-7.82833203240819)	0.5329	-	-	-	-	-	-	-	-	-
chr2:150000597:T:C	chr2	150000597	TT	0.48	0.61	0.788462	0.004611	(0.252160679318126-2.47364177584711)	0.5329	-	-	-	-	-	-	-	-	-
chr6:163326692:A:G	chr6	163326692	AA	0.61	0.41	0.411348	0.004675	(0.166271312820694-1.00675609484009)	0.5759	-	-	-	-	-	-	-	-	-
chr6:163326692:A:G	chr6	163326692	GA	0.61	0.41	0.673635	0.004675	(0.288749073878274-1.5722368086462)	0.5759	-	-	-	-	-	-	-	-	-
chr6:163326692:A:G	chr6	163326692	GG	0.61	0.41	4.16912	0.004675	(1.56753400819256-11.8937059690882)	0.5759	-	-	-	-	-	-	-	-	-
chr2:123644053:G:A	chr2	123644053	AA	0.59	0.57	1.01912	0.004689	(0.431448817835779-2.42496067758735)	0.5228	-	-	-	-	-	-	-	-	-
chr2:123644053:G:A	chr2	123644053	GA	0.59	0.57	0.380172	0.004689	(0.163534731759796-0.879677232915899)	0.5228	-	-	-	-	-	-	-	-	-
chr2:123644053:G:A	chr2	123644053	GG	0.59	0.57	5.20238	0.004689	(1.53465574900597-22.4313106989115)	0.5228	-	-	-	-	-	-	-	-	-
chr2:242065498:A:G	chr2	242065498	AA	0.31	0.47	1.41176	0.004762	(0.613159880921326-3.2758357911268)	0.3087	-	-	-	-	-	-	-	-	-
chr2:242065498:A:G	chr2	242065498	GA	0.31	0.47	1.87856	0.004762	(0.813269012100655-4.38149156994769)	0.3087	-	-	-	-	-	-	-	-	-
chr2:242065498:A:G	chr2	242065498	GG	0.31	0.47	0.163743	0.004762	(0.0372122242417397-0.577740670683243)	0.3087	-	-	-	-	-	-	-	-	-
chr1:85589842:A:G	chr1	85589842	AA	0.13	0.2	2.46154	0.00477	(0.989337269940829-6.20953831339961)	0.0527	0.06166	0.01267	0.03206	0.1247	0.1511	0.06076	0.0669	0.06698	0.02672
chr1:85589842:A:G	chr1	85589842	GA	0.13	0.2	0.294118	0.00477	(0.108710393857014-0.769752808835579)	0.0527	0.06166	0.01267	0.03206	0.1247	0.1511	0.06076	0.0669	0.06698	0.02672
chr1:85589842:A:G	chr1	85589842	GG	0.13	0.2	Inf	0.00477	(0.341174582820437-Inf)	0.0527	0.06166	0.01267	0.03206	0.1247	0.1511	0.06076	0.0669	0.06698	0.02672
chr17:37224211:C:T	chr17	37224211	CC	0.11	0.17	2.62727	0.004809	(0.986109453500228-7.21065725463337)	0.0715	0.07876	0.02104	0.1175	0.1295	0.1413	0.05762	0.07595	0.08309	0.03591
chr17:37224211:C:T	chr17	37224211	TC	0.11	0.17	0.251634	0.004809	(0.0803357809054733-0.730291013495628)	0.0715	0.07876	0.02104	0.1175	0.1295	0.1413	0.05762	0.07595	0.08309	0.03591
chr17:37224211:C:T	chr17	37224211	TT	0.11	0.17	Inf	0.004809	(0.341174582820437-Inf)	0.0715	0.07876	0.02104	0.1175	0.1295	0.1413	0.05762	0.07595	0.08309	0.03591
chr4:113918577:T:C	chr4	113918577	CC	0.49	0.63	0.632979	0.004847	(0.249627518924568-1.59969916844842)	0.4932	-	-	-	-	-	-	-	-	-
chr4:113918577:T:C	chr4	113918577	TC	0.49	0.63	0.58125	0.004847	(0.251156059620106-1.3345615863955)	0.4932	-	-	-	-	-	-	-	-	-
chr4:113918577:T:C	chr4	113918577	TT	0.49	0.63	8.53333	0.004847	(1.81325168097226-79.3413810159152)	0.4932	-	-	-	-	-	-	-	-	-
chr20:10386013:C:A	chr20	10386013	AA	0.32	0.2	0.4	0.004865	(0.00667696907026721-7.96265804389808)	0.1927	0.1403	0.1924	0.1051	0.0999	0.2332	0.1146	0.1085	0.1342	0.2473
chr20:10386013:C:A	chr20	10386013	AC	0.32	0.2	3.27604	0.004865	(1.39570680626746-7.77271615276647)	0.1927	0.1403	0.1924	0.1051	0.0999	0.2332	0.1146	0.1085	0.1342	0.2473
chr20:10386013:C:A	chr20	10386013	CC	0.32	0.2	0.340461	0.004865	(0.145453316552142-0.791113029396276)	0.1927	0.1403	0.1924	0.1051	0.0999	0.2332	0.1146	0.1085	0.1342	0.2473
chr1:157514097:A:G	chr1	157514097	AA	0.89	0.84	Inf	0.004895	(0.154109806614148-Inf)	0.7073	0.784	0.4599	0.7276	0.8058	0.9014	0.8489	0.8172	0.7989	0.7698
chr1:157514097:A:G	chr1	157514097	AG	0.89	0.84	0.268344	0.004895	(0.0910217599733715-0.747214259382957)	0.7073	0.784	0.4599	0.7276	0.8058	0.9014	0.8489	0.8172	0.7989	0.7698
chr1:157514097:A:G	chr1	157514097	GG	0.89	0.84	2.86875	0.004895	(1.08444328887285-7.82937217558256)	0.7073	0.784	0.4599	0.7276	0.8058	0.9014	0.8489	0.8172	0.7989	0.7698
chr1:100203648:C:T	chr1	100203648	CC	0.57	0.51	0.690196	0.004932	(0.281134036037723-1.69489865514738)	0.5583	0.4152	0.8596	0.5147	0.394	0.3884	0.2711	0.3261	0.3856	0.5302
chr1:100203648:C:T	chr1	100203648	TC	0.57	0.51	3.20716	0.004932	(1.37187237683629-7.56390389301704)	0.5583	0.4152	0.8596	0.5147	0.394	0.3884	0.2711	0.3261	0.3856	0.5302
chr1:100203648:C:T	chr1	100203648	TT	0.57	0.51	0.275463	0.004932	(0.0874393252953383-0.80588524478854)	0.5583	0.4152	0.8596	0.5147	0.394	0.3884	0.2711	0.3261	0.3856	0.5302
chr2:152536498:T:A	chr2	152536498	AA	0.48	0.53	1.86136	0.005065	(0.737546514574309-4.85374027269741)	0.5835	0.7609	0.3807	0.8765	0.736	0.4867	0.8594	0.8354	0.788	0.6428
chr2:152536498:T:A	chr2	152536498	TA	0.48	0.53	0.27907	0.005065	(0.117371593024885-0.658900598479462)	0.5835	0.7609	0.3807	0.8765	0.736	0.4867	0.8594	0.8354	0.788	0.6428
chr2:152536498:T:A	chr2	152536498	TT	0.48	0.53	2.5698	0.005065	(0.980807224774214-7.10677704521281)	0.5835	0.7609	0.3807	0.8765	0.736	0.4867	0.8594	0.8354	0.788	0.6428
chr10:111261278:A:G	chr10	111261278	AA	0.56	0.38	0.226415	0.005144	(0.0774420101376625-0.624037701704412)	0.4607	-	-	-	-	-	-	-	-	-
chr10:111261278:A:G	chr10	111261278	GA	0.56	0.38	2.10277	0.005144	(0.91811497878704-4.83225791298041)	0.4607	-	-	-	-	-	-	-	-	-
chr10:111261278:A:G	chr10	111261278	GG	0.56	0.38	1.71196	0.005144	(0.60423557674737-5.14298010474676)	0.4607	-	-	-	-	-	-	-	-	-
chr10:90964614:T:G	chr10	90964614	GG	0.71	0.51	3.73214	0.005212	(1.53308377863333-9.32540732356358)	0.2784	-	-	-	-	-	-	-	-	-
chr10:90964614:T:G	chr10	90964614	TG	0.71	0.51	0.447222	0.005212	(0.193365059480684-1.03085788707751)	0.2784	-	-	-	-	-	-	-	-	-
chr10:90964614:T:G	chr10	90964614	TT	0.71	0.51	0.459596	0.005212	(0.138767501758881-1.44423141113213)	0.2784	-	-	-	-	-	-	-	-	-
chr11:65249145:A:G	chr11	65249145	AA	0.07	0.21	3.6931	0.005222	(1.41654990459084-9.96108218906599)	0.1591	-	-	-	-	-	-	-	-	-
chr11:65249145:A:G	chr11	65249145	GA	0.07	0.21	0.319917	0.005222	(0.117772728969881-0.841309918880102)	0.1591	-	-	-	-	-	-	-	-	-
chr11:65249145:A:G	chr11	65249145	GG	0.07	0.21	0	0.005222	(0-4.34364084754495)	0.1591	-	-	-	-	-	-	-	-	-
chr7:73359124:G:A	chr7	73359124	AA	0.37	0.54	0.280519	0.005243	(0.0814772944365038-0.874870660985622)	0.4844	-	-	-	-	-	-	-	-	-
chr7:73359124:G:A	chr7	73359124	AG	0.37	0.54	0.853448	0.005243	(0.374373231250555-1.93857680061272)	0.4844	-	-	-	-	-	-	-	-	-
chr7:73359124:G:A	chr7	73359124	GG	0.37	0.54	3.4652	0.005243	(1.24215719465051-10.5854124799615)	0.4844	-	-	-	-	-	-	-	-	-
chr20:10386059:G:A	chr20	10386059	AA	0.32	0.22	0.261111	0.005274	(0.00489948127820006-3.41015311279123)	0.1951	0.1409	0.1926	0.1053	0.0999	0.2418	0.1147	0.1085	0.1345	0.2471
chr20:10386059:G:A	chr20	10386059	AG	0.32	0.22	3.27604	0.005274	(1.39570680626746-7.77271615276647)	0.1951	0.1409	0.1926	0.1053	0.0999	0.2418	0.1147	0.1085	0.1345	0.2471
chr20:10386059:G:A	chr20	10386059	GG	0.32	0.22	0.370968	0.005274	(0.159480908287997-0.857714335437077)	0.1951	0.1409	0.1926	0.1053	0.0999	0.2418	0.1147	0.1085	0.1345	0.2471
chr1:241878547:T:G	chr1	241878547	GT	0.03	0.14	0.208333	0.005342	(0.0550805568672654-0.679992851556276)	0.1212	-	-	-	-	-	-	-	-	-
chr1:241878547:T:G	chr1	241878547	TT	0.03	0.14	4.8	0.005342	(1.47060369489376-18.1552267601403)	0.1212	-	-	-	-	-	-	-	-	-
chr1:154422067:T:C	chr1	154422067	CC	0.5	0.41	5.20238	0.005371	(1.53465574900597-22.4313106989115)	0.5583	-	-	-	-	-	-	-	-	-
chr1:154422067:T:C	chr1	154422067	CT	0.5	0.41	0.390625	0.005371	(0.167833978196722-0.902467506415666)	0.5583	-	-	-	-	-	-	-	-	-
chr1:154422067:T:C	chr1	154422067	TT	0.5	0.41	0.993506	0.005371	(0.398786030750725-2.50235664456211)	0.5583	-	-	-	-	-	-	-	-	-
chr17:75848699:T:C	chr17	75848699	CC	0.54	0.36	5.60976	0.005394	(1.66342197344125-24.0923193195132)	0.4914	-	-	-	-	-	-	-	-	-
chr17:75848699:T:C	chr17	75848699	CT	0.54	0.36	0.537931	0.005394	(0.235298999619782-1.22511937100709)	0.4914	-	-	-	-	-	-	-	-	-
chr17:75848699:T:C	chr17	75848699	TT	0.54	0.36	0.632992	0.005394	(0.254809751794805-1.56874161900562)	0.4914	-	-	-	-	-	-	-	-	-
chr12:87723347:G:A	chr12	87723347	AA	0.42	0.5	1.05609	0.005431	(0.393541389120149-2.88934886720683)	0.4457	-	-	-	-	-	-	-	-	-
chr12:87723347:G:A	chr12	87723347	AG	0.42	0.5	0.340461	0.005431	(0.145453316552142-0.791113029396276)	0.4457	-	-	-	-	-	-	-	-	-
chr12:87723347:G:A	chr12	87723347	GG	0.42	0.5	3.98456	0.005431	(1.43779739981624-12.1024258020739)	0.4457	-	-	-	-	-	-	-	-	-
chr17:10346781:T:C	chr17	10346781	CC	0.85	0.69	2.80435	0.00548	(1.19615118945492-6.61044793080343)	0.5331	0.5029	0.3496	0.6133	0.4591	0.8736	0.4777	0.4101	0.4604	0.6227
chr17:10346781:T:C	chr17	10346781	TC	0.85	0.69	0.491405	0.00548	(0.208518375644941-1.15399264267127)	0.5331	0.5029	0.3496	0.6133	0.4591	0.8736	0.4777	0.4101	0.4604	0.6227
chr17:10346781:T:C	chr17	10346781	TT	0.85	0.69	0	0.00548	(0-1.20705693903457)	0.5331	0.5029	0.3496	0.6133	0.4591	0.8736	0.4777	0.4101	0.4604	0.6227
chr17:10355763:T:C	chr17	10355763	CC	0.85	0.69	2.80435	0.00548	(1.19615118945492-6.61044793080343)	0.5339	0.501	0.3562	0.6115	0.4405	0.8735	0.477	0.4088	0.4569	0.6169
chr17:10355763:T:C	chr17	10355763	TC	0.85	0.69	0.491405	0.00548	(0.208518375644941-1.15399264267127)	0.5339	0.501	0.3562	0.6115	0.4405	0.8735	0.477	0.4088	0.4569	0.6169
chr17:10355763:T:C	chr17	10355763	TT	0.85	0.69	0	0.00548	(0-1.20705693903457)	0.5339	0.501	0.3562	0.6115	0.4405	0.8735	0.477	0.4088	0.4569	0.6169
chr18:39731208:A:G	chr18	39731208	AA	0.52	0.59	7.82609	0.005547	(1.64906769613667-73.0351639210576)	0.4511	-	-	-	-	-	-	-	-	-
chr18:39731208:A:G	chr18	39731208	AG	0.52	0.59	0.388393	0.005547	(0.163119965343197-0.911645832372806)	0.4511	-	-	-	-	-	-	-	-	-
chr18:39731208:A:G	chr18	39731208	GG	0.52	0.59	1.09965	0.005547	(0.436479052590512-2.81289552176674)	0.4511	-	-	-	-	-	-	-	-	-
chr11:68201295:C:T	chr11	68201295	CC	0.14	0.21	2.43103	0.005563	(0.993289243666153-6.01426658053994)	0.116	0.1341	0.04334	0.1869	0.1151	0.2038	0.04337	0.1391	0.1367	0.1298
chr11:68201295:C:T	chr11	68201295	TC	0.14	0.21	0.30381	0.005563	(0.115825310898155-0.776615850633737)	0.116	0.1341	0.04334	0.1869	0.1151	0.2038	0.04337	0.1391	0.1367	0.1298
chr11:68201295:C:T	chr11	68201295	TT	0.14	0.21	Inf	0.005563	(0.341174582820437-Inf)	0.116	0.1341	0.04334	0.1869	0.1151	0.2038	0.04337	0.1391	0.1367	0.1298
chr13:76395342:C:T	chr13	76395342	CC	0.11	0.04	0.214286	0.005632	(0.0375441127172163-0.849080715404516)	0.0338	0.01712	0.005376	0.01102	0.003376	0.09637	0.0147	0.001975	0.01247	0.04653
chr13:76395342:C:T	chr13	76395342	TC	0.11	0.04	7.14894	0.005632	(1.49162556060742-67.3220544665133)	0.0338	0.01712	0.005376	0.01102	0.003376	0.09637	0.0147	0.001975	0.01247	0.04653
chr13:76395342:C:T	chr13	76395342	TT	0.11	0.04	0	0.005632	(0-31.967512488101)	0.0338	0.01712	0.005376	0.01102	0.003376	0.09637	0.0147	0.001975	0.01247	0.04653
chr18:33083546:T:C	chr18	33083546	CC	0.59	0.64	0.418561	0.005765	(0.176246206763957-0.988526906249371)	-	-	-	-	-	-	-	-	-	-
chr18:33083546:T:C	chr18	33083546	TC	0.59	0.64	3.51087	0.005765	(1.49107009890263-8.35508169695452)	-	-	-	-	-	-	-	-	-	-
chr18:33083546:T:C	chr18	33083546	TT	0.59	0.64	0.436364	0.005765	(0.120781728165881-1.46428381257138)	-	-	-	-	-	-	-	-	-	-
chr3:190965653:C:T	chr3	190965653	CC	0.02	0.1	7.375	0.005817	(1.43558371568037-71.7004244995066)	0.2374	-	-	-	-	-	-	-	-	-
chr3:190965653:C:T	chr3	190965653	TC	0.02	0.1	0.135593	0.005817	(0.0139469188220339-0.696580762986759)	0.2374	-	-	-	-	-	-	-	-	-
chr7:97852399:G:A	chr7	97852399	AA	0.19	0.31	1.39881	0.005935	(0.255832589581777-9.44967794005172)	0.2143	0.2097	0.2124	0.3756	0.1081	0.2824	0.2988	0.167	0.1773	0.1071
chr7:97852399:G:A	chr7	97852399	AG	0.19	0.31	0.270833	0.005935	(0.108358547959856-0.666087163146051)	0.2143	0.2097	0.2124	0.3756	0.1081	0.2824	0.2988	0.167	0.1773	0.1071
chr7:97852399:G:A	chr7	97852399	GG	0.19	0.31	3.0404	0.005935	(1.29481541642546-7.18308312042133)	0.2143	0.2097	0.2124	0.3756	0.1081	0.2824	0.2988	0.167	0.1773	0.1071
chr13:72301632:C:A	chr13	72301632	AA	0.29	0.25	0	0.006004	(0-1.20705693903457)	0.3283	-	-	-	-	-	-	-	-	-
chr13:72301632:C:A	chr13	72301632	AC	0.29	0.25	2.61312	0.006004	(1.12667121036084-6.11597143345961)	0.3283	-	-	-	-	-	-	-	-	-
chr13:72301632:C:A	chr13	72301632	CC	0.29	0.25	0.537931	0.006004	(0.235298999619782-1.22511937100709)	0.3283	-	-	-	-	-	-	-	-	-
chr12:6349328:A:G	chr12	6349328	AA	0.48	0.31	0.277778	0.00604	(0.114331241215711-0.667885311572273)	0.495	-	-	-	-	-	-	-	-	-
chr12:6349328:A:G	chr12	6349328	GA	0.48	0.31	2.75	0.00604	(1.17063677096882-6.55090703579177)	0.495	-	-	-	-	-	-	-	-	-
chr12:6349328:A:G	chr12	6349328	GG	0.48	0.31	1.42188	0.00604	(0.488278668880547-4.35653567700414)	0.495	-	-	-	-	-	-	-	-	-
chr10:129913960:A:T	chr10	129913960	AA	0.23	0.2	0.554622	0.006345	(0.235217434938636-1.2920990398103)	0.2534	0.2459	0.3119	0.2544	0.2388	0.2655	0.222	0.2481	0.2411	0.2018
chr10:129913960:A:T	chr10	129913960	TA	0.23	0.2	2.68687	0.006345	(1.10372436393218-6.72487383521439)	0.2534	0.2459	0.3119	0.2544	0.2388	0.2655	0.222	0.2481	0.2411	0.2018
chr10:129913960:A:T	chr10	129913960	TT	0.23	0.2	0	0.006345	(0-1.20705693903457)	0.2534	0.2459	0.3119	0.2544	0.2388	0.2655	0.222	0.2481	0.2411	0.2018
chr22:26403599:G:A	chr22	26403599	AA	0.16	0.13	0	0.006349	(0-1.20705693903457)	0.1008	-	-	-	-	-	-	-	-	-
chr22:26403599:G:A	chr22	26403599	AG	0.16	0.13	3.06977	0.006349	(1.03103188452792-10.27979967793)	0.1008	-	-	-	-	-	-	-	-	-
chr22:26403599:G:A	chr22	26403599	GG	0.16	0.13	0.597222	0.006349	(0.219356869696395-1.56495991468513)	0.1008	-	-	-	-	-	-	-	-	-
chr14:48801744:C:T	chr14	48801744	CC	0.34	0.42	0.907895	0.00636	(0.393689950322171-2.10146739581424)	0.4948	-	-	-	-	-	-	-	-	-
chr14:48801744:C:T	chr14	48801744	TC	0.34	0.42	2.39316	0.00636	(1.03808873928247-5.55801828444129)	0.4948	-	-	-	-	-	-	-	-	-
chr14:48801744:C:T	chr14	48801744	TT	0.34	0.42	0.163793	0.00636	(0.0282919949265558-0.671982296831036)	0.4948	-	-	-	-	-	-	-	-	-
chr3:121353254:T:C	chr3	121353254	CC	0.82	0.9	0.362812	0.006379	(0.125144441058065-0.981836020162247)	-	0.6898	0.6161	0.4164	0.7298	0.852	0.7434	0.761	0.7175	0.6223
chr3:121353254:T:C	chr3	121353254	TC	0.82	0.9	3.85	0.006379	(1.31512346888388-12.7217223298598)	-	0.6898	0.6161	0.4164	0.7298	0.852	0.7434	0.761	0.7175	0.6223
chr3:121353254:T:C	chr3	121353254	TT	0.82	0.9	0	0.006379	(0-4.34364084754495)	-	0.6898	0.6161	0.4164	0.7298	0.852	0.7434	0.761	0.7175	0.6223
chr22:36900806:A:G	chr22	36900806	AA	0.28	0.24	0.426471	0.006409	(0.18112382561085-0.992538046205773)	0.4545	0.5989	0.4604	0.6973	0.5684	0.2455	0.6246	0.7066	0.6312	0.361
chr22:36900806:A:G	chr22	36900806	GA	0.28	0.24	3.625	0.006409	(1.43804285009329-9.53525974594045)	0.4545	0.5989	0.4604	0.6973	0.5684	0.2455	0.6246	0.7066	0.6312	0.361
chr22:36900806:A:G	chr22	36900806	GG	0.28	0.24	0.37931	0.006409	(0.0586681245851177-1.91022242682446)	0.4545	0.5989	0.4604	0.6973	0.5684	0.2455	0.6246	0.7066	0.6312	0.361
chr14:91790566:T:C	chr14	91790566	CT	0.33	0.21	3.09524	0.006458	(1.31073519566313-7.360137381951)	0.3103	-	-	-	-	-	-	-	-	-
chr14:91790566:T:C	chr14	91790566	TT	0.33	0.21	0.323077	0.006458	(0.1358670291199-0.762930608187472)	0.3103	-	-	-	-	-	-	-	-	-
chr16:1537455:T:C	chr16	1537455	CC	0.4	0.6	0.27551	0.006465	(0.0980921391464476-0.740259381146189)	0.5357	0.4096	0.8363	0.2354	0.3427	0.5079	0.4501	0.3693	0.3744	0.3695
chr16:1537455:T:C	chr16	1537455	CT	0.4	0.6	1.18788	0.006465	(0.519452429668793-2.72267571944539)	0.5357	0.4096	0.8363	0.2354	0.3427	0.5079	0.4501	0.3693	0.3744	0.3695
chr16:1537455:T:C	chr16	1537455	TT	0.4	0.6	2.97973	0.006465	(1.09467824220149-8.66994349743404)	0.5357	0.4096	0.8363	0.2354	0.3427	0.5079	0.4501	0.3693	0.3744	0.3695
chr11:6913243:T:C	chr11	6913243	CC	0.15	0.06	Inf	0.006472	(0.0210325307377049-Inf)	0.1334	0.1347	0.1361	0.08033	0.171	0.0542	0.1468	0.1451	0.1573	0.1798
chr11:6913243:T:C	chr11	6913243	CT	0.15	0.06	5.1087	0.006472	(1.30305397314371-28.9838604143631)	0.1334	0.1347	0.1361	0.08033	0.171	0.0542	0.1468	0.1451	0.1573	0.1798
chr11:6913243:T:C	chr11	6913243	TT	0.15	0.06	0.179521	0.006472	(0.0318475945513003-0.697490832205106)	0.1334	0.1347	0.1361	0.08033	0.171	0.0542	0.1468	0.1451	0.1573	0.1798
chr8:138325276:G:A	chr8	138325276	AA	0.13	0.05	Inf	0.006472	(0.0210325307377049-Inf)	0.279	-	-	-	-	-	-	-	-	-
chr8:138325276:G:A	chr8	138325276	AG	0.13	0.05	5.1087	0.006472	(1.30305397314371-28.9838604143631)	0.279	-	-	-	-	-	-	-	-	-
chr8:138325276:G:A	chr8	138325276	GG	0.13	0.05	0.179521	0.006472	(0.0318475945513003-0.697490832205106)	0.279	-	-	-	-	-	-	-	-	-
chr19:35524939:C:A	chr19	35524939	AA	0.13	0.26	0.810345	0.00651	(0.103829764996222-6.34635783590754)	0.1274	0.1462	0.08907	0.08841	0.2564	0.2126	0.1829	0.1519	0.1561	0.1139
chr19:35524939:C:A	chr19	35524939	AC	0.13	0.26	0.259615	0.00651	(0.0927277240474217-0.695543621953402)	0.1274	0.1462	0.08907	0.08841	0.2564	0.2126	0.1829	0.1519	0.1561	0.1139
chr19:35524939:C:A	chr19	35524939	CC	0.13	0.26	3.4784	0.00651	(1.39108359312435-8.87753102544105)	0.1274	0.1462	0.08907	0.08841	0.2564	0.2126	0.1829	0.1519	0.1561	0.1139
chr19:35524944:G:C	chr19	35524944	CC	0.13	0.26	0.810345	0.00651	(0.103829764996222-6.34635783590754)	0.1192	0.1438	0.06172	0.08725	0.2562	0.2126	0.1829	0.1519	0.1559	0.1088
chr19:35524944:G:C	chr19	35524944	CG	0.13	0.26	0.259615	0.00651	(0.0927277240474217-0.695543621953402)	0.1192	0.1438	0.06172	0.08725	0.2562	0.2126	0.1829	0.1519	0.1559	0.1088
chr19:35524944:G:C	chr19	35524944	GG	0.13	0.26	3.4784	0.00651	(1.39108359312435-8.87753102544105)	0.1192	0.1438	0.06172	0.08725	0.2562	0.2126	0.1829	0.1519	0.1559	0.1088
chr11:59225221:T:C	chr11	59225221	CC	0.08	0.18	Inf	0.006522	(0.0210325307377049-Inf)	0.2654	0.2884	0.3348	0.252	0.2743	0.1928	0.3229	0.3187	0.2948	0.2289
chr11:59225221:T:C	chr11	59225221	CT	0.08	0.18	0.268344	0.006522	(0.0910217599733715-0.747214259382957)	0.2654	0.2884	0.3348	0.252	0.2743	0.1928	0.3229	0.3187	0.2948	0.2289
chr11:59225221:T:C	chr11	59225221	TT	0.08	0.18	3.25	0.006522	(1.20040381999328-9.17750405945369)	0.2654	0.2884	0.3348	0.252	0.2743	0.1928	0.3229	0.3187	0.2948	0.2289
chr20:23731494:A:G	chr20	23731494	AA	0.84	0.9	0.261111	0.006555	(0.00489948127820006-3.41015311279123)	0.8297	0.7197	0.9291	0.6584	0.718	0.9048	0.6078	0.6917	0.7171	0.7502
chr20:23731494:A:G	chr20	23731494	AG	0.84	0.9	4.81395	0.006555	(1.41159238757635-20.8437690606226)	0.8297	0.7197	0.9291	0.6584	0.718	0.9048	0.6078	0.6917	0.7171	0.7502
chr20:23731494:A:G	chr20	23731494	GG	0.84	0.9	0.359853	0.006555	(0.116342341452758-1.01901405087152)	0.8297	0.7197	0.9291	0.6584	0.718	0.9048	0.6078	0.6917	0.7171	0.7502
chr7:75173180:A:G	chr7	75173180	AA	0.74	0.59	0.572727	0.006579	(0.152111036947555-2.0571162325813)	0.7023	-	-	-	-	-	-	-	-	-
chr7:75173180:A:G	chr7	75173180	AG	0.74	0.59	0.380172	0.006579	(0.163534731759796-0.879677232915899)	0.7023	-	-	-	-	-	-	-	-	-
chr7:75173180:A:G	chr7	75173180	GG	0.74	0.59	3.58405	0.006579	(1.49093445476478-8.79674267683742)	0.7023	-	-	-	-	-	-	-	-	-
chr9:123757412:G:A	chr9	123757412	AA	0.73	0.52	2.83744	0.0066	(1.19681870680439-6.84648611966256)	0.5387	-	-	-	-	-	-	-	-	-
chr9:123757412:G:A	chr9	123757412	GA	0.73	0.52	0.752315	0.0066	(0.330881161532827-1.71084936510538)	0.5387	-	-	-	-	-	-	-	-	-
chr9:123757412:G:A	chr9	123757412	GG	0.73	0.52	0.222222	0.0066	(0.0492408144009101-0.814262596249769)	0.5387	-	-	-	-	-	-	-	-	-
chr16:20238586:T:C	chr16	20238586	CC	0.61	0.44	4.39024	0.006602	(1.40902515930143-16.157139554801)	-	-	-	-	-	-	-	-	-	-
chr16:20238586:T:C	chr16	20238586	TC	0.61	0.44	0.34958	0.006602	(0.147988903897274-0.816643437706876)	-	-	-	-	-	-	-	-	-	-
chr16:20238586:T:C	chr16	20238586	TT	0.61	0.44	1.15613	0.006602	(0.436557901445848-3.13202699347238)	-	-	-	-	-	-	-	-	-	-
chr6:33280629:C:G	chr6	33280629	CC	0.35	0.4	0.725	0.006646	(0.312524680164057-1.68393829650893)	0.5313	-	-	-	-	-	-	-	-	-
chr6:33280629:C:G	chr6	33280629	GC	0.35	0.4	2.74074	0.006646	(1.18319544318551-6.39480282968468)	0.5313	-	-	-	-	-	-	-	-	-
chr6:33280629:C:G	chr6	33280629	GG	0.35	0.4	0.183386	0.006646	(0.0313388718067274-0.765561031307473)	0.5313	-	-	-	-	-	-	-	-	-
chr21:19568520:C:T	chr21	19568520	CC	0.51	0.68	5.87755	0.006659	(1.19529176321841-56.0204820793278)	0.4704	-	-	-	-	-	-	-	-	-
chr21:19568520:C:T	chr21	19568520	CT	0.51	0.68	1.38354	0.006659	(0.61159242473986-3.13590836688487)	0.4704	-	-	-	-	-	-	-	-	-
chr21:19568520:C:T	chr21	19568520	TT	0.51	0.68	0.355556	0.006659	(0.148256574185316-0.846105873604124)	0.4704	-	-	-	-	-	-	-	-	-
chr12:2882544:C:T	chr12	2882544	CC	0.66	0.78	Inf	0.006705	(2.04383021047226-Inf)	0.7093	-	-	-	-	-	-	-	-	-
chr12:2882544:C:T	chr12	2882544	CT	0.66	0.78	0.717949	0.006705	(0.311730128787362-1.65494284102304)	0.7093	-	-	-	-	-	-	-	-	-
chr12:2882544:C:T	chr12	2882544	TT	0.66	0.78	0.712054	0.006705	(0.313695255127094-1.61193043588677)	0.7093	-	-	-	-	-	-	-	-	-
chr11:33604885:C:T	chr11	33604885	CC	0.49	0.28	0.301587	0.006816	(0.127741132575898-0.707475001105089)	0.1943	0.222	0.087	0.2647	0.1787	0.3566	0.22	0.2392	0.2164	0.115
chr11:33604885:C:T	chr11	33604885	TC	0.49	0.28	1.92578	0.006816	(0.827359361370642-4.53677629585942)	0.1943	0.222	0.087	0.2647	0.1787	0.3566	0.22	0.2392	0.2164	0.115
chr11:33604885:C:T	chr11	33604885	TT	0.49	0.28	3.11458	0.006816	(0.869538085270903-13.9433972467453)	0.1943	0.222	0.087	0.2647	0.1787	0.3566	0.22	0.2392	0.2164	0.115
chr16:1543167:A:G	chr16	1543167	AA	0.38	0.57	2.39167	0.006909	(0.908752825216636-6.63792936356411)	0.4275	-	-	-	-	-	-	-	-	-
chr16:1543167:A:G	chr16	1543167	GA	0.38	0.57	1.40439	0.006909	(0.620374166115843-3.18780722263347)	0.4275	-	-	-	-	-	-	-	-	-
chr16:1543167:A:G	chr16	1543167	GG	0.38	0.57	0.246276	0.006909	(0.0839181540875818-0.68190620684796)	0.4275	-	-	-	-	-	-	-	-	-
chr1:35049252:A:G	chr1	35049252	AA	0.61	0.61	0.368946	0.006936	(0.114183577097685-1.11766428408126)	0.4691	-	-	-	-	-	-	-	-	-
chr1:35049252:A:G	chr1	35049252	AG	0.61	0.61	3.3544	0.006936	(1.39716430172735-8.2266939765125)	0.4691	-	-	-	-	-	-	-	-	-
chr1:35049252:A:G	chr1	35049252	GG	0.61	0.61	0.56875	0.006936	(0.246374075846657-1.31122443335968)	0.4691	-	-	-	-	-	-	-	-	-
chr8:39991573:G:T	chr8	39991573	GG	0.79	0.7	0	0.006949	(0-0.524429716654265)	0.5327	-	-	-	-	-	-	-	-	-
chr8:39991573:G:T	chr8	39991573	GT	0.79	0.7	1.57857	0.006949	(0.675401894231343-3.73327521421754)	0.5327	-	-	-	-	-	-	-	-	-
chr8:39991573:G:T	chr8	39991573	TT	0.79	0.7	1.14672	0.006949	(0.50450559667477-2.60308634774353)	0.5327	-	-	-	-	-	-	-	-	-
chr19:38655449:G:A	chr19	38655449	AG	0	0.06	0	0.007018	(0-0.654286140504439)	0.01	0.002446	0.0001315	0.0001167	0	0.03131	0	3.68e-05	0.001171	0.0003952
chr19:38655449:G:A	chr19	38655449	GG	0	0.06	Inf	0.007018	(1.52838328384737-Inf)	0.01	0.002446	0.0001315	0.0001167	0	0.03131	0	3.68e-05	0.001171	0.0003952
chr20:23065548:C:A	chr20	23065548	AC	0	0.06	0	0.007018	(0-0.654286140504439)	0.0156	0.007596	0.04619	0.007534	0.01913	0.01531	0	0.001625	0.006391	0.006541
chr20:23065548:C:A	chr20	23065548	CC	0	0.06	Inf	0.007018	(1.52838328384737-Inf)	0.0156	0.007596	0.04619	0.007534	0.01913	0.01531	0	0.001625	0.006391	0.006541
chr22:20922898:A:C	chr22	20922898	AA	0	0.06	Inf	0.007018	(1.52838328384737-Inf)	0.006	0.002611	0	2.9e-05	9.984e-05	0.0343	0	2.669e-05	0.001318	0.0002619
chr22:20922898:A:C	chr22	20922898	CA	0	0.06	0	0.007018	(0-0.654286140504439)	0.006	0.002611	0	2.9e-05	9.984e-05	0.0343	0	2.669e-05	0.001318	0.0002619
chr3:128622934:A:C	chr3	128622934	AA	0	0.06	Inf	0.007018	(1.52838328384737-Inf)	0.006	0.002207	0.0002461	0.0001445	0.0005952	0.02642	0	0.0002198	0.0009778	0.0007513
chr3:128622934:A:C	chr3	128622934	CA	0	0.06	0	0.007018	(0-0.654286140504439)	0.006	0.002207	0.0002461	0.0001445	0.0005952	0.02642	0	0.0002198	0.0009778	0.0007513
chr6:32305979:G:T	chr6	32305979	GG	0.95	0.87	Inf	0.00703	(0.0210325307377049-Inf)	0.8612	-	-	-	-	-	-	-	-	-
chr6:32305979:G:T	chr6	32305979	GT	0.95	0.87	0.19973	0.00703	(0.0446769610288106-0.720923749432063)	0.8612	-	-	-	-	-	-	-	-	-
chr6:32305979:G:T	chr6	32305979	TT	0.95	0.87	3.93514	0.00703	(1.17737341683296-15.1300316381617)	0.8612	-	-	-	-	-	-	-	-	-
chr6:32320153:G:A	chr6	32320153	AA	0.95	0.87	3.93514	0.00703	(1.17737341683296-15.1300316381617)	0.8608	-	-	-	-	-	-	-	-	-
chr6:32320153:G:A	chr6	32320153	GA	0.95	0.87	0.19973	0.00703	(0.0446769610288106-0.720923749432063)	0.8608	-	-	-	-	-	-	-	-	-
chr6:32320153:G:A	chr6	32320153	GG	0.95	0.87	Inf	0.00703	(0.0210325307377049-Inf)	0.8608	-	-	-	-	-	-	-	-	-
chr6:32336187:T:C	chr6	32336187	CC	0.95	0.87	3.93514	0.00703	(1.17737341683296-15.1300316381617)	0.861	-	-	-	-	-	-	-	-	-
chr6:32336187:T:C	chr6	32336187	TC	0.95	0.87	0.19973	0.00703	(0.0446769610288106-0.720923749432063)	0.861	-	-	-	-	-	-	-	-	-
chr6:32336187:T:C	chr6	32336187	TT	0.95	0.87	Inf	0.00703	(0.0210325307377049-Inf)	0.861	-	-	-	-	-	-	-	-	-
chr6:32336495:T:A	chr6	32336495	AA	0.95	0.87	3.93514	0.00703	(1.17737341683296-15.1300316381617)	0.8612	-	-	-	-	-	-	-	-	-
chr6:32336495:T:A	chr6	32336495	TA	0.95	0.87	0.19973	0.00703	(0.0446769610288106-0.720923749432063)	0.8612	-	-	-	-	-	-	-	-	-
chr6:32336495:T:A	chr6	32336495	TT	0.95	0.87	Inf	0.00703	(0.0210325307377049-Inf)	0.8612	-	-	-	-	-	-	-	-	-
chr19:14829749:C:T	chr19	14829749	CC	0.52	0.62	0.535163	0.007084	(0.170478779220673-1.62771042907002)	0.4812	0.3824	0.398	0.4573	0.2982	0.6005	0.3491	0.2987	0.347	0.5272
chr19:14829749:C:T	chr19	14829749	CT	0.52	0.62	3.44118	0.007084	(1.46660262800325-8.14451196733719)	0.4812	0.3824	0.398	0.4573	0.2982	0.6005	0.3491	0.2987	0.347	0.5272
chr19:14829749:C:T	chr19	14829749	TT	0.52	0.62	0.37911	0.007084	(0.153625280503488-0.924918864155572)	0.4812	0.3824	0.398	0.4573	0.2982	0.6005	0.3491	0.2987	0.347	0.5272
chr17:38935812:A:G	chr17	38935812	AA	0.69	0.87	3.11111	0.007143	(0.551141139302637-31.8062351246884)	-	0.5665	0.4664	0.6923	0.5543	0.8585	0.5074	0.5423	0.5489	0.4409
chr17:38935812:A:G	chr17	38935812	AG	0.69	0.87	2.95495	0.007143	(1.13568202399662-8.11993787159791)	-	0.5665	0.4664	0.6923	0.5543	0.8585	0.5074	0.5423	0.5489	0.4409
chr17:38935812:A:G	chr17	38935812	GG	0.69	0.87	0.272953	0.007143	(0.106817000799502-0.6746027297012)	-	0.5665	0.4664	0.6923	0.5543	0.8585	0.5074	0.5423	0.5489	0.4409
chr12:52986187:T:C	chr12	52986187	CC	0.58	0.65	0.83584	0.007239	(0.363570313111119-1.92618716009796)	0.3728	0.3832	0.2455	0.2175	0.4152	0.6083	0.3839	0.3834	0.3774	0.4972
chr12:52986187:T:C	chr12	52986187	TC	0.58	0.65	0.484615	0.007239	(0.209812989017582-1.11623813443714)	0.3728	0.3832	0.2455	0.2175	0.4152	0.6083	0.3839	0.3834	0.3774	0.4972
chr12:52986187:T:C	chr12	52986187	TT	0.58	0.65	6.05303	0.007239	(1.56997559880761-33.9156414950322)	0.3728	0.3832	0.2455	0.2175	0.4152	0.6083	0.3839	0.3834	0.3774	0.4972
chr12:52992812:T:C	chr12	52992812	CC	0.58	0.65	0.83584	0.007239	(0.363570313111119-1.92618716009796)	0.3722	0.3832	0.2456	0.2177	0.4151	0.608	0.384	0.3834	0.3778	0.4972
chr12:52992812:T:C	chr12	52992812	TC	0.58	0.65	0.484615	0.007239	(0.209812989017582-1.11623813443714)	0.3722	0.3832	0.2456	0.2177	0.4151	0.608	0.384	0.3834	0.3778	0.4972
chr12:52992812:T:C	chr12	52992812	TT	0.58	0.65	6.05303	0.007239	(1.56997559880761-33.9156414950322)	0.3722	0.3832	0.2456	0.2177	0.4151	0.608	0.384	0.3834	0.3778	0.4972
chr12:9010671:G:A	chr12	9010671	AA	0.21	0.17	0.122222	0.007242	(0.00261972559457172-1.07987071570908)	0.2544	0.297	0.2063	0.1772	0.4542	0.1758	0.2851	0.3509	0.3315	0.3
chr12:9010671:G:A	chr12	9010671	AG	0.21	0.17	3.225	0.007242	(1.15115833414971-9.89059753062856)	0.2544	0.297	0.2063	0.1772	0.4542	0.1758	0.2851	0.3509	0.3315	0.3
chr12:9010671:G:A	chr12	9010671	GG	0.21	0.17	0.62285	0.007242	(0.250052283666548-1.519003208904)	0.2544	0.297	0.2063	0.1772	0.4542	0.1758	0.2851	0.3509	0.3315	0.3
chr1:78305859:G:T	chr1	78305859	GG	0.12	0.24	3.1453	0.007244	(1.27615803371407-7.87391622940696)	0.1989	-	-	-	-	-	-	-	-	-
chr1:78305859:G:T	chr1	78305859	TG	0.12	0.24	0.28	0.007244	(0.107034769255942-0.713586244566692)	0.1989	-	-	-	-	-	-	-	-	-
chr1:78305859:G:T	chr1	78305859	TT	0.12	0.24	1.66102	0.007244	(0.0837534315270864-99.906752022316)	0.1989	-	-	-	-	-	-	-	-	-
chr14:98151784:G:A	chr14	98151784	AA	0.72	0.81	0.318412	0.007266	(0.129898911426417-0.763844597496777)	-	-	-	-	-	-	-	-	-	-
chr14:98151784:G:A	chr14	98151784	GA	0.72	0.81	3.625	0.007266	(1.43804285009329-9.53525974594045)	-	-	-	-	-	-	-	-	-	-
chr14:98151784:G:A	chr14	98151784	GG	0.72	0.81	0.810345	0.007266	(0.103829764996222-6.34635783590754)	-	-	-	-	-	-	-	-	-	-
chr9:125315557:T:C	chr9	125315557	CC	0.72	0.7	0.555444	0.0074	(0.241545168592956-1.26937124323374)	-	0.5201	0.5807	0.6026	0.567	0.666	0.4531	0.4827	0.5177	0.4784
chr9:125315557:T:C	chr9	125315557	TC	0.72	0.7	3.39394	0.0074	(1.34530421095633-8.93932597382103)	-	0.5201	0.5807	0.6026	0.567	0.666	0.4531	0.4827	0.5177	0.4784
chr9:125315557:T:C	chr9	125315557	TT	0.72	0.7	0.319688	0.0074	(0.0679442105700407-1.25481682758789)	-	0.5201	0.5807	0.6026	0.567	0.666	0.4531	0.4827	0.5177	0.4784
chr12:109017898:C:T	chr12	109017898	CC	0.31	0.14	0.376344	0.007433	(0.156009266947643-0.891892423104585)	0.1827	0.1135	0.2861	0.1673	0.1518	0.29	0.05257	0.06698	0.1006	0.06049
chr12:109017898:C:T	chr12	109017898	TC	0.31	0.14	1.66795	0.007433	(0.697051119276773-4.06254812138288)	0.1827	0.1135	0.2861	0.1673	0.1518	0.29	0.05257	0.06698	0.1006	0.06049
chr12:109017898:C:T	chr12	109017898	TT	0.31	0.14	Inf	0.007433	(1.25125522259166-Inf)	0.1827	0.1135	0.2861	0.1673	0.1518	0.29	0.05257	0.06698	0.1006	0.06049
chr19:8161450:C:T	chr19	8161450	CC	0.14	0.29	2.40652	0.007437	(1.03891254969014-5.59614840330285)	0.1837	0.2122	0.142	0.1933	0.2702	0.1676	0.2052	0.2262	0.2142	0.2315
chr19:8161450:C:T	chr19	8161450	TC	0.14	0.29	0.620843	0.007437	(0.26677995333069-1.44418827580296)	0.1837	0.2122	0.142	0.1933	0.2702	0.1676	0.2052	0.2262	0.2142	0.2315
chr19:8161450:C:T	chr19	8161450	TT	0.14	0.29	0	0.007437	(0-0.855744482837846)	0.1837	0.2122	0.142	0.1933	0.2702	0.1676	0.2052	0.2262	0.2142	0.2315
chr7:120565264:C:T	chr7	120565264	CC	0.29	0.44	2.48848	0.007453	(1.05002589001289-6.0036120687855)	0.4673	-	-	-	-	-	-	-	-	-
chr7:120565264:C:T	chr7	120565264	TC	0.29	0.44	0.932225	0.007453	(0.411434743799322-2.11529397061686)	0.4673	-	-	-	-	-	-	-	-	-
chr7:120565264:C:T	chr7	120565264	TT	0.29	0.44	0.19973	0.007453	(0.0446769610288106-0.720923749432063)	0.4673	-	-	-	-	-	-	-	-	-
chr5:26383363:T:C	chr5	26383363	CC	0.75	0.58	1.62755	0.007462	(0.716711501076003-3.70969782268912)	0.6907	-	-	-	-	-	-	-	-	-
chr5:26383363:T:C	chr5	26383363	TC	0.75	0.58	1.47569	0.007462	(0.629903648303308-3.49794761214209)	0.6907	-	-	-	-	-	-	-	-	-
chr5:26383363:T:C	chr5	26383363	TT	0.75	0.58	0.147215	0.007462	(0.025631196141929-0.595437350139607)	0.6907	-	-	-	-	-	-	-	-	-
chr12:44148259:T:C	chr12	44148259	CC	0.11	0.27	0.261111	0.007468	(0.00489948127820006-3.41015311279123)	0.2678	0.1526	0.5249	0.148	0.1913	0.1736	0.09715	0.1091	0.1404	0.1387
chr12:44148259:T:C	chr12	44148259	CT	0.11	0.27	0.338192	0.007468	(0.131946996318497-0.850143803831006)	0.2678	0.1526	0.5249	0.148	0.1913	0.1736	0.09715	0.1091	0.1404	0.1387
chr12:44148259:T:C	chr12	44148259	TT	0.11	0.27	3.40828	0.007468	(1.38490475149205-8.52587545937324)	0.2678	0.1526	0.5249	0.148	0.1913	0.1736	0.09715	0.1091	0.1404	0.1387
chr19:9062847:A:G	chr19	9062847	AA	0.18	0.06	0.207729	0.007486	(0.0479759681222513-0.708419802204348)	0.0323	0.01458	0.001162	0.03602	0.000995	0.1175	0	0.0007282	0.006636	0.004118
chr19:9062847:A:G	chr19	9062847	GA	0.18	0.06	4.44318	0.007486	(1.29376488030621-19.3344809700544)	0.0323	0.01458	0.001162	0.03602	0.000995	0.1175	0	0.0007282	0.006636	0.004118
chr19:9062847:A:G	chr19	9062847	GG	0.18	0.06	Inf	0.007486	(0.0210325307377049-Inf)	0.0323	0.01458	0.001162	0.03602	0.000995	0.1175	0	0.0007282	0.006636	0.004118
chr7:142364553:G:A	chr7	142364553	AG	0.16	0.05	4.81395	0.007486	(1.41159238757635-20.8437690606226)	0.2181	0.3	0.1844	0.2607	0.3914	0.04793	0.2607	0.361	0.3238	0.3109
chr7:142364553:G:A	chr7	142364553	GG	0.16	0.05	0.207729	0.007486	(0.0479759681222513-0.708419802204348)	0.2181	0.3	0.1844	0.2607	0.3914	0.04793	0.2607	0.361	0.3238	0.3109
chr19:9968434:C:T	chr19	9968434	CC	0.24	0.24	0.853448	0.007548	(0.374373231250555-1.93857680061272)	0.3105	0.4746	0.1062	0.6099	0.5253	0.2966	0.554	0.5397	0.5091	0.3029
chr19:9968434:C:T	chr19	9968434	TC	0.24	0.24	1.9798	0.007548	(0.842606002203711-4.72123586723793)	0.3105	0.4746	0.1062	0.6099	0.5253	0.2966	0.554	0.5397	0.5091	0.3029
chr19:9968434:C:T	chr19	9968434	TT	0.24	0.24	0	0.007548	(0-0.654286140504439)	0.3105	0.4746	0.1062	0.6099	0.5253	0.2966	0.554	0.5397	0.5091	0.3029
chr22:50356693:T:C	chr22	50356693	CC	0.62	0.8	0.308824	0.007578	(0.127804745735104-0.733691762134757)	0.725	0.7307	0.7676	0.819	0.795	0.7707	0.6879	0.7455	0.7412	0.5419
chr22:50356693:T:C	chr22	50356693	TC	0.62	0.8	2.05405	0.007578	(0.836991100441594-5.18091034526528)	0.725	0.7307	0.7676	0.819	0.795	0.7707	0.6879	0.7455	0.7412	0.5419
chr22:50356693:T:C	chr22	50356693	TT	0.62	0.8	4.70588	0.007578	(0.921879576881323-45.7932394162308)	0.725	0.7307	0.7676	0.819	0.795	0.7707	0.6879	0.7455	0.7412	0.5419
chr15:77963887:A:G	chr15	77963887	AA	0.13	0.28	2.20982	0.007648	(0.924292328535081-5.31672370584595)	0.2692	-	-	-	-	-	-	-	-	-
chr15:77963887:A:G	chr15	77963887	GA	0.13	0.28	0.755556	0.007648	(0.305643334006726-1.8725049877862)	0.2692	-	-	-	-	-	-	-	-	-
chr15:77963887:A:G	chr15	77963887	GG	0.13	0.28	0	0.007648	(0-0.654286140504439)	0.2692	-	-	-	-	-	-	-	-	-
chr16:1536535:C:T	chr16	1536535	CC	0.4	0.59	2.39167	0.007814	(0.908752825216636-6.63792936356411)	0.4964	0.3967	0.7006	0.2267	0.3672	0.5236	0.4544	0.3742	0.375	0.3651
chr16:1536535:C:T	chr16	1536535	TC	0.4	0.59	1.42698	0.007814	(0.629137519621568-3.24878859640312)	0.4964	0.3967	0.7006	0.2267	0.3672	0.5236	0.4544	0.3742	0.375	0.3651
chr16:1536535:C:T	chr16	1536535	TT	0.4	0.59	0.259615	0.007814	(0.0927277240474217-0.695543621953402)	0.4964	0.3967	0.7006	0.2267	0.3672	0.5236	0.4544	0.3742	0.375	0.3651
chr17:39114962:C:T	chr17	39114962	CC	0.08	0	0	0.007886	(0-0.565181202206963)	0.2492	0.1779	0.4908	0.1491	0.2211	0.03242	0.1329	0.157	0.1962	0.2233
chr17:39114962:C:T	chr17	39114962	TC	0.08	0	Inf	0.007886	(1.50524541659342-Inf)	0.2492	0.1779	0.4908	0.1491	0.2211	0.03242	0.1329	0.157	0.1962	0.2233
chr17:39114962:C:T	chr17	39114962	TT	0.08	0	Inf	0.007886	(0.0210325307377049-Inf)	0.2492	0.1779	0.4908	0.1491	0.2211	0.03242	0.1329	0.157	0.1962	0.2233
chr21:42749081:T:C	chr21	42749081	CT	0.06	0	Inf	0.007886	(1.50524541659342-Inf)	0.0713	0.02132	0.1811	0.01212	0.001391	0.04796	0.001619	0.001502	0.01469	0.02606
chr21:42749081:T:C	chr21	42749081	TT	0.06	0	0	0.007886	(0-0.664343494407136)	0.0713	0.02132	0.1811	0.01212	0.001391	0.04796	0.001619	0.001502	0.01469	0.02606
chr6:6283666:G:T	chr6	6283666	GG	0.07	0	0	0.007886	(0-0.664343494407136)	0.1348	-	-	-	-	-	-	-	-	-
chr6:6283666:G:T	chr6	6283666	TG	0.07	0	Inf	0.007886	(1.50524541659342-Inf)	0.1348	-	-	-	-	-	-	-	-	-
chr7:144892086:C:T	chr7	144892086	CC	0.16	0.06	0.225064	0.008114	(0.0517210677415552-0.772937969813588)	0.1945	-	-	-	-	-	-	-	-	-
chr7:144892086:C:T	chr7	144892086	TC	0.16	0.06	4.44318	0.008114	(1.29376488030621-19.3344809700544)	0.1945	-	-	-	-	-	-	-	-	-
chr20:139456:G:A	chr20	139456	AA	0.64	0.45	3.9	0.008369	(1.46397311466931-11.1456129823714)	0.3243	0.3687	0.08061	0.3772	0.3768	0.5285	0.4143	0.3515	0.3466	0.449
chr20:139456:G:A	chr20	139456	GA	0.64	0.45	0.537931	0.008369	(0.235298999619782-1.22511937100709)	0.3243	0.3687	0.08061	0.3772	0.3768	0.5285	0.4143	0.3515	0.3466	0.449
chr20:139456:G:A	chr20	139456	GG	0.64	0.45	0.492604	0.008369	(0.167847113430447-1.40467028234489)	0.3243	0.3687	0.08061	0.3772	0.3768	0.5285	0.4143	0.3515	0.3466	0.449
chr20:139576:C:A	chr20	139576	AA	0.64	0.45	3.9	0.008369	(1.46397311466931-11.1456129823714)	0.3241	0.3687	0.08088	0.3774	0.3772	0.5247	0.4148	0.3518	0.3462	0.4493
chr20:139576:C:A	chr20	139576	CA	0.64	0.45	0.537931	0.008369	(0.235298999619782-1.22511937100709)	0.3241	0.3687	0.08088	0.3774	0.3772	0.5247	0.4148	0.3518	0.3462	0.4493
chr20:139576:C:A	chr20	139576	CC	0.64	0.45	0.492604	0.008369	(0.167847113430447-1.40467028234489)	0.3241	0.3687	0.08088	0.3774	0.3772	0.5247	0.4148	0.3518	0.3462	0.4493
chr20:168728:T:A	chr20	168728	AA	0.36	0.55	0.492604	0.008369	(0.167847113430447-1.40467028234489)	-	0.5794	0.7582	0.5786	0.5883	0.4729	0.525	0.5905	0.6131	0.5373
chr20:168728:T:A	chr20	168728	AT	0.36	0.55	0.537931	0.008369	(0.235298999619782-1.22511937100709)	-	0.5794	0.7582	0.5786	0.5883	0.4729	0.525	0.5905	0.6131	0.5373
chr20:168728:T:A	chr20	168728	TT	0.36	0.55	3.9	0.008369	(1.46397311466931-11.1456129823714)	-	0.5794	0.7582	0.5786	0.5883	0.4729	0.525	0.5905	0.6131	0.5373
chr11:5264146:T:G	chr11	5264146	GG	0.21	0.09	0.816667	0.008378	(0.0102432490051972-65.3674448221811)	0.2063	-	-	-	-	-	-	-	-	-
chr11:5264146:T:G	chr11	5264146	GT	0.21	0.09	3.85	0.008378	(1.31512346888388-12.7217223298598)	0.2063	-	-	-	-	-	-	-	-	-
chr11:5264146:T:G	chr11	5264146	TT	0.21	0.09	0.288584	0.008378	(0.0944696299641638-0.805051087178509)	0.2063	-	-	-	-	-	-	-	-	-
chr7:46242583:T:G	chr7	46242583	GG	0.2	0.1	0.816667	0.008378	(0.0102432490051972-65.3674448221811)	0.0895	-	-	-	-	-	-	-	-	-
chr7:46242583:T:G	chr7	46242583	GT	0.2	0.1	3.85	0.008378	(1.31512346888388-12.7217223298598)	0.0895	-	-	-	-	-	-	-	-	-
chr7:46242583:T:G	chr7	46242583	TT	0.2	0.1	0.288584	0.008378	(0.0944696299641638-0.805051087178509)	0.0895	-	-	-	-	-	-	-	-	-
chr16:23098422:A:G	chr16	23098422	AA	0.18	0.32	2.06349	0.008386	(0.895866185851327-4.76614915350261)	0.242	0.3079	0.1638	0.4355	0.3091	0.1683	0.3693	0.3103	0.3097	0.2715
chr16:23098422:A:G	chr16	23098422	GA	0.18	0.32	0.7875	0.008386	(0.338370798073366-1.83702488813535)	0.242	0.3079	0.1638	0.4355	0.3091	0.1683	0.3693	0.3103	0.3097	0.2715
chr16:23098422:A:G	chr16	23098422	GG	0.18	0.32	0	0.008386	(0-0.654286140504439)	0.242	0.3079	0.1638	0.4355	0.3091	0.1683	0.3693	0.3103	0.3097	0.2715
chr10:71168727:C:T	chr10	71168727	CC	0.22	0.38	1.85897	0.008398	(0.816246990836463-4.24991182119725)	0.1266	0.0703	0.005209	0.2756	0.006277	0.391	0.005682	0.001774	0.04748	0.02856
chr10:71168727:C:T	chr10	71168727	TC	0.22	0.38	1.04167	0.008398	(0.454562375195965-2.39724919964552)	0.1266	0.0703	0.005209	0.2756	0.006277	0.391	0.005682	0.001774	0.04748	0.02856
chr10:71168727:C:T	chr10	71168727	TT	0.22	0.38	0.0759259	0.008398	(0.00170961012511609-0.595185535122202)	0.1266	0.0703	0.005209	0.2756	0.006277	0.391	0.005682	0.001774	0.04748	0.02856
chr3:104380356:G:A	chr3	104380356	AA	0.68	0.65	2.00588	0.008477	(0.868408955453065-4.6781789979387)	0.4714	-	-	-	-	-	-	-	-	-
chr3:104380356:G:A	chr3	104380356	GA	0.68	0.65	0.321774	0.008477	(0.137178963309327-0.749921966014725)	0.4714	-	-	-	-	-	-	-	-	-
chr3:104380356:G:A	chr3	104380356	GG	0.68	0.65	4.15385	0.008477	(0.793172380534893-40.9671023689611)	0.4714	-	-	-	-	-	-	-	-	-
chr13:57664320:G:A	chr13	57664320	AA	0.91	0.77	3.20833	0.008507	(1.28018864726911-8.20355030496903)	0.7031	-	-	-	-	-	-	-	-	-
chr13:57664320:G:A	chr13	57664320	GA	0.91	0.77	0.367347	0.008507	(0.142846609556903-0.927118314005298)	0.7031	-	-	-	-	-	-	-	-	-
chr13:57664320:G:A	chr13	57664320	GG	0.91	0.77	0	0.008507	(0-4.34364084754495)	0.7031	-	-	-	-	-	-	-	-	-
chr2:55812061:A:G	chr2	55812061	AA	0.49	0.29	0.301003	0.00853	(0.124020716486858-0.723140899388734)	0.5222	-	-	-	-	-	-	-	-	-
chr2:55812061:A:G	chr2	55812061	GA	0.49	0.29	1.80036	0.00853	(0.787791597872098-4.14001242842148)	0.5222	-	-	-	-	-	-	-	-	-
chr2:55812061:A:G	chr2	55812061	GG	0.49	0.29	2.68085	0.00853	(0.819193778047051-10.2203185789818)	0.5222	-	-	-	-	-	-	-	-	-
chr9:18280143:G:A	chr9	18280143	AA	0.34	0.28	10.78	0.008532	(1.44269107536656-472.203435635609)	0.275	-	-	-	-	-	-	-	-	-
chr9:18280143:G:A	chr9	18280143	AG	0.34	0.28	0.450281	0.008532	(0.193878706462097-1.04224422364169)	0.275	-	-	-	-	-	-	-	-	-
chr9:18280143:G:A	chr9	18280143	GG	0.34	0.28	1.13604	0.008532	(0.502778473203676-2.5715829314465)	0.275	-	-	-	-	-	-	-	-	-
chr17:62987151:C:T	chr17	62987151	CC	0.71	0.86	Inf	0.008662	(0.154109806614148-Inf)	0.5881	-	-	-	-	-	-	-	-	-
chr17:62987151:C:T	chr17	62987151	CT	0.71	0.86	2.65714	0.008662	(1.12121145341621-6.40987564114123)	0.5881	-	-	-	-	-	-	-	-	-
chr17:62987151:C:T	chr17	62987151	TT	0.71	0.86	0.329966	0.008662	(0.136678376273023-0.782938095982075)	0.5881	-	-	-	-	-	-	-	-	-
chr17:80012997:A:G	chr17	80012997	AA	0.03	0.14	5.00676	0.008739	(1.38710924808316-22.3829010964989)	0.0966	0.09072	0.1253	0.1097	0.07886	0.09491	0.106	0.08064	0.1054	0.07391
chr17:80012997:A:G	chr17	80012997	GA	0.03	0.14	0.222222	0.008739	(0.0492408144009101-0.814262596249769)	0.0966	0.09072	0.1253	0.1097	0.07886	0.09491	0.106	0.08064	0.1054	0.07391
chr17:80012997:A:G	chr17	80012997	GG	0.03	0.14	0	0.008739	(0-31.967512488101)	0.0966	0.09072	0.1253	0.1097	0.07886	0.09491	0.106	0.08064	0.1054	0.07391
chr1:158488899:A:C	chr1	158488899	AA	0.55	0.59	4.08889	0.00897	(1.18093575973622-17.894360342096)	0.4399	-	-	-	-	-	-	-	-	-
chr1:158488899:A:C	chr1	158488899	AC	0.55	0.59	0.334152	0.00897	(0.142120390115018-0.778737442099389)	0.4399	-	-	-	-	-	-	-	-	-
chr1:158488899:A:C	chr1	158488899	CC	0.55	0.59	1.49423	0.00897	(0.60980947105432-3.73680808389119)	0.4399	-	-	-	-	-	-	-	-	-
chr1:158549492:C:T	chr1	158549492	CC	0.55	0.59	4.08889	0.00897	(1.18093575973622-17.894360342096)	-	0.4743	0.5758	0.4139	0.4785	0.5733	0.5424	0.459	0.4763	0.4358
chr1:158549492:C:T	chr1	158549492	CT	0.55	0.59	0.334152	0.00897	(0.142120390115018-0.778737442099389)	-	0.4743	0.5758	0.4139	0.4785	0.5733	0.5424	0.459	0.4763	0.4358
chr1:158549492:C:T	chr1	158549492	TT	0.55	0.59	1.49423	0.00897	(0.60980947105432-3.73680808389119)	-	0.4743	0.5758	0.4139	0.4785	0.5733	0.5424	0.459	0.4763	0.4358
chr1:158549511:A:G	chr1	158549511	AA	0.55	0.59	4.08889	0.00897	(1.18093575973622-17.894360342096)	0.5182	0.4779	0.6249	0.416	0.4781	0.5735	0.5428	0.4592	0.4776	0.4358
chr1:158549511:A:G	chr1	158549511	AG	0.55	0.59	0.334152	0.00897	(0.142120390115018-0.778737442099389)	0.5182	0.4779	0.6249	0.416	0.4781	0.5735	0.5428	0.4592	0.4776	0.4358
chr1:158549511:A:G	chr1	158549511	GG	0.55	0.59	1.49423	0.00897	(0.60980947105432-3.73680808389119)	0.5182	0.4779	0.6249	0.416	0.4781	0.5735	0.5428	0.4592	0.4776	0.4358
chr6:151199071:A:G	chr6	151199071	AA	0.32	0.5	2.19907	0.00897	(0.898576676132754-5.53297957827199)	0.498	-	-	-	-	-	-	-	-	-
chr6:151199071:A:G	chr6	151199071	GA	0.32	0.5	1.23167	0.00897	(0.544274419343174-2.79477501690809)	0.498	-	-	-	-	-	-	-	-	-
chr6:151199071:A:G	chr6	151199071	GG	0.32	0.5	0.231818	0.00897	(0.0683553586413713-0.708303760280276)	0.498	-	-	-	-	-	-	-	-	-
chr8:105805344:T:C	chr8	105805344	CC	0.56	0.68	0.376068	0.008972	(0.161868758160659-0.869202172393246)	0.4948	-	-	-	-	-	-	-	-	-
chr8:105805344:T:C	chr8	105805344	TC	0.56	0.68	1.19872	0.008972	(0.506352678243452-2.86732478283308)	0.4948	-	-	-	-	-	-	-	-	-
chr8:105805344:T:C	chr8	105805344	TT	0.56	0.68	4.44318	0.008972	(1.29376488030621-19.3344809700544)	0.4948	-	-	-	-	-	-	-	-	-
chr16:1537839:G:A	chr16	1537839	AA	0.36	0.56	0.268344	0.009029	(0.0910217599733715-0.747214259382957)	0.2662	0.2394	0.1565	0.1428	0.2455	0.5111	0.235	0.2473	0.2311	0.2033
chr16:1537839:G:A	chr16	1537839	AG	0.36	0.56	1.15341	0.009029	(0.509435456119432-2.61829914718467)	0.2662	0.2394	0.1565	0.1428	0.2455	0.5111	0.235	0.2473	0.2311	0.2033
chr16:1537839:G:A	chr16	1537839	GG	0.36	0.56	2.59459	0.009029	(1.02052118634234-6.88884497806421)	0.2662	0.2394	0.1565	0.1428	0.2455	0.5111	0.235	0.2473	0.2311	0.2033
chr19:5772950:G:A	chr19	5772950	AA	0.2	0.38	0.51462	0.009064	(0.1010365194794-2.33657345678917)	0.2296	0.2706	0.04421	0.4759	0.1898	0.3875	0.3359	0.2308	0.243	0.2189
chr19:5772950:G:A	chr19	5772950	AG	0.2	0.38	0.380172	0.009064	(0.163534731759796-0.879677232915899)	0.2296	0.2706	0.04421	0.4759	0.1898	0.3875	0.3359	0.2308	0.243	0.2189
chr19:5772950:G:A	chr19	5772950	GG	0.2	0.38	3.36	0.009064	(1.4230427051992-8.03927764633605)	0.2296	0.2706	0.04421	0.4759	0.1898	0.3875	0.3359	0.2308	0.243	0.2189
chr6:30430482:G:C	chr6	30430482	CC	0.94	0.98	0.157434	0.009117	(0.00342947175817178-1.31338437440476)	0.885	-	-	-	-	-	-	-	-	-
chr6:30430482:G:C	chr6	30430482	GC	0.94	0.98	Inf	0.009117	(1.25125522259166-Inf)	0.885	-	-	-	-	-	-	-	-	-
chr6:30430482:G:C	chr6	30430482	GG	0.94	0.98	0	0.009117	(0-31.967512488101)	0.885	-	-	-	-	-	-	-	-	-
chr14:77794283:T:C	chr14	77794283	CC	0.95	0.89	4.01923	0.009228	(1.07703695399716-18.3467372661068)	-	0.8127	0.9075	0.722	0.8215	0.9632	0.8542	0.8022	0.8075	0.7821
chr14:77794283:T:C	chr14	77794283	TC	0.95	0.89	0.183386	0.009228	(0.0313388718067274-0.765561031307473)	-	0.8127	0.9075	0.722	0.8215	0.9632	0.8542	0.8022	0.8075	0.7821
chr14:77794283:T:C	chr14	77794283	TT	0.95	0.89	Inf	0.009228	(0.0210325307377049-Inf)	-	0.8127	0.9075	0.722	0.8215	0.9632	0.8542	0.8022	0.8075	0.7821
chr14:47863835:C:T	chr14	47863835	CC	0.51	0.62	4.81395	0.009257	(1.41159238757635-20.8437690606226)	0.6516	-	-	-	-	-	-	-	-	-
chr14:47863835:C:T	chr14	47863835	CT	0.51	0.62	0.432432	0.009257	(0.187450841516993-0.992670984948861)	0.6516	-	-	-	-	-	-	-	-	-
chr14:47863835:C:T	chr14	47863835	TT	0.51	0.62	0.96131	0.009257	(0.399258710720635-2.33257435881245)	0.6516	-	-	-	-	-	-	-	-	-
chr7:137778542:A:G	chr7	137778542	AA	0.51	0.56	3.47727	0.009283	(1.09499569789513-12.9774684743859)	0.5186	-	-	-	-	-	-	-	-	-
chr7:137778542:A:G	chr7	137778542	AG	0.51	0.56	0.326797	0.009283	(0.138070263967145-0.765076674167538)	0.5186	-	-	-	-	-	-	-	-	-
chr7:137778542:A:G	chr7	137778542	GG	0.51	0.56	1.6039	0.009283	(0.628195706013157-4.22316475532116)	0.5186	-	-	-	-	-	-	-	-	-
chr5:94778775:C:T	chr5	94778775	CC	0.48	0.32	0.673635	0.009361	(0.288749073878274-1.5722368086462)	0.4824	-	-	-	-	-	-	-	-	-
chr5:94778775:C:T	chr5	94778775	TC	0.48	0.32	0.598753	0.009361	(0.262429227569049-1.36396094242294)	0.4824	-	-	-	-	-	-	-	-	-
chr5:94778775:C:T	chr5	94778775	TT	0.48	0.32	6.05303	0.009361	(1.56997559880761-33.9156414950322)	0.4824	-	-	-	-	-	-	-	-	-
chr10:46024729:A:G	chr10	46024729	AA	0.15	0.25	2.85979	0.009372	(1.17488585149076-7.04547182403284)	0.2847	-	-	-	-	-	-	-	-	-
chr10:46024729:A:G	chr10	46024729	GA	0.15	0.25	0.270775	0.009372	(0.100390698622854-0.705940536764106)	0.2847	-	-	-	-	-	-	-	-	-
chr10:46024729:A:G	chr10	46024729	GG	0.15	0.25	1.68421	0.009372	(0.228868890398924-19.2846991318104)	0.2847	-	-	-	-	-	-	-	-	-
chr17:8132763:T:C	chr17	8132763	CC	0.37	0.48	1.20448	0.00951	(0.375741698031325-4.06392888943136)	0.6635	0.7371	0.7605	0.5508	0.6674	0.3821	0.8551	0.819	0.7501	0.7795
chr17:8132763:T:C	chr17	8132763	CT	0.37	0.48	0.326797	0.00951	(0.138070263967145-0.765076674167538)	0.6635	0.7371	0.7605	0.5508	0.6674	0.3821	0.8551	0.819	0.7501	0.7795
chr17:8132763:T:C	chr17	8132763	TT	0.37	0.48	3.38413	0.00951	(1.30680231924843-9.25666144334145)	0.6635	0.7371	0.7605	0.5508	0.6674	0.3821	0.8551	0.819	0.7501	0.7795
chr3:87173324:G:A	chr3	87173324	AA	0.32	0.32	0.239766	0.009512	(0.039848914121869-1.05081844137393)	0.3193	-	-	-	-	-	-	-	-	-
chr3:87173324:G:A	chr3	87173324	AG	0.32	0.32	2.93878	0.009512	(1.2350578168592-7.11307722072431)	0.3193	-	-	-	-	-	-	-	-	-
chr3:87173324:G:A	chr3	87173324	GG	0.32	0.32	0.608466	0.009512	(0.266434377359315-1.38671932081512)	0.3193	-	-	-	-	-	-	-	-	-
chr13:77145054:A:C	chr13	77145054	AA	0.45	0.55	1.22348	0.009522	(0.479232131761456-3.18887719421288)	0.4379	-	-	-	-	-	-	-	-	-
chr13:77145054:A:C	chr13	77145054	AC	0.45	0.55	2.44444	0.009522	(1.05572790034119-5.71240609061929)	0.4379	-	-	-	-	-	-	-	-	-
chr13:77145054:A:C	chr13	77145054	CC	0.45	0.55	0.270775	0.009522	(0.100390698622854-0.705940536764106)	0.4379	-	-	-	-	-	-	-	-	-
chr6:160840252:G:T	chr6	160840252	GG	0.2	0.36	3.23684	0.00961	(1.37757422541098-7.65492416559334)	0.2125	-	-	-	-	-	-	-	-	-
chr6:160840252:G:T	chr6	160840252	TG	0.2	0.36	0.370909	0.00961	(0.155516283309033-0.879506294991711)	0.2125	-	-	-	-	-	-	-	-	-
chr6:160840252:G:T	chr6	160840252	TT	0.2	0.36	0.455172	0.00961	(0.0675605825666571-2.50129950405272)	0.2125	-	-	-	-	-	-	-	-	-
chr16:51939435:A:G	chr16	51939435	AA	0.45	0.28	0.297872	0.009628	(0.121091301239549-0.723438118025163)	0.5254	-	-	-	-	-	-	-	-	-
chr16:51939435:A:G	chr16	51939435	GA	0.45	0.28	2.10277	0.009628	(0.91811497878704-4.83225791298041)	0.5254	-	-	-	-	-	-	-	-	-
chr16:51939435:A:G	chr16	51939435	GG	0.45	0.28	2.71154	0.009628	(0.622456593218428-16.3539851903573)	0.5254	-	-	-	-	-	-	-	-	-
chr7:111732556:G:A	chr7	111732556	AA	0.31	0.29	5.28	0.009688	(1.05587242828523-50.8173554143551)	0.4846	-	-	-	-	-	-	-	-	-
chr7:111732556:G:A	chr7	111732556	AG	0.31	0.29	0.355556	0.009688	(0.148256574185316-0.846105873604124)	0.4846	-	-	-	-	-	-	-	-	-
chr7:111732556:G:A	chr7	111732556	GG	0.31	0.29	1.47826	0.009688	(0.652654829931268-3.35460945552595)	0.4846	-	-	-	-	-	-	-	-	-
chr7:112930495:A:G	chr7	112930495	AA	0.11	0.26	3.1453	0.009733	(1.27615803371407-7.87391622940696)	0.1919	-	-	-	-	-	-	-	-	-
chr7:112930495:A:G	chr7	112930495	GA	0.11	0.26	0.344697	0.009733	(0.137420038142927-0.851489083272656)	0.1919	-	-	-	-	-	-	-	-	-
chr7:112930495:A:G	chr7	112930495	GG	0.11	0.26	0	0.009733	(0-31.967512488101)	0.1919	-	-	-	-	-	-	-	-	-
chr8:113146748:A:G	chr8	113146748	AA	0.24	0.41	2.93827	0.009848	(1.24922736847837-7.00744824751066)	0.359	-	-	-	-	-	-	-	-	-
chr8:113146748:A:G	chr8	113146748	GA	0.24	0.41	0.545635	0.009848	(0.238907587837928-1.24245699051088)	0.359	-	-	-	-	-	-	-	-	-
chr8:113146748:A:G	chr8	113146748	GG	0.24	0.41	0.208232	0.009848	(0.0204368129764634-1.18123774939526)	0.359	-	-	-	-	-	-	-	-	-
chr6:31748820:G:A	chr6	31748820	AA	0.2	0.22	0	0.009988	(0-0.855744482837846)	0.256	0.215	0.3353	0.2755	0.0636	0.2073	0.3487	0.1679	0.1939	0.2221
chr6:31748820:G:A	chr6	31748820	AG	0.2	0.22	2.19907	0.009988	(0.898576676132754-5.53297957827199)	0.256	0.215	0.3353	0.2755	0.0636	0.2073	0.3487	0.1679	0.1939	0.2221
chr6:31748820:G:A	chr6	31748820	GG	0.2	0.22	0.741818	0.009988	(0.315951300309383-1.72552965004546)	0.256	0.215	0.3353	0.2755	0.0636	0.2073	0.3487	0.1679	0.1939	0.2221
chr6:31764899:T:C	chr6	31764899	CC	0.2	0.22	0	0.009988	(0-0.855744482837846)	0.2542	-	-	-	-	-	-	-	-	-
chr6:31764899:T:C	chr6	31764899	CT	0.2	0.22	2.19907	0.009988	(0.898576676132754-5.53297957827199)	0.2542	-	-	-	-	-	-	-	-	-
chr6:31764899:T:C	chr6	31764899	TT	0.2	0.22	0.741818	0.009988	(0.315951300309383-1.72552965004546)	0.2542	-	-	-	-	-	-	-	-	-
chr10:1066710:C:T	chr10	1066710	CC	0.16	0.07	0.301435	0.01002	(0.0904868772195634-0.891682473189759)	0.0849	0.08977	0.06246	0.06366	0.1996	0.1141	0.01355	0.09523	0.09654	0.1158
chr10:1066710:C:T	chr10	1066710	TC	0.16	0.07	4.07143	0.01002	(1.29964159808169-15.0485940960379)	0.0849	0.08977	0.06246	0.06366	0.1996	0.1141	0.01355	0.09523	0.09654	0.1158
chr10:1066710:C:T	chr10	1066710	TT	0.16	0.07	0	0.01002	(0-31.967512488101)	0.0849	0.08977	0.06246	0.06366	0.1996	0.1141	0.01355	0.09523	0.09654	0.1158
chr2:97637905:T:C	chr2	97637905	CC	0.26	0.47	0.282738	0.01007	(0.0727679063846662-0.959852447149646)	0.6354	0.7013	0.8183	0.5089	0.8205	0.4544	0.8823	0.874	0.7729	0.3769
chr2:97637905:T:C	chr2	97637905	CT	0.26	0.47	0.662207	0.01007	(0.287992709994809-1.52265999408079)	0.6354	0.7013	0.8183	0.5089	0.8205	0.4544	0.8823	0.874	0.7729	0.3769
chr2:97637905:T:C	chr2	97637905	TT	0.26	0.47	2.93827	0.01007	(1.24922736847837-7.00744824751066)	0.6354	0.7013	0.8183	0.5089	0.8205	0.4544	0.8823	0.874	0.7729	0.3769
chr22:30762140:G:A	chr22	30762140	AA	0.13	0.2	3.4386	0.0101	(0.322930049689618-172.586450804178)	0.1591	0.1968	0.1492	0.141	0.3179	0.1433	0.1627	0.2465	0.2334	0.1096
chr22:30762140:G:A	chr22	30762140	AG	0.13	0.2	0.268344	0.0101	(0.0910217599733715-0.747214259382957)	0.1591	0.1968	0.1492	0.141	0.3179	0.1433	0.1627	0.2465	0.2334	0.1096
chr22:30762140:G:A	chr22	30762140	GG	0.13	0.2	2.50269	0.0101	(0.986714982577615-6.46107580848602)	0.1591	0.1968	0.1492	0.141	0.3179	0.1433	0.1627	0.2465	0.2334	0.1096
chr22:30776095:C:T	chr22	30776095	CC	0.13	0.2	2.50269	0.0101	(0.986714982577615-6.46107580848602)	0.1316	0.1912	0.07961	0.1379	0.3126	0.1426	0.1639	0.2457	0.2308	0.1092
chr22:30776095:C:T	chr22	30776095	TC	0.13	0.2	0.268344	0.0101	(0.0910217599733715-0.747214259382957)	0.1316	0.1912	0.07961	0.1379	0.3126	0.1426	0.1639	0.2457	0.2308	0.1092
chr22:30776095:C:T	chr22	30776095	TT	0.13	0.2	3.4386	0.0101	(0.322930049689618-172.586450804178)	0.1316	0.1912	0.07961	0.1379	0.3126	0.1426	0.1639	0.2457	0.2308	0.1092
chr18:5956238:C:T	chr18	5956238	CC	0.48	0.36	0.317935	0.01034	(0.127001605156182-0.783602009768058)	0.3848	0.3828	0.305	0.2988	0.3203	0.5039	0.4382	0.3812	0.3573	0.4378
chr18:5956238:C:T	chr18	5956238	TC	0.48	0.36	2.9372	0.01034	(1.26404187877317-6.87505808533091)	0.3848	0.3828	0.305	0.2988	0.3203	0.5039	0.4382	0.3812	0.3573	0.4378
chr18:5956238:C:T	chr18	5956238	TT	0.48	0.36	0.893246	0.01034	(0.295023324074695-2.74432757070013)	0.3848	0.3828	0.305	0.2988	0.3203	0.5039	0.4382	0.3812	0.3573	0.4378
chr9:7174673:G:A	chr9	7174673	AA	0.11	0.2	2.53448	0.01037	(0.194827363666902-135.626172368928)	0.3183	0.4215	0.338	0.3462	0.3805	0.1643	0.526	0.4975	0.4409	0.3598
chr9:7174673:G:A	chr9	7174673	AG	0.11	0.2	0.268344	0.01037	(0.0910217599733715-0.747214259382957)	0.3183	0.4215	0.338	0.3462	0.3805	0.1643	0.526	0.4975	0.4409	0.3598
chr9:7174673:G:A	chr9	7174673	GG	0.11	0.2	2.78592	0.01037	(1.08028697965029-7.36145782558486)	0.3183	0.4215	0.338	0.3462	0.3805	0.1643	0.526	0.4975	0.4409	0.3598
chr2:187692983:T:C	chr2	187692983	CT	0.01	0.08	0.0875	0.01041	(0.00194546467183934-0.706148930455875)	0.1743	0.1096	0.4018	0.07566	0.09883	0.01121	0.06581	0.1087	0.09511	0.09282
chr2:187692983:T:C	chr2	187692983	TT	0.01	0.08	11.4286	0.01041	(1.41613186237416-514.01601605773)	0.1743	0.1096	0.4018	0.07566	0.09883	0.01121	0.06581	0.1087	0.09511	0.09282
chr2:187693003:A:T	chr2	187693003	AA	0.01	0.08	11.4286	0.01041	(1.41613186237416-514.01601605773)	0.1741	0.1096	0.4018	0.07563	0.09883	0.01115	0.06584	0.1088	0.09488	0.09284
chr2:187693003:A:T	chr2	187693003	TA	0.01	0.08	0.0875	0.01041	(0.00194546467183934-0.706148930455875)	0.1741	0.1096	0.4018	0.07563	0.09883	0.01115	0.06584	0.1088	0.09488	0.09284
chr2:187693155:A:T	chr2	187693155	AA	0.01	0.08	11.4286	0.01041	(1.41613186237416-514.01601605773)	0.1741	0.1094	0.4014	0.07548	0.09872	0.01117	0.06612	0.1089	0.09469	0.09267
chr2:187693155:A:T	chr2	187693155	TA	0.01	0.08	0.0875	0.01041	(0.00194546467183934-0.706148930455875)	0.1741	0.1094	0.4014	0.07548	0.09872	0.01117	0.06612	0.1089	0.09469	0.09267
chr2:187697883:A:G	chr2	187697883	AA	0.01	0.08	11.4286	0.01041	(1.41613186237416-514.01601605773)	0.1741	0.1003	0.382	0.05795	0.09547	0.009436	0.06402	0.09868	0.08017	0.08695
chr2:187697883:A:G	chr2	187697883	GA	0.01	0.08	0.0875	0.01041	(0.00194546467183934-0.706148930455875)	0.1741	0.1003	0.382	0.05795	0.09547	0.009436	0.06402	0.09868	0.08017	0.08695
chr2:187698707:C:T	chr2	187698707	CC	0.01	0.08	11.4286	0.01041	(1.41613186237416-514.01601605773)	0.1739	0.1092	0.4019	0.07506	0.09911	0.01105	0.06559	0.1086	0.09357	0.09134
chr2:187698707:C:T	chr2	187698707	TC	0.01	0.08	0.0875	0.01041	(0.00194546467183934-0.706148930455875)	0.1739	0.1092	0.4019	0.07506	0.09911	0.01105	0.06559	0.1086	0.09357	0.09134
chr6:113151042:G:A	chr6	113151042	AA	0.74	0.76	1.56	0.01048	(0.686607973142204-3.54905773490698)	0.5611	-	-	-	-	-	-	-	-	-
chr6:113151042:G:A	chr6	113151042	GA	0.74	0.76	0.417582	0.01048	(0.17865885141106-0.972034626694203)	0.5611	-	-	-	-	-	-	-	-	-
chr6:113151042:G:A	chr6	113151042	GG	0.74	0.76	Inf	0.01048	(1.0071713602029-Inf)	0.5611	-	-	-	-	-	-	-	-	-
chr17:77081788:G:A	chr17	77081788	AG	0.12	0.03	6.5	0.01053	(1.34043416536777-61.573185177172)	0.0948	0.1251	0.06389	0.1783	0.0818	0.0466	0.1122	0.1338	0.1191	0.1347
chr17:77081788:G:A	chr17	77081788	GG	0.12	0.03	0.153846	0.01053	(0.016240835960046-0.746026940999101)	0.0948	0.1251	0.06389	0.1783	0.0818	0.0466	0.1122	0.1338	0.1191	0.1347
chr4:166449915:G:A	chr4	166449915	AA	0.07	0.21	0	0.01058	(0-1.95456256429186)	0.2829	-	-	-	-	-	-	-	-	-
chr4:166449915:G:A	chr4	166449915	AG	0.07	0.21	0.403846	0.01058	(0.140257468341706-1.12164337968408)	0.2829	-	-	-	-	-	-	-	-	-
chr4:166449915:G:A	chr4	166449915	GG	0.07	0.21	3.25	0.01058	(1.20040381999328-9.17750405945369)	0.2829	-	-	-	-	-	-	-	-	-
chr13:78644635:A:C	chr13	78644635	AA	0.35	0.52	4.13675	0.01059	(1.41890182402834-13.6206509263041)	0.5296	-	-	-	-	-	-	-	-	-
chr13:78644635:A:C	chr13	78644635	CA	0.35	0.52	0.568443	0.01059	(0.243591987842174-1.31371268710654)	0.5296	-	-	-	-	-	-	-	-	-
chr13:78644635:A:C	chr13	78644635	CC	0.35	0.52	0.459596	0.01059	(0.138767501758881-1.44423141113213)	0.5296	-	-	-	-	-	-	-	-	-
chr1:166958710:T:G	chr1	166958710	GG	0.33	0.19	1.68421	0.01062	(0.228868890398924-19.2846991318104)	0.2486	0.2157	0.3647	0.1436	0.1727	0.2238	0.1993	0.2337	0.2091	0.1897
chr1:166958710:T:G	chr1	166958710	GT	0.33	0.19	3.06452	0.01062	(1.26044890873912-7.6572296858409)	0.2486	0.2157	0.3647	0.1436	0.1727	0.2238	0.1993	0.2337	0.2091	0.1897
chr1:166958710:T:G	chr1	166958710	TT	0.33	0.19	0.308824	0.01062	(0.127804745735104-0.733691762134757)	0.2486	0.2157	0.3647	0.1436	0.1727	0.2238	0.1993	0.2337	0.2091	0.1897
chr12:14064461:C:T	chr12	14064461	CC	0.34	0.53	2.11429	0.01082	(0.877836003471231-5.20711183410994)	0.1779	-	-	-	-	-	-	-	-	-
chr12:14064461:C:T	chr12	14064461	TC	0.34	0.53	1.25149	0.01082	(0.551470204325205-2.85078061722659)	0.1779	-	-	-	-	-	-	-	-	-
chr12:14064461:C:T	chr12	14064461	TT	0.34	0.53	0.231818	0.01082	(0.0683553586413713-0.708303760280276)	0.1779	-	-	-	-	-	-	-	-	-
chr14:52518811:G:A	chr14	52518811	AA	0.62	0.44	3.71805	0.01087	(1.33758926717151-11.3234410683694)	0.6032	-	-	-	-	-	-	-	-	-
chr14:52518811:G:A	chr14	52518811	GA	0.62	0.44	0.742857	0.01087	(0.327493094129175-1.68429891707702)	0.6032	-	-	-	-	-	-	-	-	-
chr14:52518811:G:A	chr14	52518811	GG	0.62	0.44	0.435374	0.01087	(0.167834493326673-1.1110442264168)	0.6032	-	-	-	-	-	-	-	-	-
chr16:53682949:C:T	chr16	53682949	CC	0.09	0.21	3.29154	0.01088	(1.28763789611553-8.63369148112453)	0.0621	0.04617	0.008612	0.02426	0.038	0.163	0.00767	0.03472	0.04778	0.09277
chr16:53682949:C:T	chr16	53682949	TC	0.09	0.21	0.294118	0.01088	(0.108710393857014-0.769752808835579)	0.0621	0.04617	0.008612	0.02426	0.038	0.163	0.00767	0.03472	0.04778	0.09277
chr16:53682949:C:T	chr16	53682949	TT	0.09	0.21	0.816667	0.01088	(0.0102432490051972-65.3674448221811)	0.0621	0.04617	0.008612	0.02426	0.038	0.163	0.00767	0.03472	0.04778	0.09277
chr10:73972957:C:T	chr10	73972957	CC	0.11	0.25	2.9011	0.01089	(1.17441317762589-7.2769591212013)	0.1126	0.042	0.2346	0.01324	0.01359	0.1389	0.006426	0.01084	0.02185	0.06827
chr10:73972957:C:T	chr10	73972957	TC	0.11	0.25	0.441886	0.01089	(0.174478244135135-1.10496450841327)	0.1126	0.042	0.2346	0.01324	0.01359	0.1389	0.006426	0.01084	0.02185	0.06827
chr10:73972957:C:T	chr10	73972957	TT	0.11	0.25	0	0.01089	(0-1.95456256429186)	0.1126	0.042	0.2346	0.01324	0.01359	0.1389	0.006426	0.01084	0.02185	0.06827
chr17:3440229:G:T	chr17	3440229	GG	0.54	0.43	0.282389	0.01093	(0.100452508103953-0.760133617597244)	0.4954	-	-	-	-	-	-	-	-	-
chr17:3440229:G:T	chr17	3440229	GT	0.54	0.43	2.69565	0.01093	(1.16588933947387-6.27034301932967)	0.4954	-	-	-	-	-	-	-	-	-
chr17:3440229:G:T	chr17	3440229	TT	0.54	0.43	0.943262	0.01093	(0.356901079089252-2.52423872780015)	0.4954	-	-	-	-	-	-	-	-	-
chr6:30388701:C:T	chr6	30388701	CC	0.92	0.97	0	0.01093	(0-31.967512488101)	0.8007	-	-	-	-	-	-	-	-	-
chr6:30388701:C:T	chr6	30388701	CT	0.92	0.97	9.60784	0.01093	(1.26206912420216-424.426416466147)	0.8007	-	-	-	-	-	-	-	-	-
chr6:30388701:C:T	chr6	30388701	TT	0.92	0.97	0.2125	0.01093	(0.0218372845587674-1.08474037724423)	0.8007	-	-	-	-	-	-	-	-	-
chr16:12653862:A:G	chr16	12653862	AA	0.25	0.13	0.340017	0.01101	(0.138726230194754-0.815324662315314)	-	-	-	-	-	-	-	-	-	-
chr16:12653862:A:G	chr16	12653862	GA	0.25	0.13	2.94103	0.01101	(1.22650527602128-7.20844211362281)	-	-	-	-	-	-	-	-	-	-
chr16:12653862:A:G	chr16	12653862	GG	0.25	0.13		0.01101	(0-Inf)	-	-	-	-	-	-	-	-	-	-
chr11:86082402:G:A	chr11	86082402	AA	0.48	0.29	4.66667	0.01108	(1.17774433202571-26.6353344805893)	0.5102	-	-	-	-	-	-	-	-	-
chr11:86082402:G:A	chr11	86082402	AG	0.48	0.29	1.21304	0.01108	(0.536867221882544-2.74572718302151)	0.5102	-	-	-	-	-	-	-	-	-
chr11:86082402:G:A	chr11	86082402	GG	0.48	0.29	0.385185	0.01108	(0.160563360037518-0.917306488288297)	0.5102	-	-	-	-	-	-	-	-	-
chr2:238672290:C:T	chr2	238672290	CC	0.14	0.04	0.139881	0.01114	(0.0148539733067328-0.670409536018397)	0.107	0.03276	0.301	0.01493	0.00407	0.08087	0.02376	0.003031	0.01728	0.01111
chr2:238672290:C:T	chr2	238672290	TC	0.14	0.04	5.87755	0.01114	(1.19529176321841-56.0204820793278)	0.107	0.03276	0.301	0.01493	0.00407	0.08087	0.02376	0.003031	0.01728	0.01111
chr2:238672290:C:T	chr2	238672290	TT	0.14	0.04	Inf	0.01114	(0.154109806614148-Inf)	0.107	0.03276	0.301	0.01493	0.00407	0.08087	0.02376	0.003031	0.01728	0.01111
chr2:238672691:A:G	chr2	238672691	AA	0.14	0.04	0.139881	0.01114	(0.0148539733067328-0.670409536018397)	0.0585	0.02047	0.1402	0.006448	0.003473	0.08091	0.02379	0.001601	0.0101	0.01179
chr2:238672691:A:G	chr2	238672691	GA	0.14	0.04	5.87755	0.01114	(1.19529176321841-56.0204820793278)	0.0585	0.02047	0.1402	0.006448	0.003473	0.08091	0.02379	0.001601	0.0101	0.01179
chr2:238672691:A:G	chr2	238672691	GG	0.14	0.04	Inf	0.01114	(0.154109806614148-Inf)	0.0585	0.02047	0.1402	0.006448	0.003473	0.08091	0.02379	0.001601	0.0101	0.01179
chr5:68616331:C:T	chr5	68616331	CC	0.19	0.35	3.20716	0.01115	(1.37187237683629-7.56390389301704)	0.2606	0.3716	0.1224	0.2973	0.3528	0.3046	0.4199	0.4525	0.4015	0.2949
chr5:68616331:C:T	chr5	68616331	TC	0.19	0.35	0.353238	0.01115	(0.151165701473514-0.821380762237482)	0.2606	0.3716	0.1224	0.2973	0.3528	0.3046	0.4199	0.4525	0.4015	0.2949
chr5:68616331:C:T	chr5	68616331	TT	0.19	0.35	0.594828	0.01115	(0.083326584584877-3.72484373657272)	0.2606	0.3716	0.1224	0.2973	0.3528	0.3046	0.4199	0.4525	0.4015	0.2949
chr7:75176196:G:A	chr7	75176196	AA	0.72	0.55	3.3544	0.01116	(1.39716430172735-8.2266939765125)	0.6855	0.6147	0.8646	0.6869	0.5806	0.7064	0.4982	0.568	0.5852	0.6068
chr7:75176196:G:A	chr7	75176196	GA	0.72	0.55	0.408488	0.01116	(0.176525815044061-0.94115983638469)	0.6855	0.6147	0.8646	0.6869	0.5806	0.7064	0.4982	0.568	0.5852	0.6068
chr7:75176196:G:A	chr7	75176196	GG	0.72	0.55	0.572727	0.01116	(0.152111036947555-2.0571162325813)	0.6855	0.6147	0.8646	0.6869	0.5806	0.7064	0.4982	0.568	0.5852	0.6068
chr7:77982305:C:T	chr7	77982305	CC	0.61	0.78	1.55769	0.01118	(0.429288438732465-6.34249697953806)	0.4341	-	-	-	-	-	-	-	-	-
chr7:77982305:C:T	chr7	77982305	CT	0.61	0.78	2.86979	0.01118	(1.17986381877467-7.17544010365627)	0.4341	-	-	-	-	-	-	-	-	-
chr7:77982305:C:T	chr7	77982305	TT	0.61	0.78	0.311802	0.01118	(0.132206862242551-0.728930778755181)	0.4341	-	-	-	-	-	-	-	-	-
chr4:126654773:G:T	chr4	126654773	GG	0.61	0.47	0.692308	0.0112	(0.225971678234421-2.10406852237441)	-	-	-	-	-	-	-	-	-	-
chr4:126654773:G:T	chr4	126654773	GT	0.61	0.47	0.437098	0.0112	(0.187246490991597-1.01083226975627)	-	-	-	-	-	-	-	-	-	-
chr4:126654773:G:T	chr4	126654773	TT	0.61	0.47	3.98456	0.0112	(1.43779739981624-12.1024258020739)	-	-	-	-	-	-	-	-	-	-
chr18:43420177:G:A	chr18	43420177	AA	0.53	0.38	3.76744	0.01123	(1.19507389315315-13.9936546855394)	0.253	0.2042	0.1486	0.4622	0.1241	0.3336	0.1553	0.1123	0.1811	0.2762
chr18:43420177:G:A	chr18	43420177	AG	0.53	0.38	0.35	0.01123	(0.149949000828443-0.812411421906558)	0.253	0.2042	0.1486	0.4622	0.1241	0.3336	0.1553	0.1123	0.1811	0.2762
chr18:43420177:G:A	chr18	43420177	GG	0.53	0.38	1.31624	0.01123	(0.551384162390044-3.18421538207886)	0.253	0.2042	0.1486	0.4622	0.1241	0.3336	0.1553	0.1123	0.1811	0.2762
chr16:87991051:A:C	chr16	87991051	AA	0.76	0.72	3.4386	0.01124	(0.322930049689618-172.586450804178)	0.7991	-	-	-	-	-	-	-	-	-
chr16:87991051:A:C	chr16	87991051	AC	0.76	0.72	0.327586	0.01124	(0.139274377294794-0.766056537348147)	0.7991	-	-	-	-	-	-	-	-	-
chr16:87991051:A:C	chr16	87991051	CC	0.76	0.72	2.47826	0.01124	(1.07620342878742-5.73559711840879)	0.7991	-	-	-	-	-	-	-	-	-
chr1:165016712:C:A	chr1	165016712	AA	0.49	0.34	2.20408	0.01127	(0.653546986581573-8.57495876027708)	0.3127	-	-	-	-	-	-	-	-	-
chr1:165016712:C:A	chr1	165016712	AC	0.49	0.34	1.98857	0.01127	(0.871309807043396-4.55644017038231)	0.3127	-	-	-	-	-	-	-	-	-
chr1:165016712:C:A	chr1	165016712	CC	0.49	0.34	0.293403	0.01127	(0.117290007901841-0.72207131856731)	0.3127	-	-	-	-	-	-	-	-	-
chr2:98317685:G:A	chr2	98317685	AA	0.11	0.26	0	0.01128	(0-0.855744482837846)	0.2903	-	-	-	-	-	-	-	-	-
chr2:98317685:G:A	chr2	98317685	AG	0.11	0.26	0.632979	0.01128	(0.249627518924568-1.59969916844842)	0.2903	-	-	-	-	-	-	-	-	-
chr2:98317685:G:A	chr2	98317685	GG	0.11	0.26	2.43103	0.01128	(0.993289243666153-6.01426658053994)	0.2903	-	-	-	-	-	-	-	-	-
chr3:85015779:G:A	chr3	85015779	AA	0.3	0.51	0.280519	0.01132	(0.0814772944365038-0.874870660985622)	0.5527	-	-	-	-	-	-	-	-	-
chr3:85015779:G:A	chr3	85015779	AG	0.3	0.51	0.815217	0.01132	(0.358278323821998-1.85696198465241)	0.5527	-	-	-	-	-	-	-	-	-
chr3:85015779:G:A	chr3	85015779	GG	0.3	0.51	2.75434	0.01132	(1.14863527182452-6.75260074649453)	0.5527	-	-	-	-	-	-	-	-	-
chr5:141059868:T:C	chr5	141059868	CC	0.46	0.41	0.445055	0.01133	(0.15320687086545-1.25098569726059)	0.4657	0.4535	0.4509	0.5332	0.3682	0.466	0.5063	0.4211	0.4464	0.4702
chr5:141059868:T:C	chr5	141059868	CT	0.46	0.41	3.2381	0.01133	(1.36297018940269-7.82443558138802)	0.4657	0.4535	0.4509	0.5332	0.3682	0.466	0.5063	0.4211	0.4464	0.4702
chr5:141059868:T:C	chr5	141059868	TT	0.46	0.41	0.53277	0.01133	(0.225707799784446-1.25415143528949)	0.4657	0.4535	0.4509	0.5332	0.3682	0.466	0.5063	0.4211	0.4464	0.4702
chr10:9399473:T:C	chr10	9399473	CC	0.64	0.78	0.748276	0.0114	(0.328645229245295-1.69729542996626)	0.5545	-	-	-	-	-	-	-	-	-
chr10:9399473:T:C	chr10	9399473	TC	0.64	0.78	0.725	0.0114	(0.312524680164057-1.68393829650893)	0.5545	-	-	-	-	-	-	-	-	-
chr10:9399473:T:C	chr10	9399473	TT	0.64	0.78	Inf	0.0114	(1.769344054783-Inf)	0.5545	-	-	-	-	-	-	-	-	-
chr14:52509501:T:C	chr14	52509501	CC	0.42	0.6	0.532037	0.01148	(0.216464804568092-1.30023470202047)	0.3866	0.3185	0.3735	0.4717	0.3348	0.5177	0.2663	0.2399	0.3146	0.3208
chr14:52509501:T:C	chr14	52509501	TC	0.42	0.6	0.685714	0.01148	(0.302068773616011-1.55464098542954)	0.3866	0.3185	0.3735	0.4717	0.3348	0.5177	0.2663	0.2399	0.3146	0.3208
chr14:52509501:T:C	chr14	52509501	TT	0.42	0.6	4.39024	0.01148	(1.40902515930143-16.157139554801)	0.3866	0.3185	0.3735	0.4717	0.3348	0.5177	0.2663	0.2399	0.3146	0.3208
chr11:8662516:T:C	chr11	8662516	CC	0.54	0.37	5.1087	0.01149	(1.30305397314371-28.9838604143631)	0.5252	0.5975	0.5201	0.5675	0.6303	0.4053	0.665	0.6475	0.6098	0.5548
chr11:8662516:T:C	chr11	8662516	CT	0.54	0.37	0.882581	0.01149	(0.381424482416096-2.03059427476748)	0.5252	0.5975	0.5201	0.5675	0.6303	0.4053	0.665	0.6475	0.6098	0.5548
chr11:8662516:T:C	chr11	8662516	TT	0.54	0.37	0.416667	0.01149	(0.150862129193042-1.11967491639388)	0.5252	0.5975	0.5201	0.5675	0.6303	0.4053	0.665	0.6475	0.6098	0.5548
chr14:70517183:T:G	chr14	70517183	GG	0.51	0.36	5.1087	0.01156	(1.30305397314371-28.9838604143631)	0.4193	-	-	-	-	-	-	-	-	-
chr14:70517183:T:G	chr14	70517183	GT	0.51	0.36	0.911877	0.01156	(0.39951413064973-2.07420412991764)	0.4193	-	-	-	-	-	-	-	-	-
chr14:70517183:T:G	chr14	70517183	TT	0.51	0.36	0.435374	0.01156	(0.167834493326673-1.1110442264168)	0.4193	-	-	-	-	-	-	-	-	-
chr21:28774869:C:T	chr21	28774869	CC	0.63	0.48	0.208333	0.01168	(0.0550805568672654-0.679992851556276)	0.4489	-	-	-	-	-	-	-	-	-
chr21:28774869:C:T	chr21	28774869	CT	0.63	0.48	1.52508	0.01168	(0.666790682269216-3.48946867973178)	0.4489	-	-	-	-	-	-	-	-	-
chr21:28774869:C:T	chr21	28774869	TT	0.63	0.48	1.90698	0.01168	(0.711499811289328-5.37261746213666)	0.4489	-	-	-	-	-	-	-	-	-
chr12:6344600:C:A	chr12	6344600	AA	0.5	0.34	1.42188	0.01169	(0.488278668880547-4.35653567700414)	-	0.5248	0.7682	0.4469	0.613	0.4418	0.4914	0.5254	0.5421	0.5217
chr12:6344600:C:A	chr12	6344600	AC	0.5	0.34	2.39316	0.01169	(1.03808873928247-5.55801828444129)	-	0.5248	0.7682	0.4469	0.613	0.4418	0.4914	0.5254	0.5421	0.5217
chr12:6344600:C:A	chr12	6344600	CC	0.5	0.34	0.293403	0.01169	(0.117290007901841-0.72207131856731)	-	0.5248	0.7682	0.4469	0.613	0.4418	0.4914	0.5254	0.5421	0.5217
chr8:23526463:T:C	chr8	23526463	CC	0.61	0.79	0.321774	0.01169	(0.137178963309327-0.749921966014725)	0.5132	-	-	-	-	-	-	-	-	-
chr8:23526463:T:C	chr8	23526463	TC	0.61	0.79	2.14199	0.01169	(0.926992490489677-4.99704151402404)	0.5132	-	-	-	-	-	-	-	-	-
chr8:23526463:T:C	chr8	23526463	TT	0.61	0.79	3.62264	0.01169	(0.669579265692552-36.2793501275788)	0.5132	-	-	-	-	-	-	-	-	-
chr14:96178688:C:T	chr14	96178688	CC	0.09	0.06	0.395257	0.01172	(0.0863649252510941-1.46563305483384)	0.0435	0.03657	0.003757	0.05377	0.006566	0.1411	0.04354	0.02262	0.02829	0.03
chr14:96178688:C:T	chr14	96178688	TC	0.09	0.06	5.28	0.01172	(1.05587242828523-50.8173554143551)	0.0435	0.03657	0.003757	0.05377	0.006566	0.1411	0.04354	0.02262	0.02829	0.03
chr14:96178688:C:T	chr14	96178688	TT	0.09	0.06	0	0.01172	(0-4.34364084754495)	0.0435	0.03657	0.003757	0.05377	0.006566	0.1411	0.04354	0.02262	0.02829	0.03
chr10:88461699:T:C	chr10	88461699	CC	0.6	0.74	0.564103	0.01179	(0.245564053846909-1.29383250229127)	0.5505	-	-	-	-	-	-	-	-	-
chr10:88461699:T:C	chr10	88461699	TC	0.6	0.74	0.860294	0.01179	(0.379973164402969-1.94891477330477)	0.5505	-	-	-	-	-	-	-	-	-
chr10:88461699:T:C	chr10	88461699	TT	0.6	0.74	12	0.01179	(1.63058677100376-521.905393846973)	0.5505	-	-	-	-	-	-	-	-	-
chr11:59224885:G:C	chr11	59224885	CC	0.08	0.17	Inf	0.01181	(0.0210325307377049-Inf)	0.1773	0.2567	0.06638	0.2302	0.26	0.1808	0.3159	0.3044	0.2701	0.211
chr11:59224885:G:C	chr11	59224885	CG	0.08	0.17	0.293008	0.01181	(0.0988477344580141-0.821503542693286)	0.1773	0.2567	0.06638	0.2302	0.26	0.1808	0.3159	0.3044	0.2701	0.211
chr11:59224885:G:C	chr11	59224885	GG	0.08	0.17	2.97643	0.01181	(1.09167546436594-8.45186847952836)	0.1773	0.2567	0.06638	0.2302	0.26	0.1808	0.3159	0.3044	0.2701	0.211
chr2:165381518:A:G	chr2	165381518	AA	0.09	0.02	0.104082	0.01181	(0.00235612101698609-0.792349627150706)	0.004	0.001985	0	0	0	0.02697	0	9.283e-06	0.001439	0.0001518
chr2:165381518:A:G	chr2	165381518	GA	0.09	0.02	9.60784	0.01181	(1.26206912420216-424.426416466147)	0.004	0.001985	0	0	0	0.02697	0	9.283e-06	0.001439	0.0001518
chr4:13794416:G:A	chr4	13794416	AA	0.06	0.16	Inf	0.01181	(0.0210325307377049-Inf)	0.1767	-	-	-	-	-	-	-	-	-
chr4:13794416:G:A	chr4	13794416	AG	0.06	0.16	0.293008	0.01181	(0.0988477344580141-0.821503542693286)	0.1767	-	-	-	-	-	-	-	-	-
chr4:13794416:G:A	chr4	13794416	GG	0.06	0.16	2.97643	0.01181	(1.09167546436594-8.45186847952836)	0.1767	-	-	-	-	-	-	-	-	-
chr12:6440009:T:C	chr12	6440009	CC	0.19	0.07	Inf	0.01183	(0.0210325307377049-Inf)	0.2997	0.3609	0.3475	0.3323	0.4019	0.1411	0.4074	0.408	0.3793	0.3076
chr12:6440009:T:C	chr12	6440009	CT	0.19	0.07	3.225	0.01183	(1.15115833414971-9.89059753062856)	0.2997	0.3609	0.3475	0.3323	0.4019	0.1411	0.4074	0.408	0.3793	0.3076
chr12:6440009:T:C	chr12	6440009	TT	0.19	0.07	0.288584	0.01183	(0.0944696299641638-0.805051087178509)	0.2997	0.3609	0.3475	0.3323	0.4019	0.1411	0.4074	0.408	0.3793	0.3076
chr2:124998364:G:T	chr2	124998364	GG	0.4	0.22	0.321774	0.01183	(0.137178963309327-0.749921966014725)	0.1781	-	-	-	-	-	-	-	-	-
chr2:124998364:G:T	chr2	124998364	TG	0.4	0.22	2.19583	0.01183	(0.943859619903046-5.16933305424934)	0.1781	-	-	-	-	-	-	-	-	-
chr2:124998364:G:T	chr2	124998364	TT	0.4	0.22	2.71154	0.01183	(0.622456593218428-16.3539851903573)	0.1781	-	-	-	-	-	-	-	-	-
chr1:85594392:T:C	chr1	85594392	CC	0.12	0.2	Inf	0.012	(0.154109806614148-Inf)	0.0525	0.06237	0.01253	0.03314	0.1261	0.1505	0.06057	0.06685	0.06801	0.02597
chr1:85594392:T:C	chr1	85594392	CT	0.12	0.2	0.33	0.012	(0.12539993416529-0.846860809041013)	0.0525	0.06237	0.01253	0.03314	0.1261	0.1505	0.06057	0.06685	0.06801	0.02597
chr1:85594392:T:C	chr1	85594392	TT	0.12	0.2	2.46154	0.012	(0.989337269940829-6.20953831339961)	0.0525	0.06237	0.01253	0.03314	0.1261	0.1505	0.06057	0.06685	0.06801	0.02597
chr16:1538363:C:A	chr16	1538363	AA	0.4	0.58	0.282389	0.01211	(0.100452508103953-0.760133617597244)	0.4996	0.396	0.7048	0.2295	0.3964	0.5131	0.4614	0.3793	0.3871	0.3669
chr16:1538363:C:A	chr16	1538363	AC	0.4	0.58	1.31515	0.01211	(0.581175587844561-2.98430722283817)	0.4996	0.396	0.7048	0.2295	0.3964	0.5131	0.4614	0.3793	0.3871	0.3669
chr16:1538363:C:A	chr16	1538363	CC	0.4	0.58	2.39167	0.01211	(0.908752825216636-6.63792936356411)	0.4996	0.396	0.7048	0.2295	0.3964	0.5131	0.4614	0.3793	0.3871	0.3669
chr14:60312064:A:G	chr14	60312064	AA	0.56	0.75	5.57037	0.01222	(1.43371060066627-31.3995456827736)	0.5064	-	-	-	-	-	-	-	-	-
chr14:60312064:A:G	chr14	60312064	AG	0.56	0.75	0.920378	0.01222	(0.395849194197656-2.14961319824113)	0.5064	-	-	-	-	-	-	-	-	-
chr14:60312064:A:G	chr14	60312064	GG	0.56	0.75	0.475564	0.01222	(0.206942596609713-1.0891881987604)	0.5064	-	-	-	-	-	-	-	-	-
chr14:29579407:T:C	chr14	29579407	CC	0.56	0.4	1.71196	0.01231	(0.60423557674737-5.14298010474676)	0.5735	-	-	-	-	-	-	-	-	-
chr14:29579407:T:C	chr14	29579407	CT	0.56	0.4	1.98857	0.01231	(0.871309807043396-4.55644017038231)	0.5735	-	-	-	-	-	-	-	-	-
chr14:29579407:T:C	chr14	29579407	TT	0.56	0.4	0.270775	0.01231	(0.100390698622854-0.705940536764106)	0.5735	-	-	-	-	-	-	-	-	-
chr11:123595927:C:T	chr11	123595927	CC	0.12	0.17	1.92157	0.01235	(0.740839710811888-5.04657167180059)	0.0613	-	-	-	-	-	-	-	-	-
chr11:123595927:C:T	chr11	123595927	TC	0.12	0.17	0.320755	0.01235	(0.107558638448648-0.906736841405301)	0.0613	-	-	-	-	-	-	-	-	-
chr11:123595927:C:T	chr11	123595927	TT	0.12	0.17	Inf	0.01235	(0.55037978942745-Inf)	0.0613	-	-	-	-	-	-	-	-	-
chr7:129664312:T:C	chr7	129664312	CC	0.55	0.67	0.846154	0.01237	(0.365372964846086-1.96557713549447)	0.476	0.5381	0.1522	0.5233	0.5821	0.7011	0.575	0.5584	0.5537	0.5428
chr7:129664312:T:C	chr7	129664312	TC	0.55	0.67	0.515595	0.01237	(0.224890446477877-1.17905520427125)	0.476	0.5381	0.1522	0.5233	0.5821	0.7011	0.575	0.5584	0.5537	0.5428
chr7:129664312:T:C	chr7	129664312	TT	0.55	0.67	5.57037	0.01237	(1.43371060066627-31.3995456827736)	0.476	0.5381	0.1522	0.5233	0.5821	0.7011	0.575	0.5584	0.5537	0.5428
chr3:67291478:C:T	chr3	67291478	CC	0.79	0.86	0	0.01258	(0-4.34364084754495)	-	-	-	-	-	-	-	-	-	-
chr3:67291478:C:T	chr3	67291478	CT	0.79	0.86	2.97143	0.01258	(1.17440080206962-7.85159282533225)	-	-	-	-	-	-	-	-	-	-
chr3:67291478:C:T	chr3	67291478	TT	0.79	0.86	0.425101	0.01258	(0.169295798146774-1.03800164764675)	-	-	-	-	-	-	-	-	-	-
chr19:58058739:T:C	chr19	58058739	CC	0.5	0.34	1.50437	0.01263	(0.491279867236663-4.92463651351395)	0.4874	0.4808	0.5461	0.5842	0.4498	0.4206	0.4863	0.4463	0.4756	0.5014
chr19:58058739:T:C	chr19	58058739	CT	0.5	0.34	2.3125	0.01263	(1.0073831260934-5.33473198576892)	0.4874	0.4808	0.5461	0.5842	0.4498	0.4206	0.4863	0.4463	0.4756	0.5014
chr19:58058739:T:C	chr19	58058739	TT	0.5	0.34	0.287489	0.01263	(0.112643931869595-0.718864060321505)	0.4874	0.4808	0.5461	0.5842	0.4498	0.4206	0.4863	0.4463	0.4756	0.5014
chr3:68102663:A:G	chr3	68102663	AA	0.52	0.35	0.297872	0.01264	(0.121091301239549-0.723438118025163)	-	-	-	-	-	-	-	-	-	-
chr3:68102663:A:G	chr3	68102663	GA	0.52	0.35	2.25806	0.01264	(0.962374268737761-5.37579771401092)	-	-	-	-	-	-	-	-	-	-
chr3:68102663:A:G	chr3	68102663	GG	0.52	0.35	1.54545	0.01264	(0.584924219430621-4.23451895804127)	-	-	-	-	-	-	-	-	-	-
chr6:31810085:G:T	chr6	31810085	GG	0.2	0.22	0.794192	0.01264	(0.337420163100404-1.85271962760222)	0.2502	-	-	-	-	-	-	-	-	-
chr6:31810085:G:T	chr6	31810085	TG	0.2	0.22	2.05405	0.01264	(0.836991100441594-5.18091034526528)	0.2502	-	-	-	-	-	-	-	-	-
chr6:31810085:G:T	chr6	31810085	TT	0.2	0.22	0	0.01264	(0-0.855744482837846)	0.2502	-	-	-	-	-	-	-	-	-
chr17:72308319:G:A	chr17	72308319	AA	0.81	0.8	0.689394	0.01274	(0.281194357994391-1.66200488029289)	0.7408	0.8638	0.4722	0.9334	0.8812	0.8477	0.8855	0.9032	0.878	0.8306
chr17:72308319:G:A	chr17	72308319	GA	0.81	0.8	2.75625	0.01274	(1.01850001371385-7.99076644192306)	0.7408	0.8638	0.4722	0.9334	0.8812	0.8477	0.8855	0.9032	0.878	0.8306
chr17:72308319:G:A	chr17	72308319	GG	0.81	0.8	0.122222	0.01274	(0.00261972559457172-1.07987071570908)	0.7408	0.8638	0.4722	0.9334	0.8812	0.8477	0.8855	0.9032	0.878	0.8306
chr8:11502934:A:C	chr8	11502934	AA	0.46	0.34	0.738095	0.01277	(0.312054066250193-1.74898096528967)	0.5186	-	-	-	-	-	-	-	-	-
chr8:11502934:A:C	chr8	11502934	CA	0.46	0.34	0.645161	0.01277	(0.282176711639234-1.46793612974078)	0.5186	-	-	-	-	-	-	-	-	-
chr8:11502934:A:C	chr8	11502934	CC	0.46	0.34	12	0.01277	(1.63058677100376-521.905393846973)	0.5186	-	-	-	-	-	-	-	-	-
chr7:2472429:C:A	chr7	2472429	AC	0.1	0.2	0.338192	0.01278	(0.131946996318497-0.850143803831006)	0.0755	0.06191	0.01588	0.04577	0.06837	0.1765	0.05501	0.04465	0.05292	0.1041
chr7:2472429:C:A	chr7	2472429	CC	0.1	0.2	2.9569	0.01278	(1.17627158545848-7.57880079047932)	0.0755	0.06191	0.01588	0.04577	0.06837	0.1765	0.05501	0.04465	0.05292	0.1041
chr12:119866533:A:G	chr12	119866533	AA	0.34	0.17	0.373702	0.01283	(0.158442394577976-0.871530524170302)	0.2532	0.2796	0.2167	0.1953	0.3062	0.2396	0.2569	0.3294	0.3092	0.2491
chr12:119866533:A:G	chr12	119866533	GA	0.34	0.17	1.62037	0.01283	(0.685851663338465-3.88417984935093)	0.2532	0.2796	0.2167	0.1953	0.3062	0.2396	0.2569	0.3294	0.3092	0.2491
chr12:119866533:A:G	chr12	119866533	GG	0.34	0.17	8.48077	0.01283	(1.08847363151337-378.464867968917)	0.2532	0.2796	0.2167	0.1953	0.3062	0.2396	0.2569	0.3294	0.3092	0.2491
chr8:104897660:C:T	chr8	104897660	CC	0.02	0.1	6.47561	0.01284	(1.22931777300312-63.6952886178049)	0.0228	0.01419	0.008216	0.003254	0.009759	0.04356	0.001068	0.007559	0.01248	0.04761
chr8:104897660:C:T	chr8	104897660	TC	0.02	0.1	0.177966	0.01284	(0.0178370581017352-0.967966712762599)	0.0228	0.01419	0.008216	0.003254	0.009759	0.04356	0.001068	0.007559	0.01248	0.04761
chr8:104897660:C:T	chr8	104897660	TT	0.02	0.1	0	0.01284	(0-31.967512488101)	0.0228	0.01419	0.008216	0.003254	0.009759	0.04356	0.001068	0.007559	0.01248	0.04761
chr5:106879502:T:G	chr5	106879502	GG	0.15	0.12	Inf	0.0129	(1.0071713602029-Inf)	0.2931	-	-	-	-	-	-	-	-	-
chr5:106879502:T:G	chr5	106879502	GT	0.15	0.12	0.345455	0.0129	(0.0983593817876936-1.10968653803218)	0.2931	-	-	-	-	-	-	-	-	-
chr5:106879502:T:G	chr5	106879502	TT	0.15	0.12	1.28947	0.0129	(0.470043425501261-3.52642474848639)	0.2931	-	-	-	-	-	-	-	-	-
chr6:31710968:T:A	chr6	31710968	AA	0.16	0.08	0	0.01291	(0-31.967512488101)	0.1196	0.07991	0.2098	0.05267	0.05595	0.09366	0.06841	0.06763	0.07319	0.09988
chr6:31710968:T:A	chr6	31710968	AT	0.16	0.08	3.57724	0.01291	(1.21609144737051-11.8700435051026)	0.1196	0.07991	0.2098	0.05267	0.05595	0.09366	0.06841	0.06763	0.07319	0.09988
chr6:31710968:T:A	chr6	31710968	TT	0.16	0.08	0.333721	0.01291	(0.108405080818084-0.939574791029225)	0.1196	0.07991	0.2098	0.05267	0.05595	0.09366	0.06841	0.06763	0.07319	0.09988
chr6:31733650:G:A	chr6	31733650	AA	0.16	0.08	0	0.01291	(0-31.967512488101)	0.1188	0.08023	0.2101	0.05283	0.05572	0.09304	0.07011	0.06792	0.07353	0.09983
chr6:31733650:G:A	chr6	31733650	AG	0.16	0.08	3.57724	0.01291	(1.21609144737051-11.8700435051026)	0.1188	0.08023	0.2101	0.05283	0.05572	0.09304	0.07011	0.06792	0.07353	0.09983
chr6:31733650:G:A	chr6	31733650	GG	0.16	0.08	0.333721	0.01291	(0.108405080818084-0.939574791029225)	0.1188	0.08023	0.2101	0.05283	0.05572	0.09304	0.07011	0.06792	0.07353	0.09983
chr6:31735631:C:T	chr6	31735631	CC	0.16	0.08	0.333721	0.01291	(0.108405080818084-0.939574791029225)	0.1597	-	-	-	-	-	-	-	-	-
chr6:31735631:C:T	chr6	31735631	TC	0.16	0.08	3.57724	0.01291	(1.21609144737051-11.8700435051026)	0.1597	-	-	-	-	-	-	-	-	-
chr6:31735631:C:T	chr6	31735631	TT	0.16	0.08	0	0.01291	(0-31.967512488101)	0.1597	-	-	-	-	-	-	-	-	-
chr20:52192637:T:C	chr20	52192637	CC	0.04	0.15	0	0.01294	(0-31.967512488101)	0.0869	0.1059	0.01582	0.07589	0.07533	0.0729	0.1421	0.1138	0.1147	0.1611
chr20:52192637:T:C	chr20	52192637	CT	0.04	0.15	0.254121	0.01294	(0.0660937150638703-0.849348206527303)	0.0869	0.1059	0.01582	0.07589	0.07533	0.0729	0.1421	0.1138	0.1147	0.1611
chr20:52192637:T:C	chr20	52192637	TT	0.04	0.15	4.35556	0.01294	(1.320153695702-16.5980893712984)	0.0869	0.1059	0.01582	0.07589	0.07533	0.0729	0.1421	0.1138	0.1147	0.1611
chr20:52193088:C:T	chr20	52193088	CC	0.04	0.15	4.35556	0.01294	(1.320153695702-16.5980893712984)	0.1567	0.1221	0.213	0.0908	0.07956	0.07236	0.1419	0.1159	0.1263	0.1609
chr20:52193088:C:T	chr20	52193088	TC	0.04	0.15	0.254121	0.01294	(0.0660937150638703-0.849348206527303)	0.1567	0.1221	0.213	0.0908	0.07956	0.07236	0.1419	0.1159	0.1263	0.1609
chr20:52193088:C:T	chr20	52193088	TT	0.04	0.15	0	0.01294	(0-31.967512488101)	0.1567	0.1221	0.213	0.0908	0.07956	0.07236	0.1419	0.1159	0.1263	0.1609
chr4:114376933:G:A	chr4	114376933	AA	0.04	0.15	0	0.01294	(0-31.967512488101)	0.0138	0.008706	0.001294	0.0004635	9.942e-05	0.08131	0.02159	0.0007425	0.004753	0.00232
chr4:114376933:G:A	chr4	114376933	AG	0.04	0.15	0.254121	0.01294	(0.0660937150638703-0.849348206527303)	0.0138	0.008706	0.001294	0.0004635	9.942e-05	0.08131	0.02159	0.0007425	0.004753	0.00232
chr4:114376933:G:A	chr4	114376933	GG	0.04	0.15	4.35556	0.01294	(1.320153695702-16.5980893712984)	0.0138	0.008706	0.001294	0.0004635	9.942e-05	0.08131	0.02159	0.0007425	0.004753	0.00232
chr15:58213414:C:T	chr15	58213414	CC	0.21	0.11	0.3147	0.013	(0.109318381989082-0.844820935608415)	0.1577	-	-	-	-	-	-	-	-	-
chr15:58213414:C:T	chr15	58213414	TC	0.21	0.11	3.4652	0.013	(1.24215719465051-10.5854124799615)	0.1577	-	-	-	-	-	-	-	-	-
chr15:58213414:C:T	chr15	58213414	TT	0.21	0.11	0.816667	0.013	(0.0102432490051972-65.3674448221811)	0.1577	-	-	-	-	-	-	-	-	-
chr11:113561054:A:G	chr11	113561054	AA	0.81	0.63	0.208232	0.01311	(0.0204368129764634-1.18123774939526)	0.7702	0.6878	0.9211	0.7692	0.7052	0.7158	0.635	0.6379	0.6781	0.6864
chr11:113561054:A:G	chr11	113561054	AG	0.81	0.63	0.531056	0.01311	(0.227067781575807-1.23917056025765)	0.7702	0.6878	0.9211	0.7692	0.7052	0.7158	0.635	0.6379	0.6781	0.6864
chr11:113561054:A:G	chr11	113561054	GG	0.81	0.63	2.85714	0.01311	(1.23090342286573-6.66893406741736)	0.7702	0.6878	0.9211	0.7692	0.7052	0.7158	0.635	0.6379	0.6781	0.6864
chr3:33786741:T:G	chr3	33786741	GG	0.56	0.38	3.06977	0.01318	(1.03103188452792-10.27979967793)	0.4958	-	-	-	-	-	-	-	-	-
chr3:33786741:T:G	chr3	33786741	GT	0.56	0.38	1.21304	0.01318	(0.536867221882544-2.74572718302151)	0.4958	-	-	-	-	-	-	-	-	-
chr3:33786741:T:G	chr3	33786741	TT	0.56	0.38	0.338192	0.01318	(0.131946996318497-0.850143803831006)	0.4958	-	-	-	-	-	-	-	-	-
chr8:26723049:T:C	chr8	26723049	CC	0.6	0.45	4.39024	0.0133	(1.40902515930143-16.157139554801)	0.5124	-	-	-	-	-	-	-	-	-
chr8:26723049:T:C	chr8	26723049	TC	0.6	0.45	0.593132	0.0133	(0.258017716859522-1.35500651543331)	0.5124	-	-	-	-	-	-	-	-	-
chr8:26723049:T:C	chr8	26723049	TT	0.6	0.45	0.565714	0.0133	(0.207039333057289-1.52574413307111)	0.5124	-	-	-	-	-	-	-	-	-
chr10:15256194:G:A	chr10	15256194	AA	0.16	0.23	0	0.01332	(0-0.654286140504439)	0.1242	0.1507	0.03366	0.08625	0.2275	0.1681	0.1529	0.1704	0.1641	0.1726
chr10:15256194:G:A	chr10	15256194	AG	0.16	0.23	1.72949	0.01332	(0.681620522396019-4.53115988846189)	0.1242	0.1507	0.03366	0.08625	0.2275	0.1681	0.1529	0.1704	0.1641	0.1726
chr10:15256194:G:A	chr10	15256194	GG	0.16	0.23	1.05606	0.01332	(0.441709888070447-2.50850092212095)	0.1242	0.1507	0.03366	0.08625	0.2275	0.1681	0.1529	0.1704	0.1641	0.1726
chr19:12187020:G:A	chr19	12187020	AG	0.03	0.12	0.222222	0.0134	(0.0492408144009101-0.814262596249769)	0.0204	0.00602	0.0005277	9.935e-05	0.001784	0.0653	0.003925	0.0012	0.005357	0.001656
chr19:12187020:G:A	chr19	12187020	GG	0.03	0.12	4.5	0.0134	(1.22810504204132-20.3083562318479)	0.0204	0.00602	0.0005277	9.935e-05	0.001784	0.0653	0.003925	0.0012	0.005357	0.001656
chr3:16454480:A:G	chr3	16454480	AA	0.55	0.64	1.02941	0.01341	(0.331453866873416-3.29430060804553)	0.5006	-	-	-	-	-	-	-	-	-
chr3:16454480:A:G	chr3	16454480	AG	0.55	0.64	2.79529	0.01341	(1.20264551739337-6.5546140024721)	0.5006	-	-	-	-	-	-	-	-	-
chr3:16454480:A:G	chr3	16454480	GG	0.55	0.64	0.326087	0.01341	(0.134384864214213-0.783397181757631)	0.5006	-	-	-	-	-	-	-	-	-
chr20:61595636:C:T	chr20	61595636	CC	0.15	0.22	1.12418	0.01342	(0.460482955491278-2.72729452328551)	0.154	0.2041	0.1005	0.2524	0.1528	0.1774	0.2219	0.2211	0.2043	0.159
chr20:61595636:C:T	chr20	61595636	TC	0.15	0.22	1.67442	0.01342	(0.63899400273214-4.55878132006565)	0.154	0.2041	0.1005	0.2524	0.1528	0.1774	0.2219	0.2211	0.2043	0.159
chr20:61595636:C:T	chr20	61595636	TT	0.15	0.22	0	0.01342	(0-0.654286140504439)	0.154	0.2041	0.1005	0.2524	0.1528	0.1774	0.2219	0.2211	0.2043	0.159
chr11:76979550:T:C	chr11	76979550	CC	0.16	0.25	Inf	0.01343	(0.154109806614148-Inf)	0.2101	0.08816	0.4092	0.1234	0.02688	0.2207	0.03946	0.02699	0.06437	0.08498
chr11:76979550:T:C	chr11	76979550	CT	0.16	0.25	0.355556	0.01343	(0.148256574185316-0.846105873604124)	0.2101	0.08816	0.4092	0.1234	0.02688	0.2207	0.03946	0.02699	0.06437	0.08498
chr11:76979550:T:C	chr11	76979550	TT	0.16	0.25	2.38889	0.01343	(1.01971897168513-5.62267251027874)	0.2101	0.08816	0.4092	0.1234	0.02688	0.2207	0.03946	0.02699	0.06437	0.08498
chr2:98408918:C:T	chr2	98408918	CC	0.05	0.15	3.92857	0.0135	(1.2737943056446-13.4145547302094)	0.0326	0.01367	0.0009742	0.0001745	0.0001	0.153	0	0.0001512	0.005323	0.01903
chr2:98408918:C:T	chr2	98408918	TC	0.05	0.15	0.254545	0.0135	(0.0745458958654824-0.785056108014202)	0.0326	0.01367	0.0009742	0.0001745	0.0001	0.153	0	0.0001512	0.005323	0.01903
chr8:144886809:C:T	chr8	144886809	CC	0.07	0.15	3.30612	0.0135	(1.11929391447263-10.4937725502508)	0.0972	0.06804	0.1664	0.03427	0.06547	0.0823	0.08313	0.0528	0.06019	0.09633
chr8:144886809:C:T	chr8	144886809	TC	0.07	0.15	0.254545	0.0135	(0.0745458958654824-0.785056108014202)	0.0972	0.06804	0.1664	0.03427	0.06547	0.0823	0.08313	0.0528	0.06019	0.09633
chr8:144886809:C:T	chr8	144886809	TT	0.07	0.15	Inf	0.0135	(0.0210325307377049-Inf)	0.0972	0.06804	0.1664	0.03427	0.06547	0.0823	0.08313	0.0528	0.06019	0.09633
chr18:24510763:A:G	chr18	24510763	AA	0.59	0.77	4.15385	0.01355	(0.793172380534893-40.9671023689611)	-	-	-	-	-	-	-	-	-	-
chr18:24510763:A:G	chr18	24510763	AG	0.59	0.77	1.80036	0.01355	(0.787791597872098-4.14001242842148)	-	-	-	-	-	-	-	-	-	-
chr18:24510763:A:G	chr18	24510763	GG	0.59	0.77	0.353238	0.01355	(0.151165701473514-0.821380762237482)	-	-	-	-	-	-	-	-	-	-
chr8:75792274:C:T	chr8	75792274	CC	0.57	0.42	0.696429	0.01358	(0.265676755719904-1.82342296945294)	0.5443	-	-	-	-	-	-	-	-	-
chr8:75792274:C:T	chr8	75792274	CT	0.57	0.42	0.495238	0.01358	(0.215706295200691-1.13143839795111)	0.5443	-	-	-	-	-	-	-	-	-
chr8:75792274:C:T	chr8	75792274	TT	0.57	0.42	4.13675	0.01358	(1.41890182402834-13.6206509263041)	0.5443	-	-	-	-	-	-	-	-	-
chr2:139666757:C:T	chr2	139666757	CC	0.56	0.75	3.83673	0.0136	(0.942042445375974-22.2678453690984)	0.4946	-	-	-	-	-	-	-	-	-
chr2:139666757:C:T	chr2	139666757	CT	0.56	0.75	1.57895	0.0136	(0.691108585792863-3.62987032106739)	0.4946	-	-	-	-	-	-	-	-	-
chr2:139666757:C:T	chr2	139666757	TT	0.56	0.75	0.355442	0.0136	(0.151593627120098-0.829250735499404)	0.4946	-	-	-	-	-	-	-	-	-
chr6:107253258:T:C	chr6	107253258	CC	0.42	0.59	0.445055	0.0136	(0.15320687086545-1.25098569726059)	0.5136	-	-	-	-	-	-	-	-	-
chr6:107253258:T:C	chr6	107253258	TC	0.42	0.59	0.72235	0.0136	(0.313777518344459-1.65262896995997)	0.5136	-	-	-	-	-	-	-	-	-
chr6:107253258:T:C	chr6	107253258	TT	0.42	0.59	4.07143	0.0136	(1.29964159808169-15.0485940960379)	0.5136	-	-	-	-	-	-	-	-	-
chr14:49622784:G:A	chr14	49622784	AA	0.58	0.72	0.328904	0.01366	(0.1392159861212-0.772310853975354)	0.6328	-	-	-	-	-	-	-	-	-
chr14:49622784:G:A	chr14	49622784	GA	0.58	0.72	2.86058	0.01366	(1.22452462583669-6.7572633735712)	0.6328	-	-	-	-	-	-	-	-	-
chr14:49622784:G:A	chr14	49622784	GG	0.58	0.72	1.10692	0.01366	(0.30948222642558-4.18086522455066)	0.6328	-	-	-	-	-	-	-	-	-
chr16:31765220:G:A	chr16	31765220	AA	0.27	0.37	0.135593	0.01377	(0.0139469188220339-0.696580762986759)	0.2163	0.1303	0.2176	0.05912	0.05694	0.2642	0.1366	0.07104	0.1102	0.2961
chr16:31765220:G:A	chr16	31765220	AG	0.27	0.37	1.75919	0.01377	(0.761201448242466-4.10522533544048)	0.2163	0.1303	0.2176	0.05912	0.05694	0.2642	0.1366	0.07104	0.1102	0.2961
chr16:31765220:G:A	chr16	31765220	GG	0.27	0.37	1.13604	0.01377	(0.502778473203676-2.5715829314465)	0.2163	0.1303	0.2176	0.05912	0.05694	0.2642	0.1366	0.07104	0.1102	0.2961
chr1:158450314:A:G	chr1	158450314	AA	0.55	0.58	3.2	0.01397	(0.999143822207783-12.0182000512096)	0.4964	0.5212	0.4793	0.4393	0.5869	0.5556	0.6317	0.5436	0.5366	0.4297
chr1:158450314:A:G	chr1	158450314	AG	0.55	0.58	0.340461	0.01397	(0.145453316552142-0.791113029396276)	0.4964	0.5212	0.4793	0.4393	0.5869	0.5556	0.6317	0.5436	0.5366	0.4297
chr1:158450314:A:G	chr1	158450314	GG	0.55	0.58	1.60552	0.01397	(0.658326456546148-3.99916363624789)	0.4964	0.5212	0.4793	0.4393	0.5869	0.5556	0.6317	0.5436	0.5366	0.4297
chr6:102894075:G:T	chr6	102894075	GG	0.45	0.54	3.17763	0.014	(1.1836827875008-9.14759239758847)	0.3197	-	-	-	-	-	-	-	-	-
chr6:102894075:G:T	chr6	102894075	TG	0.45	0.54	0.35	0.014	(0.149949000828443-0.812411421906558)	0.3197	-	-	-	-	-	-	-	-	-
chr6:102894075:G:T	chr6	102894075	TT	0.45	0.54	1.22348	0.014	(0.479232131761456-3.18887719421288)	0.3197	-	-	-	-	-	-	-	-	-
chr6:33153528:C:T	chr6	33153528	CC	0.26	0.32	0.880247	0.01402	(0.388865545719542-1.98894752519545)	0.3219	0.2973	0.3668	0.1946	0.3724	0.2379	0.2124	0.3131	0.3102	0.3906
chr6:33153528:C:T	chr6	33153528	TC	0.26	0.32	2.18182	0.01402	(0.919388834957628-5.27362683453985)	0.3219	0.2973	0.3668	0.1946	0.3724	0.2379	0.2124	0.3131	0.3102	0.3906
chr6:33153528:C:T	chr6	33153528	TT	0.26	0.32	0.154426	0.01402	(0.0156997483126322-0.813459320251333)	0.3219	0.2973	0.3668	0.1946	0.3724	0.2379	0.2124	0.3131	0.3102	0.3906
chr6:33162082:T:A	chr6	33162082	AA	0.26	0.32	0.154426	0.01402	(0.0156997483126322-0.813459320251333)	0.3219	-	-	-	-	-	-	-	-	-
chr6:33162082:T:A	chr6	33162082	AT	0.26	0.32	2.18182	0.01402	(0.919388834957628-5.27362683453985)	0.3219	-	-	-	-	-	-	-	-	-
chr6:33162082:T:A	chr6	33162082	TT	0.26	0.32	0.880247	0.01402	(0.388865545719542-1.98894752519545)	0.3219	-	-	-	-	-	-	-	-	-
chr1:167849414:A:G	chr1	167849414	AA	0.31	0.3	0.583673	0.01406	(0.256127541393292-1.3262506258208)	0.4932	0.4734	0.6334	0.4776	0.5223	0.3246	0.4523	0.4752	0.4949	0.4614
chr1:167849414:A:G	chr1	167849414	GA	0.31	0.3	2.83744	0.01406	(1.19681870680439-6.84648611966256)	0.4932	0.4734	0.6334	0.4776	0.5223	0.3246	0.4523	0.4752	0.4949	0.4614
chr1:167849414:A:G	chr1	167849414	GG	0.31	0.3	0.271552	0.01406	(0.0443257688045115-1.23083879116156)	0.4932	0.4734	0.6334	0.4776	0.5223	0.3246	0.4523	0.4752	0.4949	0.4614
chr11:6891113:A:G	chr11	6891113	AA	0.42	0.33	1.05832	0.01408	(0.458642282336924-2.45518746520309)	0.3243	0.3538	0.2066	0.3102	0.3613	0.2756	0.385	0.3814	0.3653	0.3991
chr11:6891113:A:G	chr11	6891113	GA	0.42	0.33	0.495238	0.01408	(0.215706295200691-1.13143839795111)	0.3243	0.3538	0.2066	0.3102	0.3613	0.2756	0.385	0.3814	0.3653	0.3991
chr11:6891113:A:G	chr11	6891113	GG	0.42	0.33	10.78	0.01408	(1.44269107536656-472.203435635609)	0.3243	0.3538	0.2066	0.3102	0.3613	0.2756	0.385	0.3814	0.3653	0.3991
chr11:6891528:C:G	chr11	6891528	CC	0.42	0.33	1.05832	0.01408	(0.458642282336924-2.45518746520309)	0.3281	0.3622	0.2085	0.3159	0.3661	0.276	0.3901	0.3945	0.3738	0.4048
chr11:6891528:C:G	chr11	6891528	GC	0.42	0.33	0.495238	0.01408	(0.215706295200691-1.13143839795111)	0.3281	0.3622	0.2085	0.3159	0.3661	0.276	0.3901	0.3945	0.3738	0.4048
chr11:6891528:C:G	chr11	6891528	GG	0.42	0.33	10.78	0.01408	(1.44269107536656-472.203435635609)	0.3281	0.3622	0.2085	0.3159	0.3661	0.276	0.3901	0.3945	0.3738	0.4048
chr11:6891605:A:G	chr11	6891605	AA	0.42	0.33	1.05832	0.01408	(0.458642282336924-2.45518746520309)	0.3245	0.3537	0.2066	0.31	0.3614	0.2756	0.3849	0.3811	0.3652	0.3994
chr11:6891605:A:G	chr11	6891605	GA	0.42	0.33	0.495238	0.01408	(0.215706295200691-1.13143839795111)	0.3245	0.3537	0.2066	0.31	0.3614	0.2756	0.3849	0.3811	0.3652	0.3994
chr11:6891605:A:G	chr11	6891605	GG	0.42	0.33	10.78	0.01408	(1.44269107536656-472.203435635609)	0.3245	0.3537	0.2066	0.31	0.3614	0.2756	0.3849	0.3811	0.3652	0.3994
chr11:6891758:A:C	chr11	6891758	AA	0.42	0.33	1.05832	0.01408	(0.458642282336924-2.45518746520309)	0.3245	0.3537	0.2066	0.3101	0.3613	0.2756	0.3849	0.3811	0.3649	0.3992
chr11:6891758:A:C	chr11	6891758	CA	0.42	0.33	0.495238	0.01408	(0.215706295200691-1.13143839795111)	0.3245	0.3537	0.2066	0.3101	0.3613	0.2756	0.3849	0.3811	0.3649	0.3992
chr11:6891758:A:C	chr11	6891758	CC	0.42	0.33	10.78	0.01408	(1.44269107536656-472.203435635609)	0.3245	0.3537	0.2066	0.3101	0.3613	0.2756	0.3849	0.3811	0.3649	0.3992
chr2:27801403:C:G	chr2	27801403	CC	0.84	0.77	0	0.01418	(0-0.654286140504439)	0.6595	0.5645	0.696	0.6669	0.5665	0.8434	0.5179	0.4959	0.5521	0.5067
chr2:27801403:C:G	chr2	27801403	CG	0.84	0.77	1.6039	0.01418	(0.628195706013157-4.22316475532116)	0.6595	0.5645	0.696	0.6669	0.5665	0.8434	0.5179	0.4959	0.5521	0.5067
chr2:27801403:C:G	chr2	27801403	GG	0.84	0.77	1.13876	0.01418	(0.473695576645547-2.72277258248194)	0.6595	0.5645	0.696	0.6669	0.5665	0.8434	0.5179	0.4959	0.5521	0.5067
chr2:27801418:C:A	chr2	27801418	AA	0.84	0.77	1.13876	0.01418	(0.473695576645547-2.72277258248194)	0.6595	0.5645	0.6962	0.6669	0.566	0.8434	0.5178	0.4959	0.5515	0.5067
chr2:27801418:C:A	chr2	27801418	CA	0.84	0.77	1.6039	0.01418	(0.628195706013157-4.22316475532116)	0.6595	0.5645	0.6962	0.6669	0.566	0.8434	0.5178	0.4959	0.5515	0.5067
chr2:27801418:C:A	chr2	27801418	CC	0.84	0.77	0	0.01418	(0-0.654286140504439)	0.6595	0.5645	0.6962	0.6669	0.566	0.8434	0.5178	0.4959	0.5515	0.5067
chr8:28935457:A:G	chr8	28935457	AA	0.27	0.34	2.34947	0.01418	(1.02207308461472-5.43423341432177)	0.4698	-	-	-	-	-	-	-	-	-
chr8:28935457:A:G	chr8	28935457	GA	0.27	0.34	0.327586	0.01418	(0.139274377294794-0.766056537348147)	0.4698	-	-	-	-	-	-	-	-	-
chr8:28935457:A:G	chr8	28935457	GG	0.27	0.34	2.61818	0.01418	(0.437851976696159-27.4934753819576)	0.4698	-	-	-	-	-	-	-	-	-
chr11:48581765:T:C	chr11	48581765	CC	0.47	0.32	7.14894	0.01427	(1.49162556060742-67.3220544665133)	0.4788	-	-	-	-	-	-	-	-	-
chr11:48581765:T:C	chr11	48581765	CT	0.47	0.32	0.712054	0.01427	(0.313695255127094-1.61193043588677)	0.4788	-	-	-	-	-	-	-	-	-
chr11:48581765:T:C	chr11	48581765	TT	0.47	0.32	0.627907	0.01427	(0.264498989042298-1.48935036059845)	0.4788	-	-	-	-	-	-	-	-	-
chr2:145801461:T:C	chr2	145801461	CC	0.8	0.84	0.486842	0.01427	(0.193016271920991-1.19475583369095)	-	-	-	-	-	-	-	-	-	-
chr2:145801461:T:C	chr2	145801461	TC	0.8	0.84	3.17763	0.01427	(1.1836827875008-9.14759239758847)	-	-	-	-	-	-	-	-	-	-
chr2:145801461:T:C	chr2	145801461	TT	0.8	0.84	0.191667	0.01427	(0.00383480924436661-2.04938819399837)	-	-	-	-	-	-	-	-	-	-
chr5:167913510:G:A	chr5	167913510	AA	0.7	0.88	0.294643	0.01433	(0.111865257283213-0.743326298881601)	-	0.6025	0.7367	0.7364	0.4784	0.8743	0.5658	0.5422	0.5794	0.5011
chr5:167913510:G:A	chr5	167913510	GA	0.7	0.88	2.56098	0.01433	(0.941554515666142-7.45648096434312)	-	0.6025	0.7367	0.7364	0.4784	0.8743	0.5658	0.5422	0.5794	0.5011
chr5:167913510:G:A	chr5	167913510	GG	0.7	0.88	3.62264	0.01433	(0.669579265692552-36.2793501275788)	-	0.6025	0.7367	0.7364	0.4784	0.8743	0.5658	0.5422	0.5794	0.5011
chr5:133869935:A:C	chr5	133869935	AA	0.34	0.18	0.334152	0.01436	(0.142120390115018-0.778737442099389)	0.1564	-	-	-	-	-	-	-	-	-
chr5:133869935:A:C	chr5	133869935	CA	0.34	0.18	2.34483	0.01436	(1.00751805315953-5.52108479725099)	0.1564	-	-	-	-	-	-	-	-	-
chr5:133869935:A:C	chr5	133869935	CC	0.34	0.18	4.375	0.01436	(0.461399599351645-210.852873990639)	0.1564	-	-	-	-	-	-	-	-	-
chr16:74664743:T:C	chr16	74664743	CC	0.55	0.45	0.838509	0.01441	(0.329403009233478-2.14743433888208)	0.3928	0.3704	0.5085	0.2376	0.3449	0.4363	0.3417	0.4227	0.3961	0.2369
chr16:74664743:T:C	chr16	74664743	CT	0.55	0.45	2.74074	0.01441	(1.18319544318551-6.39480282968468)	0.3928	0.3704	0.5085	0.2376	0.3449	0.4363	0.3417	0.4227	0.3961	0.2369
chr16:74664743:T:C	chr16	74664743	TT	0.55	0.45	0.307692	0.01441	(0.108962087461014-0.833052997120253)	0.3928	0.3704	0.5085	0.2376	0.3449	0.4363	0.3417	0.4227	0.3961	0.2369
chr15:41105926:T:G	chr15	41105926	GG	0.93	0.83	3.30612	0.01442	(1.11929391447263-10.4937725502508)	0.8077	0.7899	0.7724	0.8808	0.7696	0.8931	0.7943	0.7435	0.7753	0.8129
chr15:41105926:T:G	chr15	41105926	TG	0.93	0.83	0.229592	0.01442	(0.0602478982749186-0.757487558649938)	0.8077	0.7899	0.7724	0.8808	0.7696	0.8931	0.7943	0.7435	0.7753	0.8129
chr15:41105926:T:G	chr15	41105926	TT	0.93	0.83	1.66102	0.01442	(0.0837534315270864-99.906752022316)	0.8077	0.7899	0.7724	0.8808	0.7696	0.8931	0.7943	0.7435	0.7753	0.8129
chr14:48981279:C:T	chr14	48981279	CC	0.64	0.57	0.19973	0.01443	(0.0446769610288106-0.720923749432063)	0.7151	-	-	-	-	-	-	-	-	-
chr14:48981279:C:T	chr14	48981279	CT	0.64	0.57	2.05458	0.01443	(0.897186740579866-4.7341017709465)	0.7151	-	-	-	-	-	-	-	-	-
chr14:48981279:C:T	chr14	48981279	TT	0.64	0.57	1.07602	0.01443	(0.46239053602178-2.52049400578114)	0.7151	-	-	-	-	-	-	-	-	-
chr5:21437412:C:A	chr5	21437412	AA	0.53	0.73	0.329125	0.01443	(0.138397689154155-0.777326835130909)	-	-	-	-	-	-	-	-	-	-
chr5:21437412:C:A	chr5	21437412	CA	0.53	0.73	1.72043	0.01443	(0.749309743509765-3.98158818669389)	-	-	-	-	-	-	-	-	-	-
chr5:21437412:C:A	chr5	21437412	CC	0.53	0.73	2.68085	0.01443	(0.819193778047051-10.2203185789818)	-	-	-	-	-	-	-	-	-	-
chr1:161751741:A:G	chr1	161751741	AA	0.27	0.22	0.974801	0.01451	(0.426340352237606-2.22128977214031)	0.1669	0.2337	0.04214	0.1559	0.2152	0.2821	0.2914	0.2845	0.2598	0.1641
chr1:161751741:A:G	chr1	161751741	GA	0.27	0.22	0.578073	0.01451	(0.244307299046608-1.36531513232946)	0.1669	0.2337	0.04214	0.1559	0.2152	0.2821	0.2914	0.2845	0.2598	0.1641
chr1:161751741:A:G	chr1	161751741	GG	0.27	0.22	Inf	0.01451	(1.50524541659342-Inf)	0.1669	0.2337	0.04214	0.1559	0.2152	0.2821	0.2914	0.2845	0.2598	0.1641
chr14:52520368:C:T	chr14	52520368	CC	0.58	0.41	0.57971	0.01454	(0.234725580602981-1.42578131553708)	0.5711	0.6732	0.4788	0.518	0.6593	0.4799	0.7493	0.7607	0.6769	0.6927
chr14:52520368:C:T	chr14	52520368	TC	0.58	0.41	0.632804	0.01454	(0.278352723622748-1.43574071542006)	0.5711	0.6732	0.4788	0.518	0.6593	0.4799	0.7493	0.7607	0.6769	0.6927
chr14:52520368:C:T	chr14	52520368	TT	0.58	0.41	4.39024	0.01454	(1.40902515930143-16.157139554801)	0.5711	0.6732	0.4788	0.518	0.6593	0.4799	0.7493	0.7607	0.6769	0.6927
chr14:54290830:T:C	chr14	54290830	CC	0.28	0.13	5.34545	0.0148	(0.607890250388739-250.495613441969)	0.3468	-	-	-	-	-	-	-	-	-
chr14:54290830:T:C	chr14	54290830	CT	0.28	0.13	2.56098	0.0148	(0.941554515666142-7.45648096434312)	0.3468	-	-	-	-	-	-	-	-	-
chr14:54290830:T:C	chr14	54290830	TT	0.28	0.13	0.295497	0.0148	(0.108030309428604-0.765226679866254)	0.3468	-	-	-	-	-	-	-	-	-
chr10:115381747:G:A	chr10	115381747	AA	0.09	0.23	0.261111	0.01486	(0.00489948127820006-3.41015311279123)	0.2095	0.3097	0.09498	0.4834	0.2787	0.1825	0.3347	0.3385	0.32	0.1875
chr10:115381747:G:A	chr10	115381747	AG	0.09	0.23	0.335973	0.01486	(0.118317032786554-0.916023152156136)	0.2095	0.3097	0.09498	0.4834	0.2787	0.1825	0.3347	0.3385	0.32	0.1875
chr10:115381747:G:A	chr10	115381747	GG	0.09	0.23	3.4	0.01486	(1.2991183514-9.19875243314171)	0.2095	0.3097	0.09498	0.4834	0.2787	0.1825	0.3347	0.3385	0.32	0.1875
chr14:47950171:G:A	chr14	47950171	AA	0.45	0.61	0.632979	0.01487	(0.249627518924568-1.59969916844842)	0.4499	-	-	-	-	-	-	-	-	-
chr14:47950171:G:A	chr14	47950171	GA	0.45	0.61	0.575051	0.01487	(0.251945288210899-1.30740781634454)	0.4499	-	-	-	-	-	-	-	-	-
chr14:47950171:G:A	chr14	47950171	GG	0.45	0.61	4.39024	0.01487	(1.40902515930143-16.157139554801)	0.4499	-	-	-	-	-	-	-	-	-
chr19:30215811:C:A	chr19	30215811	AA	0.4	0.55	0.259958	0.01488	(0.0880161426476399-0.725843974314464)	0.5106	-	-	-	-	-	-	-	-	-
chr19:30215811:C:A	chr19	30215811	AC	0.4	0.55	2.02976	0.01488	(0.880352600176098-4.71522737372815)	0.5106	-	-	-	-	-	-	-	-	-
chr19:30215811:C:A	chr19	30215811	CC	0.4	0.55	1.35084	0.01488	(0.547182408429486-3.40103692873309)	0.5106	-	-	-	-	-	-	-	-	-
chr3:56861222:A:G	chr3	56861222	AA	0.24	0.43	2.34483	0.01489	(1.00751805315953-5.52108479725099)	0.4549	-	-	-	-	-	-	-	-	-
chr3:56861222:A:G	chr3	56861222	GA	0.24	0.43	0.883838	0.01489	(0.387832263044454-2.01838774888702)	0.4549	-	-	-	-	-	-	-	-	-
chr3:56861222:A:G	chr3	56861222	GG	0.24	0.43	0.222222	0.01489	(0.0492408144009101-0.814262596249769)	0.4549	-	-	-	-	-	-	-	-	-
chr11:108429200:A:C	chr11	108429200	AA	0.7	0.75	0.431078	0.01499	(0.0874775975140182-1.83742322227211)	0.5204	-	-	-	-	-	-	-	-	-
chr11:108429200:A:C	chr11	108429200	AC	0.7	0.75	3.21307	0.01499	(1.29959705075562-8.22063013024111)	0.5204	-	-	-	-	-	-	-	-	-
chr11:108429200:A:C	chr11	108429200	CC	0.7	0.75	0.477273	0.01499	(0.206041813331881-1.09706942564478)	0.5204	-	-	-	-	-	-	-	-	-
chr2:97645785:C:T	chr2	97645785	CC	0.26	0.46	2.67593	0.01505	(1.1474067428126-6.31144210275021)	-	-	-	-	-	-	-	-	-	-
chr2:97645785:C:T	chr2	97645785	TC	0.26	0.46	0.717949	0.01505	(0.311730128787362-1.65494284102304)	-	-	-	-	-	-	-	-	-	-
chr2:97645785:C:T	chr2	97645785	TT	0.26	0.46	0.282738	0.01505	(0.0727679063846662-0.959852447149646)	-	-	-	-	-	-	-	-	-	-
chr15:48657423:C:A	chr15	48657423	AA	0.31	0.36	0.206897	0.01526	(0.0348958041562374-0.882391545083227)	0.4289	-	-	-	-	-	-	-	-	-
chr15:48657423:C:A	chr15	48657423	AC	0.31	0.36	2.44444	0.01526	(1.05572790034119-5.71240609061929)	0.4289	-	-	-	-	-	-	-	-	-
chr15:48657423:C:A	chr15	48657423	CC	0.31	0.36	0.761457	0.01526	(0.333666976991636-1.73905313054371)	0.4289	-	-	-	-	-	-	-	-	-
chr4:162912081:A:G	chr4	162912081	AA	0.67	0.54	0.231818	0.01526	(0.0683553586413713-0.708303760280276)	0.5312	-	-	-	-	-	-	-	-	-
chr4:162912081:A:G	chr4	162912081	AG	0.67	0.54	1.57895	0.01526	(0.691108585792863-3.62987032106739)	0.5312	-	-	-	-	-	-	-	-	-
chr4:162912081:A:G	chr4	162912081	GG	0.67	0.54	1.62037	0.01526	(0.685851663338465-3.88417984935093)	0.5312	-	-	-	-	-	-	-	-	-
chr13:113739226:T:C	chr13	113739226	CC	0.35	0.18	6.35185	0.01545	(0.761391729251544-291.59009623485)	0.1122	0.08519	0.07196	0.08691	0.08706	0.2605	0.04768	0.07187	0.08309	0.06076
chr13:113739226:T:C	chr13	113739226	CT	0.35	0.18	1.92578	0.01545	(0.827359361370642-4.53677629585942)	0.1122	0.08519	0.07196	0.08691	0.08706	0.2605	0.04768	0.07187	0.08309	0.06076
chr13:113739226:T:C	chr13	113739226	TT	0.35	0.18	0.357744	0.01545	(0.152564285192514-0.831500209777035)	0.1122	0.08519	0.07196	0.08691	0.08706	0.2605	0.04768	0.07187	0.08309	0.06076
chr6:164900598:G:A	chr6	164900598	AA	0.34	0.51	0.231818	0.01558	(0.0683553586413713-0.708303760280276)	0.248	-	-	-	-	-	-	-	-	-
chr6:164900598:G:A	chr6	164900598	AG	0.34	0.51	1.75919	0.01558	(0.761201448242466-4.10522533544048)	0.248	-	-	-	-	-	-	-	-	-
chr6:164900598:G:A	chr6	164900598	GG	0.34	0.51	1.44202	0.01558	(0.62139695066476-3.37834179430913)	0.248	-	-	-	-	-	-	-	-	-
chr1:212911836:T:C	chr1	212911836	CC	0.46	0.65	0.311688	0.01577	(0.121898441872696-0.781134875811618)	-	0.6268	0.6713	0.3884	0.6031	0.5288	0.7342	0.6918	0.6318	0.6206
chr1:212911836:T:C	chr1	212911836	TC	0.46	0.65	1.52381	0.01577	(0.671575883470456-3.47053986592493)	-	0.6268	0.6713	0.3884	0.6031	0.5288	0.7342	0.6918	0.6318	0.6206
chr1:212911836:T:C	chr1	212911836	TT	0.46	0.65	2.37338	0.01577	(0.826078362718635-7.42300393954333)	-	0.6268	0.6713	0.3884	0.6031	0.5288	0.7342	0.6918	0.6318	0.6206
chr2:45512908:G:A	chr2	45512908	AA	0.5	0.65	0.632099	0.01578	(0.25897396163386-1.54030897765728)	0.4557	-	-	-	-	-	-	-	-	-
chr2:45512908:G:A	chr2	45512908	GA	0.5	0.65	0.65625	0.01578	(0.288139609003884-1.48903500648708)	0.4557	-	-	-	-	-	-	-	-	-
chr2:45512908:G:A	chr2	45512908	GG	0.5	0.65	5.57037	0.01578	(1.43371060066627-31.3995456827736)	0.4557	-	-	-	-	-	-	-	-	-
chr1:19493520:T:G	chr1	19493520	GT	0.06	0.01	Inf	0.01579	(1.25125522259166-Inf)	0.0054	0.002512	0.0004922	2.891e-05	0	0.03214	0	2.643e-05	0.001469	0.0006206
chr1:19493520:T:G	chr1	19493520	TT	0.06	0.01	0	0.01579	(0-0.799197463430963)	0.0054	0.002512	0.0004922	2.891e-05	0	0.03214	0	2.643e-05	0.001469	0.0006206
chr12:48458912:T:C	chr12	48458912	CT	0.06	0.01	Inf	0.01579	(1.25125522259166-Inf)	0.003	0.001498	0.0001297	0.0002034	0	0.01934	0	1.78e-05	0.001828	9.81e-05
chr12:48458912:T:C	chr12	48458912	TT	0.06	0.01	0	0.01579	(0-0.799197463430963)	0.003	0.001498	0.0001297	0.0002034	0	0.01934	0	1.78e-05	0.001828	9.81e-05
chr12:7637769:G:A	chr12	7637769	AG	0.06	0	Inf	0.01579	(1.25125522259166-Inf)	0.1132	0.1464	0.04595	0.2994	0.1208	0.02219	0.1557	0.1191	0.1375	0.2065
chr12:7637769:G:A	chr12	7637769	GG	0.06	0	0	0.01579	(0-0.799197463430963)	0.1132	0.1464	0.04595	0.2994	0.1208	0.02219	0.1557	0.1191	0.1375	0.2065
chr16:27506594:G:A	chr16	27506594	AG	0.07	0	Inf	0.01579	(1.25125522259166-Inf)	0.0072	0.002726	6.193e-05	0	0	0.03558	0	0	0.0006534	0.000784
chr16:27506594:G:A	chr16	27506594	GG	0.07	0	0	0.01579	(0-0.799197463430963)	0.0072	0.002726	6.193e-05	0	0	0.03558	0	0	0.0006534	0.000784
chr17:80373377:G:T	chr17	80373377	GG	0.06	0	0	0.01579	(0-0.799197463430963)	0.0543	0.05908	0.04658	0.03906	0.03613	0.01891	0.0508	0.07121	0.0704	0.0787
chr17:80373377:G:T	chr17	80373377	TG	0.06	0	Inf	0.01579	(1.25125522259166-Inf)	0.0543	0.05908	0.04658	0.03906	0.03613	0.01891	0.0508	0.07121	0.0704	0.0787
chr18:52258548:T:C	chr18	52258548	CC	0.08	0.01	Inf	0.01579	(0.0210325307377049-Inf)	0.1166	0.1363	0.1572	0.06661	0.1555	0.02318	0.1812	0.1581	0.1417	0.1495
chr18:52258548:T:C	chr18	52258548	CT	0.08	0.01	Inf	0.01579	(1.25125522259166-Inf)	0.1166	0.1363	0.1572	0.06661	0.1555	0.02318	0.1812	0.1581	0.1417	0.1495
chr18:52258548:T:C	chr18	52258548	TT	0.08	0.01	0	0.01579	(0-0.664343494407136)	0.1166	0.1363	0.1572	0.06661	0.1555	0.02318	0.1812	0.1581	0.1417	0.1495
chr3:9879813:G:A	chr3	9879813	AG	0.07	0.01	Inf	0.01579	(1.25125522259166-Inf)	0.0054	0.001837	0.001355	0.0001158	0	0.02208	0	9.009e-06	0.0006553	0.0006211
chr3:9879813:G:A	chr3	9879813	GG	0.07	0.01	0	0.01579	(0-0.799197463430963)	0.0054	0.001837	0.001355	0.0001158	0	0.02208	0	9.009e-06	0.0006553	0.0006211
chr11:113477081:C:T	chr11	113477081	CC	0.5	0.7	3.2	0.0158	(0.999143822207783-12.0182000512096)	0.4958	-	-	-	-	-	-	-	-	-
chr11:113477081:C:T	chr11	113477081	CT	0.5	0.7	1.35938	0.0158	(0.59712471887445-3.10998100789722)	0.4958	-	-	-	-	-	-	-	-	-
chr11:113477081:C:T	chr11	113477081	TT	0.5	0.7	0.355556	0.0158	(0.148256574185316-0.846105873604124)	0.4958	-	-	-	-	-	-	-	-	-
chr5:90052289:G:A	chr5	90052289	AA	0.38	0.42	1.79592	0.01584	(0.562588550652456-6.31713940936558)	0.2961	0.3439	0.06586	0.5681	0.2389	0.4333	0.3418	0.3325	0.3414	0.2898
chr5:90052289:G:A	chr5	90052289	AG	0.38	0.42	0.321774	0.01584	(0.137178963309327-0.749921966014725)	0.2961	0.3439	0.06586	0.5681	0.2389	0.4333	0.3418	0.3325	0.3414	0.2898
chr5:90052289:G:A	chr5	90052289	GG	0.38	0.42	2.41492	0.01584	(1.00578737760247-5.93059144015258)	0.2961	0.3439	0.06586	0.5681	0.2389	0.4333	0.3418	0.3325	0.3414	0.2898
chr11:9383450:T:C	chr11	9383450	CC	0.28	0.32	2.71154	0.01597	(0.622456593218428-16.3539851903573)	0.4928	-	-	-	-	-	-	-	-	-
chr11:9383450:T:C	chr11	9383450	CT	0.28	0.32	0.328205	0.01597	(0.136796724284669-0.781055536632306)	0.4928	-	-	-	-	-	-	-	-	-
chr11:9383450:T:C	chr11	9383450	TT	0.28	0.32	1.98857	0.01597	(0.871309807043396-4.55644017038231)	0.4928	-	-	-	-	-	-	-	-	-
chr18:48328760:T:C	chr18	48328760	CC	0.77	0.63	2.99265	0.01598	(1.28412985678987-7.03628803151119)	0.7173	-	-	-	-	-	-	-	-	-
chr18:48328760:T:C	chr18	48328760	TC	0.77	0.63	0.353238	0.01598	(0.151165701473514-0.821380762237482)	0.7173	-	-	-	-	-	-	-	-	-
chr18:48328760:T:C	chr18	48328760	TT	0.77	0.63	0.807018	0.01598	(0.142347675307644-4.59191277953031)	0.7173	-	-	-	-	-	-	-	-	-
chr6:33282002:C:T	chr6	33282002	CC	0.36	0.4	0.725	0.01598	(0.312524680164057-1.68393829650893)	0.5186	-	-	-	-	-	-	-	-	-
chr6:33282002:C:T	chr6	33282002	TC	0.36	0.4	2.56	0.01598	(1.10807313603091-5.95826906294194)	0.5186	-	-	-	-	-	-	-	-	-
chr6:33282002:C:T	chr6	33282002	TT	0.36	0.4	0.248804	0.01598	(0.0545056042115658-0.928473249027102)	0.5186	-	-	-	-	-	-	-	-	-
chr5:34628627:C:T	chr5	34628627	CC	0.77	0.86	0.4	0.01599	(0.00667696907026721-7.96265804389808)	0.7318	-	-	-	-	-	-	-	-	-
chr5:34628627:C:T	chr5	34628627	CT	0.77	0.86	3.40541	0.01599	(1.2725136691811-9.77819004544246)	0.7318	-	-	-	-	-	-	-	-	-
chr5:34628627:C:T	chr5	34628627	TT	0.77	0.86	0.36	0.01599	(0.135932864139473-0.912836681719084)	0.7318	-	-	-	-	-	-	-	-	-
chr4:102642526:T:C	chr4	102642526	CC	0.47	0.63	0.632099	0.01602	(0.25897396163386-1.54030897765728)	0.5857	0.6	0.5428	0.6015	0.5786	0.5195	0.5733	0.5816	0.5861	0.7168
chr4:102642526:T:C	chr4	102642526	TC	0.47	0.63	0.591564	0.01602	(0.259619286948525-1.3450216319391)	0.5857	0.6	0.5428	0.6015	0.5786	0.5195	0.5733	0.5816	0.5861	0.7168
chr4:102642526:T:C	chr4	102642526	TT	0.47	0.63	4.39024	0.01602	(1.40902515930143-16.157139554801)	0.5857	0.6	0.5428	0.6015	0.5786	0.5195	0.5733	0.5816	0.5861	0.7168
chr6:4768691:T:C	chr6	4768691	CC	0.15	0.12	0	0.01615	(0-1.95456256429186)	0.4125	-	-	-	-	-	-	-	-	-
chr6:4768691:T:C	chr6	4768691	CT	0.15	0.12	3.06977	0.01615	(1.03103188452792-10.27979967793)	0.4125	-	-	-	-	-	-	-	-	-
chr6:4768691:T:C	chr6	4768691	TT	0.15	0.12	0.52439	0.01615	(0.186129015707421-1.40548175014674)	0.4125	-	-	-	-	-	-	-	-	-
chr16:72003952:G:C	chr16	72003952	CC	0.34	0.18	2.61818	0.0162	(0.437851976696159-27.4934753819576)	0.2346	0.2567	0.06818	0.1856	0.312	0.2482	0.2517	0.2474	0.2644	0.4097
chr16:72003952:G:C	chr16	72003952	CG	0.34	0.18	2.48848	0.0162	(1.05002589001289-6.0036120687855)	0.2346	0.2567	0.06818	0.1856	0.312	0.2482	0.2517	0.2474	0.2644	0.4097
chr16:72003952:G:C	chr16	72003952	GG	0.34	0.18	0.326797	0.0162	(0.138070263967145-0.765076674167538)	0.2346	0.2567	0.06818	0.1856	0.312	0.2482	0.2517	0.2474	0.2644	0.4097
chr22:24106448:G:A	chr22	24106448	AA	0.02	0.11	0	0.01636	(0-31.967512488101)	0.0767	0.08041	0.0938	0.03782	0.07141	0.0691	0.1018	0.08184	0.08204	0.1109
chr22:24106448:G:A	chr22	24106448	AG	0.02	0.11	0.248804	0.01636	(0.0545056042115658-0.928473249027102)	0.0767	0.08041	0.0938	0.03782	0.07141	0.0691	0.1018	0.08184	0.08204	0.1109
chr22:24106448:G:A	chr22	24106448	GG	0.02	0.11	4.5	0.01636	(1.22810504204132-20.3083562318479)	0.0767	0.08041	0.0938	0.03782	0.07141	0.0691	0.1018	0.08184	0.08204	0.1109
chr9:108366734:G:A	chr9	108366734	AA	0.03	0.13	0	0.01636	(0-31.967512488101)	0.1581	0.2481	0.1581	0.2773	0.2842	0.09272	0.2789	0.3083	0.2668	0.09646
chr9:108366734:G:A	chr9	108366734	AG	0.03	0.13	0.248804	0.01636	(0.0545056042115658-0.928473249027102)	0.1581	0.2481	0.1581	0.2773	0.2842	0.09272	0.2789	0.3083	0.2668	0.09646
chr9:108366734:G:A	chr9	108366734	GG	0.03	0.13	4.5	0.01636	(1.22810504204132-20.3083562318479)	0.1581	0.2481	0.1581	0.2773	0.2842	0.09272	0.2789	0.3083	0.2668	0.09646
chr10:2766921:G:A	chr10	2766921	AA	0.3	0.27	9.60784	0.01644	(1.26206912420216-424.426416466147)	0.3562	-	-	-	-	-	-	-	-	-
chr10:2766921:G:A	chr10	2766921	AG	0.3	0.27	0.490079	0.01644	(0.209725816557916-1.14175116093429)	0.3562	-	-	-	-	-	-	-	-	-
chr10:2766921:G:A	chr10	2766921	GG	0.3	0.27	1.10345	0.01644	(0.488503374874638-2.49261535199673)	0.3562	-	-	-	-	-	-	-	-	-
chr3:169801658:G:A	chr3	169801658	AA	0.68	0.74	1.10345	0.01644	(0.488503374874638-2.49261535199673)	0.5076	-	-	-	-	-	-	-	-	-
chr3:169801658:G:A	chr3	169801658	GA	0.68	0.74	0.490079	0.01644	(0.209725816557916-1.14175116093429)	0.5076	-	-	-	-	-	-	-	-	-
chr3:169801658:G:A	chr3	169801658	GG	0.68	0.74	9.60784	0.01644	(1.26206912420216-424.426416466147)	0.5076	-	-	-	-	-	-	-	-	-
chr2:179451420:G:A	chr2	179451420	AA	0.58	0.74	0.480532	0.01648	(0.20873959946742-1.10292253980071)	0.5076	0.3511	0.5294	0.4264	0.2848	0.7085	0.2774	0.2238	0.3061	0.5185
chr2:179451420:G:A	chr2	179451420	GA	0.58	0.74	1.15341	0.01648	(0.509435456119432-2.61829914718467)	0.5076	0.3511	0.5294	0.4264	0.2848	0.7085	0.2774	0.2238	0.3061	0.5185
chr2:179451420:G:A	chr2	179451420	GG	0.58	0.74	9.60784	0.01648	(1.26206912420216-424.426416466147)	0.5076	0.3511	0.5294	0.4264	0.2848	0.7085	0.2774	0.2238	0.3061	0.5185
chr11:48510654:A:C	chr11	48510654	AA	0.46	0.32	0.678571	0.01649	(0.288040913650992-1.59941425217716)	0.4804	0.581	0.4299	0.6444	0.6269	0.4706	0.6732	0.6257	0.6118	0.4041
chr11:48510654:A:C	chr11	48510654	CA	0.46	0.32	0.666667	0.01649	(0.293442646479153-1.5103970831829)	0.4804	0.581	0.4299	0.6444	0.6269	0.4706	0.6732	0.6257	0.6118	0.4041
chr11:48510654:A:C	chr11	48510654	CC	0.46	0.32	7.14894	0.01649	(1.49162556060742-67.3220544665133)	0.4804	0.581	0.4299	0.6444	0.6269	0.4706	0.6732	0.6257	0.6118	0.4041
chr11:48518893:A:G	chr11	48518893	AA	0.46	0.32	0.678571	0.01649	(0.288040913650992-1.59941425217716)	0.4792	-	-	-	-	-	-	-	-	-
chr11:48518893:A:G	chr11	48518893	GA	0.46	0.32	0.666667	0.01649	(0.293442646479153-1.5103970831829)	0.4792	-	-	-	-	-	-	-	-	-
chr11:48518893:A:G	chr11	48518893	GG	0.46	0.32	7.14894	0.01649	(1.49162556060742-67.3220544665133)	0.4792	-	-	-	-	-	-	-	-	-
chr11:102661435:A:G	chr11	102661435	AA	0	0.05	Inf	0.01653	(1.16857311972818-Inf)	0.0068	0.002286	6.154e-05	0.0001448	0	0.0304	0	0	0.0009814	6.55e-05
chr11:102661435:A:G	chr11	102661435	GA	0	0.05	0	0.01653	(0-0.855744482837846)	0.0068	0.002286	6.154e-05	0.0001448	0	0.0304	0	0	0.0009814	6.55e-05
chr11:125548192:C:T	chr11	125548192	CC	0	0.05	Inf	0.01653	(1.16857311972818-Inf)	0.004	0.001308	0.0002507	2.906e-05	0	0.01721	0	0	0.0006598	0
chr11:125548192:C:T	chr11	125548192	TC	0	0.05	0	0.01653	(0-0.855744482837846)	0.004	0.001308	0.0002507	2.906e-05	0	0.01721	0	0	0.0006598	0
chr12:109692053:C:T	chr12	109692053	CC	0	0.05	Inf	0.01653	(1.16857311972818-Inf)	0.0757	0.08656	0.1172	0.0437	0.05697	0.02969	0.1248	0.1088	0.08461	0.05317
chr12:109692053:C:T	chr12	109692053	TC	0	0.05	0	0.01653	(0-0.855744482837846)	0.0757	0.08656	0.1172	0.0437	0.05697	0.02969	0.1248	0.1088	0.08461	0.05317
chr13:103510736:C:T	chr13	103510736	CC	0	0.05	Inf	0.01653	(1.16857311972818-Inf)	0.0052	0.002821	0.0002461	0.000636	0.0005955	0.01854	0.001571	0.0001497	0.001632	0.008982
chr13:103510736:C:T	chr13	103510736	TC	0	0.05	0	0.01653	(0-0.855744482837846)	0.0052	0.002821	0.0002461	0.000636	0.0005955	0.01854	0.001571	0.0001497	0.001632	0.008982
chr22:37966686:C:T	chr22	37966686	CC	0	0.06	Inf	0.01653	(1.16857311972818-Inf)	0.0048	0.002092	0.000123	0.0001445	0	0.02561	0	0.0001934	0.0009772	0.0006533
chr22:37966686:C:T	chr22	37966686	TC	0	0.06	0	0.01653	(0-1.20705693903457)	0.0048	0.002092	0.000123	0.0001445	0	0.02561	0	0.0001934	0.0009772	0.0006533
chr22:37966686:C:T	chr22	37966686	TT	0	0.06	0	0.01653	(0-31.967512488101)	0.0048	0.002092	0.000123	0.0001445	0	0.02561	0	0.0001934	0.0009772	0.0006533
chr5:170338106:G:A	chr5	170338106	AG	0	0.05	0	0.01653	(0-0.855744482837846)	0.0072	0.001953	0.000987	0	0	0.02461	0	8.871e-06	0.0009865	0.0004582
chr5:170338106:G:A	chr5	170338106	GG	0	0.05	Inf	0.01653	(1.16857311972818-Inf)	0.0072	0.001953	0.000987	0	0	0.02461	0	8.871e-06	0.0009865	0.0004582
chr6:28056646:T:G	chr6	28056646	GT	0	0.05	0	0.01653	(0-0.855744482837846)	0.0353	0.02796	0.007849	0.02174	0.05212	0.03997	0.04675	0.0203	0.0284	0.04548
chr6:28056646:T:G	chr6	28056646	TT	0	0.05	Inf	0.01653	(1.16857311972818-Inf)	0.0353	0.02796	0.007849	0.02174	0.05212	0.03997	0.04675	0.0203	0.0284	0.04548
chr6:99913003:C:T	chr6	99913003	CC	0	0.05	Inf	0.01653	(1.16857311972818-Inf)	0.0022	0.00122	0	2.977e-05	0	0.01636	0	8.936e-06	0.0004988	0
chr6:99913003:C:T	chr6	99913003	TC	0	0.05	0	0.01653	(0-0.855744482837846)	0.0022	0.00122	0	2.977e-05	0	0.01636	0	8.936e-06	0.0004988	0
chr7:150327195:C:A	chr7	150327195	AC	0	0.05	0	0.01653	(0-0.855744482837846)	0.0096	0.01306	0.001583	0.1052	0	0.007681	5.082e-05	0.0001274	0.009968	4.213e-05
chr7:150327195:C:A	chr7	150327195	CC	0	0.05	Inf	0.01653	(1.16857311972818-Inf)	0.0096	0.01306	0.001583	0.1052	0	0.007681	5.082e-05	0.0001274	0.009968	4.213e-05
chr9:35045372:C:T	chr9	35045372	CC	0	0.05	Inf	0.01653	(1.16857311972818-Inf)	0.007	0.002609	0.000123	2.891e-05	0	0.03523	0	0	0.0004892	6.533e-05
chr9:35045372:C:T	chr9	35045372	TC	0	0.05	0	0.01653	(0-0.855744482837846)	0.007	0.002609	0.000123	2.891e-05	0	0.03523	0	0	0.0004892	6.533e-05
chr9:123769200:C:T	chr9	123769200	CC	0.67	0.48	0.368946	0.01661	(0.114183577097685-1.11766428408126)	0.4048	0.4714	0.07354	0.5471	0.5181	0.5614	0.4912	0.4393	0.4718	0.6324
chr9:123769200:C:T	chr9	123769200	CT	0.67	0.48	0.685714	0.01661	(0.302068773616011-1.55464098542954)	0.4048	0.4714	0.07354	0.5471	0.5181	0.5614	0.4912	0.4393	0.4718	0.6324
chr9:123769200:C:T	chr9	123769200	TT	0.67	0.48	3.00826	0.01661	(1.21578406963884-7.70615564403566)	0.4048	0.4714	0.07354	0.5471	0.5181	0.5614	0.4912	0.4393	0.4718	0.6324
chr4:177322096:G:A	chr4	177322096	AA	0.28	0.24	Inf	0.01663	(1.25125522259166-Inf)	0.3662	-	-	-	-	-	-	-	-	-
chr4:177322096:G:A	chr4	177322096	AG	0.28	0.24	0.490079	0.01663	(0.209725816557916-1.14175116093429)	0.3662	-	-	-	-	-	-	-	-	-
chr4:177322096:G:A	chr4	177322096	GG	0.28	0.24	1.2426	0.01663	(0.547556197445388-2.81829269503455)	0.3662	-	-	-	-	-	-	-	-	-
chr7:112911410:A:G	chr7	112911410	AA	0.11	0.25	2.9011	0.01665	(1.17441317762589-7.2769591212013)	0.1903	-	-	-	-	-	-	-	-	-
chr7:112911410:A:G	chr7	112911410	GA	0.11	0.25	0.374008	0.01665	(0.148735093502634-0.926781654801925)	0.1903	-	-	-	-	-	-	-	-	-
chr7:112911410:A:G	chr7	112911410	GG	0.11	0.25	0	0.01665	(0-31.967512488101)	0.1903	-	-	-	-	-	-	-	-	-
chr10:131959150:C:T	chr10	131959150	CC	0.29	0.13	0.379684	0.01668	(0.147782332122647-0.942280840986942)	0.1911	0.2269	0.1473	0.132	0.2971	0.1093	0.2273	0.2589	0.2536	0.2994
chr10:131959150:C:T	chr10	131959150	TC	0.29	0.13	1.72949	0.01668	(0.681620522396019-4.53115988846189)	0.1911	0.2269	0.1473	0.132	0.2971	0.1093	0.2273	0.2589	0.2536	0.2994
chr10:131959150:C:T	chr10	131959150	TT	0.29	0.13	Inf	0.01668	(1.0071713602029-Inf)	0.1911	0.2269	0.1473	0.132	0.2971	0.1093	0.2273	0.2589	0.2536	0.2994
chr2:170885930:C:A	chr2	170885930	AA	0.14	0.05	Inf	0.01671	(0.0210325307377049-Inf)	0.0561	0.03495	0.06866	0.01838	0.02447	0.1171	0.05887	0.02203	0.02971	0.02199
chr2:170885930:C:A	chr2	170885930	AC	0.14	0.05	4.66667	0.01671	(1.17774433202571-26.6353344805893)	0.0561	0.03495	0.06866	0.01838	0.02447	0.1171	0.05887	0.02203	0.02971	0.02199
chr2:170885930:C:A	chr2	170885930	CC	0.14	0.05	0.195745	0.01671	(0.0345019602531774-0.767427919802453)	0.0561	0.03495	0.06866	0.01838	0.02447	0.1171	0.05887	0.02203	0.02971	0.02199
chr10:51568378:T:G	chr10	51568378	GG	0.47	0.67	0.417391	0.01673	(0.173788230256003-0.995536396185845)	0.4597	0.445	0.348	0.2757	0.439	0.524	0.4515	0.4313	0.4489	0.6575
chr10:51568378:T:G	chr10	51568378	TG	0.47	0.67	0.958995	0.01673	(0.419829587867766-2.19748248565155)	0.4597	0.445	0.348	0.2757	0.439	0.524	0.4515	0.4313	0.4489	0.6575
chr10:51568378:T:G	chr10	51568378	TT	0.47	0.67	3.57724	0.01673	(1.21609144737051-11.8700435051026)	0.4597	0.445	0.348	0.2757	0.439	0.524	0.4515	0.4313	0.4489	0.6575
chr9:125316350:C:T	chr9	125316350	CC	0.74	0.7	0.319688	0.01675	(0.0679442105700407-1.25481682758789)	-	0.5657	0.6252	0.6242	0.6165	0.6715	0.5732	0.5323	0.5611	0.5077
chr9:125316350:C:T	chr9	125316350	CT	0.74	0.7	2.97143	0.01675	(1.17440080206962-7.85159282533225)	-	0.5657	0.6252	0.6242	0.6165	0.6715	0.5732	0.5323	0.5611	0.5077
chr9:125316350:C:T	chr9	125316350	TT	0.74	0.7	0.633333	0.01675	(0.275491935399484-1.44695062477449)	-	0.5657	0.6252	0.6242	0.6165	0.6715	0.5732	0.5323	0.5611	0.5077
chr6:33332137:A:G	chr6	33332137	AA	0.28	0.31	0.783217	0.01683	(0.346101661491436-1.77043772990288)	0.2668	-	-	-	-	-	-	-	-	-
chr6:33332137:A:G	chr6	33332137	GA	0.28	0.31	2.14199	0.01683	(0.926992490489677-4.99704151402404)	0.2668	-	-	-	-	-	-	-	-	-
chr6:33332137:A:G	chr6	33332137	GG	0.28	0.31	0.102381	0.01683	(0.00224038367467125-0.858500403912658)	0.2668	-	-	-	-	-	-	-	-	-
chr4:35372098:T:C	chr4	35372098	CC	0.21	0.35	0.0875	0.01692	(0.00194546467183934-0.706148930455875)	0.4792	-	-	-	-	-	-	-	-	-
chr4:35372098:T:C	chr4	35372098	CT	0.21	0.35	1.02585	0.01692	(0.450188900404676-2.34554387064607)	0.4792	-	-	-	-	-	-	-	-	-
chr4:35372098:T:C	chr4	35372098	TT	0.21	0.35	1.73898	0.01692	(0.764872282006055-3.96911570405285)	0.4792	-	-	-	-	-	-	-	-	-
chr2:209334978:A:G	chr2	209334978	AA	0.57	0.41	0.682987	0.017	(0.286556606557171-1.62862274165356)	0.5603	-	-	-	-	-	-	-	-	-
chr2:209334978:A:G	chr2	209334978	GA	0.57	0.41	0.528455	0.017	(0.22763982740793-1.22424945591264)	0.5603	-	-	-	-	-	-	-	-	-
chr2:209334978:A:G	chr2	209334978	GG	0.57	0.41	3.71805	0.017	(1.33758926717151-11.3234410683694)	0.5603	-	-	-	-	-	-	-	-	-
chr1:85655916:G:A	chr1	85655916	AA	0.17	0.21	Inf	0.01715	(0.55037978942745-Inf)	0.0571	0.05713	0.01136	0.02781	0.1157	0.1849	0.04348	0.05807	0.05754	0.02513
chr1:85655916:G:A	chr1	85655916	AG	0.17	0.21	0.374008	0.01715	(0.148735093502634-0.926781654801925)	0.0571	0.05713	0.01136	0.02781	0.1157	0.1849	0.04348	0.05807	0.05754	0.02513
chr1:85655916:G:A	chr1	85655916	GG	0.17	0.21	1.87424	0.01715	(0.78785447498944-4.47399732166957)	0.0571	0.05713	0.01136	0.02781	0.1157	0.1849	0.04348	0.05807	0.05754	0.02513
chr10:72744630:C:T	chr10	72744630	CC	0.64	0.81	2.14286	0.01718	(0.330161910946314-23.3170132990785)	-	-	-	-	-	-	-	-	-	-
chr10:72744630:C:T	chr10	72744630	CT	0.64	0.81	2.65714	0.01718	(1.12121145341621-6.40987564114123)	-	-	-	-	-	-	-	-	-	-
chr10:72744630:C:T	chr10	72744630	TT	0.64	0.81	0.326797	0.01718	(0.138070263967145-0.765076674167538)	-	-	-	-	-	-	-	-	-	-
chr14:27810095:C:T	chr14	27810095	CC	0.71	0.67	0.183386	0.01722	(0.0313388718067274-0.765561031307473)	0.5791	-	-	-	-	-	-	-	-	-
chr14:27810095:C:T	chr14	27810095	CT	0.71	0.67	1.9798	0.01722	(0.842606002203711-4.72123586723793)	0.5791	-	-	-	-	-	-	-	-	-
chr14:27810095:C:T	chr14	27810095	TT	0.71	0.67	1.04839	0.01722	(0.46429504898336-2.36913032934399)	0.5791	-	-	-	-	-	-	-	-	-
chr3:93779860:C:T	chr3	93779860	CC	0.14	0.07	0.410256	0.01722	(0.106578636209407-1.36119606277763)	0.0773	0.09715	0.01944	0.06056	0.1061	0.071	0.09619	0.1116	0.1096	0.137
chr3:93779860:C:T	chr3	93779860	TC	0.14	0.07	4.24306	0.01722	(1.05746120515396-24.4055625083968)	0.0773	0.09715	0.01944	0.06056	0.1061	0.071	0.09619	0.1116	0.1096	0.137
chr3:93779860:C:T	chr3	93779860	TT	0.14	0.07	0	0.01722	(0-4.34364084754495)	0.0773	0.09715	0.01944	0.06056	0.1061	0.071	0.09619	0.1116	0.1096	0.137
chr16:71660310:G:A	chr16	71660310	AA	0.62	0.71	0.408488	0.01743	(0.176525815044061-0.94115983638469)	0.4137	0.4018	0.2488	0.5579	0.3374	0.7543	0.3724	0.3314	0.3593	0.3425
chr16:71660310:G:A	chr16	71660310	GA	0.62	0.71	3.14058	0.01743	(1.3091668164927-7.69829391962583)	0.4137	0.4018	0.2488	0.5579	0.3374	0.7543	0.3724	0.3314	0.3593	0.3425
chr16:71660310:G:A	chr16	71660310	GG	0.62	0.71	0.680556	0.01743	(0.193691970013902-2.35000121506882)	0.4137	0.4018	0.2488	0.5579	0.3374	0.7543	0.3724	0.3314	0.3593	0.3425
chr2:212882190:T:C	chr2	212882190	CC	0.94	0.82	3.30612	0.01747	(1.11929391447263-10.4937725502508)	-	-	-	-	-	-	-	-	-	-
chr2:212882190:T:C	chr2	212882190	TC	0.94	0.82	0.410494	0.01747	(0.12560378417873-1.26429240017903)	-	-	-	-	-	-	-	-	-	-
chr2:212882190:T:C	chr2	212882190	TT	0.94	0.82	0	0.01747	(0-1.95456256429186)	-	-	-	-	-	-	-	-	-	-
chr6:31567422:G:T	chr6	31567422	GG	0.67	0.85	3.76744	0.01747	(1.19507389315315-13.9936546855394)	0.8285	-	-	-	-	-	-	-	-	-
chr6:31567422:G:T	chr6	31567422	TT	0.67	0.85	0.265432	0.01747	(0.0714609601617057-0.836768341881807)	0.8285	-	-	-	-	-	-	-	-	-
chr9:14801769:C:T	chr9	14801769	CC	0.2	0.08	0.265432	0.01747	(0.0714609601617057-0.836768341881807)	0.0216	0.0123	0.0007749	0.01353	0.009638	0.1234	4.641e-05	0.0007608	0.007266	0.004575
chr9:14801769:C:T	chr9	14801769	TC	0.2	0.08	3.47727	0.01747	(1.09499569789513-12.9774684743859)	0.0216	0.0123	0.0007749	0.01353	0.009638	0.1234	4.641e-05	0.0007608	0.007266	0.004575
chr9:14801769:C:T	chr9	14801769	TT	0.2	0.08	Inf	0.01747	(0.0210325307377049-Inf)	0.0216	0.0123	0.0007749	0.01353	0.009638	0.1234	4.641e-05	0.0007608	0.007266	0.004575
chr22:29456699:A:G	chr22	29456699	AA	0.16	0.06	0.244565	0.01749	(0.0558835287142127-0.846786111569157)	0.1374	0.07286	0.1845	0.1178	0.05079	0.1822	0.03728	0.0368	0.06663	0.06467
chr22:29456699:A:G	chr22	29456699	GA	0.16	0.06	6.5	0.01749	(1.34043416536777-61.573185177172)	0.1374	0.07286	0.1845	0.1178	0.05079	0.1822	0.03728	0.0368	0.06663	0.06467
chr22:29456699:A:G	chr22	29456699	GG	0.16	0.06	1.24138	0.01749	(0.136099828529136-15.393534205097)	0.1374	0.07286	0.1845	0.1178	0.05079	0.1822	0.03728	0.0368	0.06663	0.06467
chr9:107515214:G:A	chr9	107515214	AA	0.57	0.47	3.17763	0.01755	(1.1836827875008-9.14759239758847)	0.6376	0.6209	0.7437	0.6833	0.7421	0.5458	0.47	0.6253	0.6393	0.5774
chr9:107515214:G:A	chr9	107515214	GA	0.57	0.47	0.370968	0.01755	(0.159480908287997-0.857714335437077)	0.6376	0.6209	0.7437	0.6833	0.7421	0.5458	0.47	0.6253	0.6393	0.5774
chr9:107515214:G:A	chr9	107515214	GG	0.57	0.47	1.15613	0.01755	(0.436557901445848-3.13202699347238)	0.6376	0.6209	0.7437	0.6833	0.7421	0.5458	0.47	0.6253	0.6393	0.5774
chr2:33527299:G:A	chr2	33527299	AA	0.3	0.33	6.35185	0.01771	(0.761391729251544-291.59009623485)	-	-	-	-	-	-	-	-	-	-
chr2:33527299:G:A	chr2	33527299	AG	0.3	0.33	0.370968	0.01771	(0.159480908287997-0.857714335437077)	-	-	-	-	-	-	-	-	-	-
chr2:33527299:G:A	chr2	33527299	GG	0.3	0.33	1.83704	0.01771	(0.800139195468715-4.25059552779567)	-	-	-	-	-	-	-	-	-	-
chr9:117722283:T:C	chr9	117722283	CC	0.56	0.41	1.22348	0.01784	(0.479232131761456-3.18887719421288)	0.5142	-	-	-	-	-	-	-	-	-
chr9:117722283:T:C	chr9	117722283	CT	0.56	0.41	2.34483	0.01784	(1.00751805315953-5.52108479725099)	0.5142	-	-	-	-	-	-	-	-	-
chr9:117722283:T:C	chr9	117722283	TT	0.56	0.41	0.311688	0.01784	(0.121898441872696-0.781134875811618)	0.5142	-	-	-	-	-	-	-	-	-
chr1:157648543:T:C	chr1	157648543	CC	0.04	0.1	Inf	0.01796	(0.0210325307377049-Inf)	0.0573	0.05439	0.06269	0.04628	0.02192	0.05785	0.06072	0.0511	0.04936	0.07653
chr1:157648543:T:C	chr1	157648543	CT	0.04	0.1	0.206897	0.01796	(0.0348958041562374-0.882391545083227)	0.0573	0.05439	0.06269	0.04628	0.02192	0.05785	0.06072	0.0511	0.04936	0.07653
chr1:157648543:T:C	chr1	157648543	TT	0.04	0.1	3.5625	0.01796	(0.933449882007692-16.486004087534)	0.0573	0.05439	0.06269	0.04628	0.02192	0.05785	0.06072	0.0511	0.04936	0.07653
chr11:82564294:T:G	chr11	82564294	GG	0.06	0.1	Inf	0.01798	(0.02095546875-Inf)	0.1394	0.1554	0.1213	0.09686	0.1974	0.1092	0.1512	0.1758	0.1806	0.1756
chr11:82564294:T:G	chr11	82564294	GT	0.06	0.1	0.251748	0.01798	(0.0653721769492945-0.843596131253447)	0.1394	0.1554	0.1213	0.09686	0.1974	0.1092	0.1512	0.1758	0.1806	0.1756
chr11:82564294:T:G	chr11	82564294	TT	0.06	0.1	3.25	0.01798	(1.02551588674192-11.3088995616809)	0.1394	0.1554	0.1213	0.09686	0.1974	0.1092	0.1512	0.1758	0.1806	0.1756
chr16:64886822:T:C	chr16	64886822	CC	0.49	0.49	0.696667	0.01801	(0.249127369004833-1.94113059419968)	0.4609	-	-	-	-	-	-	-	-	-
chr16:64886822:T:C	chr16	64886822	CT	0.49	0.49	2.8134	0.01801	(1.20590788429963-6.59658337225326)	0.4609	-	-	-	-	-	-	-	-	-
chr16:64886822:T:C	chr16	64886822	TT	0.49	0.49	0.320755	0.01801	(0.107558638448648-0.906736841405301)	0.4609	-	-	-	-	-	-	-	-	-
chr9:35662251:T:C	chr9	35662251	CC	0.44	0.46	1.90698	0.01801	(0.711499811289328-5.37261746213666)	0.3057	0.3277	0.1067	0.343	0.3328	0.4805	0.3435	0.3115	0.3509	0.3787
chr9:35662251:T:C	chr9	35662251	CT	0.44	0.46	0.327586	0.01801	(0.139274377294794-0.766056537348147)	0.3057	0.3277	0.1067	0.343	0.3328	0.4805	0.3435	0.3115	0.3509	0.3787
chr9:35662251:T:C	chr9	35662251	TT	0.44	0.46	2.05405	0.01801	(0.836991100441594-5.18091034526528)	0.3057	0.3277	0.1067	0.343	0.3328	0.4805	0.3435	0.3115	0.3509	0.3787
chr8:93698134:C:T	chr8	93698134	CC	0.74	0.64	1.35849	0.0181	(0.360646797558564-5.65368513337642)	0.6284	-	-	-	-	-	-	-	-	-
chr8:93698134:C:T	chr8	93698134	CT	0.74	0.64	0.328205	0.0181	(0.136796724284669-0.781055536632306)	0.6284	-	-	-	-	-	-	-	-	-
chr8:93698134:C:T	chr8	93698134	TT	0.74	0.64	2.51535	0.0181	(1.0913269477333-5.83249716936363)	0.6284	-	-	-	-	-	-	-	-	-
chr13:55147817:C:T	chr13	55147817	CC	0.06	0.11	3.22072	0.01828	(1.01896276001821-11.1868001539714)	0.2931	-	-	-	-	-	-	-	-	-
chr13:55147817:C:T	chr13	55147817	TC	0.06	0.11	0.254121	0.01828	(0.0660937150638703-0.849348206527303)	0.2931	-	-	-	-	-	-	-	-	-
chr13:55147817:C:T	chr13	55147817	TT	0.06	0.11	Inf	0.01828	(0.0210325307377049-Inf)	0.2931	-	-	-	-	-	-	-	-	-
chr21:32173677:A:G	chr21	32173677	AA	0.22	0.22	0.825062	0.01855	(0.357332081664525-1.89377826262628)	0.2382	-	-	-	-	-	-	-	-	-
chr21:32173677:A:G	chr21	32173677	GA	0.22	0.22	1.9102	0.01855	(0.802423452798755-4.63081951678829)	0.2382	-	-	-	-	-	-	-	-	-
chr21:32173677:A:G	chr21	32173677	GG	0.22	0.22	0	0.01855	(0-0.855744482837846)	0.2382	-	-	-	-	-	-	-	-	-
chr2:151319753:A:G	chr2	151319753	AA	0.48	0.49	2.37338	0.01862	(0.826078362718635-7.42300393954333)	0.5767	-	-	-	-	-	-	-	-	-
chr2:151319753:A:G	chr2	151319753	AG	0.48	0.49	0.318412	0.01862	(0.129898911426417-0.763844597496777)	0.5767	-	-	-	-	-	-	-	-	-
chr2:151319753:A:G	chr2	151319753	GG	0.48	0.49	2.3913	0.01862	(0.782045972989641-8.16598573684377)	0.5767	-	-	-	-	-	-	-	-	-
chr16:820622:G:A	chr16	820622	AA	0.27	0.21	Inf	0.0187	(1.53301212068751-Inf)	0.2163	0.2044	0.2231	0.2413	0.1607	0.2347	0.16	0.1986	0.1864	0.1899
chr16:820622:G:A	chr16	820622	AG	0.27	0.21	0.761905	0.0187	(0.317598183922345-1.83123878270599)	0.2163	0.2044	0.2231	0.2413	0.1607	0.2347	0.16	0.1986	0.1864	0.1899
chr16:820622:G:A	chr16	820622	GG	0.27	0.21	0.735577	0.0187	(0.31574546982047-1.70107932058398)	0.2163	0.2044	0.2231	0.2413	0.1607	0.2347	0.16	0.1986	0.1864	0.1899
chr6:109767931:C:T	chr6	109767931	CC	0.36	0.35	0.56875	0.0187	(0.246374075846657-1.31122443335968)	0.3113	0.3361	0.2152	0.3069	0.3966	0.3678	0.3781	0.3343	0.3498	0.3678
chr6:109767931:C:T	chr6	109767931	TC	0.36	0.35	2.79529	0.0187	(1.20264551739337-6.5546140024721)	0.3113	0.3361	0.2152	0.3069	0.3966	0.3678	0.3781	0.3343	0.3498	0.3678
chr6:109767931:C:T	chr6	109767931	TT	0.36	0.35	0.319688	0.0187	(0.0679442105700407-1.25481682758789)	0.3113	0.3361	0.2152	0.3069	0.3966	0.3678	0.3781	0.3343	0.3498	0.3678
chr5:145953954:A:G	chr5	145953954	AA	0.72	0.55	0.183386	0.01872	(0.0313388718067274-0.765561031307473)	-	-	-	-	-	-	-	-	-	-
chr5:145953954:A:G	chr5	145953954	AG	0.72	0.55	1.11944	0.01872	(0.49578629250231-2.52960524143916)	-	-	-	-	-	-	-	-	-	-
chr5:145953954:A:G	chr5	145953954	GG	0.72	0.55	1.85294	0.01872	(0.787576809262054-4.42450448955284)	-	-	-	-	-	-	-	-	-	-
chr1:213068595:C:T	chr1	213068595	CC	0.4	0.57	1.72949	0.01874	(0.681620522396019-4.53115988846189)	0.3794	0.4435	0.1903	0.2832	0.3752	0.478	0.5708	0.4907	0.4327	0.4975
chr1:213068595:C:T	chr1	213068595	TC	0.4	0.57	1.62755	0.01874	(0.716711501076003-3.70969782268912)	0.3794	0.4435	0.1903	0.2832	0.3752	0.478	0.5708	0.4907	0.4327	0.4975
chr1:213068595:C:T	chr1	213068595	TT	0.4	0.57	0.268344	0.01874	(0.0910217599733715-0.747214259382957)	0.3794	0.4435	0.1903	0.2832	0.3752	0.478	0.5708	0.4907	0.4327	0.4975
chr16:89667337:T:C	chr16	89667337	CC	0.47	0.3	5.1087	0.01877	(1.30305397314371-28.9838604143631)	0.3946	-	-	-	-	-	-	-	-	-
chr16:89667337:T:C	chr16	89667337	CT	0.47	0.3	0.860294	0.01877	(0.379973164402969-1.94891477330477)	0.3946	-	-	-	-	-	-	-	-	-
chr16:89667337:T:C	chr16	89667337	TT	0.47	0.3	0.531056	0.01877	(0.227067781575807-1.23917056025765)	0.3946	-	-	-	-	-	-	-	-	-
chr6:89732101:T:C	chr6	89732101	CC	0.11	0.18	2.53448	0.01879	(0.194827363666902-135.626172368928)	0.2017	-	-	-	-	-	-	-	-	-
chr6:89732101:T:C	chr6	89732101	CT	0.11	0.18	0.275463	0.01879	(0.0874393252953383-0.80588524478854)	0.2017	-	-	-	-	-	-	-	-	-
chr6:89732101:T:C	chr6	89732101	TT	0.11	0.18	2.62727	0.01879	(0.986109453500228-7.21065725463337)	0.2017	-	-	-	-	-	-	-	-	-
chr9:31163494:C:A	chr9	31163494	AA	0.52	0.47	0.629738	0.01884	(0.235722122623541-1.67157076951992)	0.4904	-	-	-	-	-	-	-	-	-
chr9:31163494:C:A	chr9	31163494	AC	0.52	0.47	2.89234	0.01884	(1.24636754548896-6.7537176177829)	0.4904	-	-	-	-	-	-	-	-	-
chr9:31163494:C:A	chr9	31163494	CC	0.52	0.47	0.380623	0.01884	(0.138683612975423-1.01408621167809)	0.4904	-	-	-	-	-	-	-	-	-
chr10:12314997:A:G	chr10	12314997	AA	0.48	0.46	0.427059	0.01888	(0.159990841593829-1.11603811522144)	0.3854	-	-	-	-	-	-	-	-	-
chr10:12314997:A:G	chr10	12314997	GA	0.48	0.46	3.075	0.01888	(1.31823327926092-7.21548575733843)	0.3854	-	-	-	-	-	-	-	-	-
chr10:12314997:A:G	chr10	12314997	GG	0.48	0.46	0.492604	0.01888	(0.167847113430447-1.40467028234489)	0.3854	-	-	-	-	-	-	-	-	-
chr2:185800905:A:T	chr2	185800905	AA	0.81	0.75	Inf	0.01889	(0.341174582820437-Inf)	0.6192	0.6561	0.4654	0.7558	0.7037	0.8418	0.6678	0.6254	0.6566	0.6237
chr2:185800905:A:T	chr2	185800905	AT	0.81	0.75	0.386364	0.01889	(0.162735316023424-0.911791701484321)	0.6192	0.6561	0.4654	0.7558	0.7037	0.8418	0.6678	0.6254	0.6566	0.6237
chr2:185800905:A:T	chr2	185800905	TT	0.81	0.75	2.05	0.01889	(0.88563747414332-4.75854082741605)	0.6192	0.6561	0.4654	0.7558	0.7037	0.8418	0.6678	0.6254	0.6566	0.6237
chr18:37520042:C:T	chr18	37520042	CC	0.61	0.56	1.89706	0.01894	(0.484140936626597-8.97987666764915)	-	-	-	-	-	-	-	-	-	-
chr18:37520042:C:T	chr18	37520042	CT	0.61	0.56	0.312834	0.01894	(0.126342535651954-0.75920117987986)	-	-	-	-	-	-	-	-	-	-
chr18:37520042:C:T	chr18	37520042	TT	0.61	0.56	2.81481	0.01894	(1.07403818844947-7.78490348241159)	-	-	-	-	-	-	-	-	-	-
chr20:49382148:T:C	chr20	49382148	CC	0.6	0.53	0.812585	0.01901	(0.337318670346501-1.96548327783067)	0.5152	-	-	-	-	-	-	-	-	-
chr20:49382148:T:C	chr20	49382148	TC	0.6	0.53	2.51535	0.01901	(1.0913269477333-5.83249716936363)	0.5152	-	-	-	-	-	-	-	-	-
chr20:49382148:T:C	chr20	49382148	TT	0.6	0.53	0.280519	0.01901	(0.0814772944365038-0.874870660985622)	0.5152	-	-	-	-	-	-	-	-	-
chr11:42458745:A:G	chr11	42458745	AA	0.5	0.33	0.329125	0.0191	(0.138397689154155-0.777326835130909)	-	-	-	-	-	-	-	-	-	-
chr11:42458745:A:G	chr11	42458745	GA	0.5	0.33	2.09524	0.0191	(0.91151934109573-4.85338380510783)	-	-	-	-	-	-	-	-	-	-
chr11:42458745:A:G	chr11	42458745	GG	0.5	0.33	1.98	0.0191	(0.57570091869448-7.80038608291311)	-	-	-	-	-	-	-	-	-	-
chr1:12820870:T:C	chr1	12820870	CC	0.65	0.8	0.340461	0.01916	(0.145453316552142-0.791113029396276)	0.8235	0.7971	0.8997	0.8619	0.8201	0.7763	0.7656	0.779	0.7786	0.7666
chr1:12820870:T:C	chr1	12820870	TC	0.65	0.8	2.50446	0.01916	(1.07522737050056-5.90104649121566)	0.8235	0.7971	0.8997	0.8619	0.8201	0.7763	0.7656	0.779	0.7786	0.7666
chr1:12820870:T:C	chr1	12820870	TT	0.65	0.8	2.14286	0.01916	(0.330161910946314-23.3170132990785)	0.8235	0.7971	0.8997	0.8619	0.8201	0.7763	0.7656	0.779	0.7786	0.7666
chr10:27317840:C:T	chr10	27317840	CC	0.49	0.55	0.626154	0.01921	(0.226731813723026-1.71394117646785)	0.3173	0.2203	0.2265	0.1817	0.1941	0.5504	0.239	0.1447	0.1844	0.3499
chr10:27317840:C:T	chr10	27317840	CT	0.49	0.55	2.89234	0.01921	(1.24636754548896-6.7537176177829)	0.3173	0.2203	0.2265	0.1817	0.1941	0.5504	0.239	0.1447	0.1844	0.3499
chr10:27317840:C:T	chr10	27317840	TT	0.49	0.55	0.391111	0.01921	(0.147345475927768-1.01469617912102)	0.3173	0.2203	0.2265	0.1817	0.1941	0.5504	0.239	0.1447	0.1844	0.3499
chr5:43711378:G:A	chr5	43711378	AA	0.22	0.33	0	0.01932	(0-0.654286140504439)	0.389	-	-	-	-	-	-	-	-	-
chr5:43711378:G:A	chr5	43711378	AG	0.22	0.33	1.09664	0.01932	(0.482112626031511-2.50304037650358)	0.389	-	-	-	-	-	-	-	-	-
chr5:43711378:G:A	chr5	43711378	GG	0.22	0.33	1.47826	0.01932	(0.652654829931268-3.35460945552595)	0.389	-	-	-	-	-	-	-	-	-
chr1:43215930:C:T	chr1	43215930	CC	0.11	0.02	0.153846	0.01938	(0.016240835960046-0.746026940999101)	0.0575	0.06755	0.02474	0.03751	0.02625	0.04191	0.08	0.08159	0.06244	0.09342
chr1:43215930:C:T	chr1	43215930	TC	0.11	0.02	5.87755	0.01938	(1.19529176321841-56.0204820793278)	0.0575	0.06755	0.02474	0.03751	0.02625	0.04191	0.08	0.08159	0.06244	0.09342
chr1:43215930:C:T	chr1	43215930	TT	0.11	0.02	Inf	0.01938	(0.0210325307377049-Inf)	0.0575	0.06755	0.02474	0.03751	0.02625	0.04191	0.08	0.08159	0.06244	0.09342
chr6:30129676:A:C	chr6	30129676	AA	0.1	0.02	0.170139	0.01938	(0.0178506139697965-0.836615821151001)	0.1903	-	-	-	-	-	-	-	-	-
chr6:30129676:A:C	chr6	30129676	CA	0.1	0.02	5.87755	0.01938	(1.19529176321841-56.0204820793278)	0.1903	-	-	-	-	-	-	-	-	-
chr19:36134208:G:A	chr19	36134208	AA	0.11	0.23	0.816667	0.01939	(0.0102432490051972-65.3674448221811)	0.1222	0.114	0.1062	0.2186	0.036	0.1384	0.1084	0.09007	0.1091	0.09833
chr19:36134208:G:A	chr19	36134208	AG	0.11	0.23	0.338192	0.01939	(0.131946996318497-0.850143803831006)	0.1222	0.114	0.1062	0.2186	0.036	0.1384	0.1084	0.09007	0.1091	0.09833
chr19:36134208:G:A	chr19	36134208	GG	0.11	0.23	2.9011	0.01939	(1.17441317762589-7.2769591212013)	0.1222	0.114	0.1062	0.2186	0.036	0.1384	0.1084	0.09007	0.1091	0.09833
chr12:133253995:G:A	chr12	133253995	AA	0.12	0.08	0	0.01959	(0-4.34364084754495)	0.0569	0.08598	0.0155	0.04232	0.1126	0.1087	0.1086	0.1065	0.1011	0.05513
chr12:133253995:G:A	chr12	133253995	AG	0.12	0.08	3.75	0.01959	(1.07278537504137-16.5187559826433)	0.0569	0.08598	0.0155	0.04232	0.1126	0.1087	0.1086	0.1065	0.1011	0.05513
chr12:133253995:G:A	chr12	133253995	GG	0.12	0.08	0.418182	0.01959	(0.122459190136488-1.2786972052003)	0.0569	0.08598	0.0155	0.04232	0.1126	0.1087	0.1086	0.1065	0.1011	0.05513
chr22:50502491:T:C	chr22	50502491	CC	0.16	0.04	Inf	0.01959	(0.154109806614148-Inf)	0.1312	0.1127	0.05514	0.1147	0.07694	0.07902	0.05619	0.1144	0.1207	0.2003
chr22:50502491:T:C	chr22	50502491	CT	0.16	0.04	3.75	0.01959	(1.07278537504137-16.5187559826433)	0.1312	0.1127	0.05514	0.1147	0.07694	0.07902	0.05619	0.1144	0.1207	0.2003
chr22:50502491:T:C	chr22	50502491	TT	0.16	0.04	0.225064	0.01959	(0.0517210677415552-0.772937969813588)	0.1312	0.1127	0.05514	0.1147	0.07694	0.07902	0.05619	0.1144	0.1207	0.2003
chr18:77246406:T:G	chr18	77246406	GG	0.29	0.32	0.102381	0.0196	(0.00224038367467125-0.858500403912658)	0.3389	0.4241	0.1752	0.4025	0.4993	0.3452	0.4841	0.4665	0.4653	0.3947
chr18:77246406:T:G	chr18	77246406	GT	0.29	0.32	2.09524	0.0196	(0.91151934109573-4.85338380510783)	0.3389	0.4241	0.1752	0.4025	0.4993	0.3452	0.4841	0.4665	0.4653	0.3947
chr18:77246406:T:G	chr18	77246406	TT	0.29	0.32	0.794118	0.0196	(0.350719196914183-1.79749249149462)	0.3389	0.4241	0.1752	0.4025	0.4993	0.3452	0.4841	0.4665	0.4653	0.3947
chr7:2789880:A:C	chr7	2789880	AA	0.27	0.4	1.61111	0.0196	(0.70134752789247-3.72983446618812)	0.2099	-	-	-	-	-	-	-	-	-
chr7:2789880:A:C	chr7	2789880	CA	0.27	0.4	1.11944	0.0196	(0.49578629250231-2.52960524143916)	0.2099	-	-	-	-	-	-	-	-	-
chr7:2789880:A:C	chr7	2789880	CC	0.27	0.4	0.0875	0.0196	(0.00194546467183934-0.706148930455875)	0.2099	-	-	-	-	-	-	-	-	-
chr2:185802243:C:A	chr2	185802243	AA	0.79	0.76	2.06349	0.01972	(0.895866185851327-4.76614915350261)	0.49	0.5926	0.1198	0.7162	0.6146	0.8467	0.6445	0.5825	0.5906	0.5406
chr2:185802243:C:A	chr2	185802243	CA	0.79	0.76	0.386404	0.01972	(0.16409150946338-0.905238665918385)	0.49	0.5926	0.1198	0.7162	0.6146	0.8467	0.6445	0.5825	0.5906	0.5406
chr2:185802243:C:A	chr2	185802243	CC	0.79	0.76	Inf	0.01972	(0.341174582820437-Inf)	0.49	0.5926	0.1198	0.7162	0.6146	0.8467	0.6445	0.5825	0.5906	0.5406
chr20:16629423:G:A	chr20	16629423	AA	0.62	0.46	1.51351	0.01973	(0.638794730394823-3.63734055211869)	-	-	-	-	-	-	-	-	-	-
chr20:16629423:G:A	chr20	16629423	GA	0.62	0.46	1.80303	0.01973	(0.773934481173221-4.25138553296817)	-	-	-	-	-	-	-	-	-	-
chr20:16629423:G:A	chr20	16629423	GG	0.62	0.46	0.282389	0.01973	(0.100452508103953-0.760133617597244)	-	-	-	-	-	-	-	-	-	-
chr19:57956828:T:G	chr19	57956828	GG	0.71	0.74	1.42308	0.01974	(0.62413548028191-3.24480513978872)	0.7073	0.6692	0.7243	0.7572	0.59	0.7555	0.631	0.6092	0.6338	0.7709
chr19:57956828:T:G	chr19	57956828	TG	0.71	0.74	0.37911	0.01974	(0.153625280503488-0.924918864155572)	0.7073	0.6692	0.7243	0.7572	0.59	0.7555	0.631	0.6092	0.6338	0.7709
chr19:57956828:T:G	chr19	57956828	TT	0.71	0.74	4.70588	0.01974	(0.921879576881323-45.7932394162308)	0.7073	0.6692	0.7243	0.7572	0.59	0.7555	0.631	0.6092	0.6338	0.7709
chr14:56594745:T:C	chr14	56594745	CC	0.35	0.37	0.316558	0.01991	(0.0805303980357522-1.09531822381035)	0.5182	-	-	-	-	-	-	-	-	-
chr14:56594745:T:C	chr14	56594745	CT	0.35	0.37	2.75	0.01991	(1.17063677096882-6.55090703579177)	0.5182	-	-	-	-	-	-	-	-	-
chr14:56594745:T:C	chr14	56594745	TT	0.35	0.37	0.655702	0.01991	(0.286576579927024-1.49972101679167)	0.5182	-	-	-	-	-	-	-	-	-
chr8:20038466:T:G	chr8	20038466	GG	0.16	0.31	0.191667	0.01991	(0.00383480924436661-2.04938819399837)	0.2462	0.3197	0.1478	0.2664	0.3937	0.2384	0.3207	0.3693	0.3395	0.3023
chr8:20038466:T:G	chr8	20038466	GT	0.16	0.31	0.453557	0.01991	(0.190792202065069-1.07287432379559)	0.2462	0.3197	0.1478	0.2664	0.3937	0.2384	0.3207	0.3693	0.3395	0.3023
chr8:20038466:T:G	chr8	20038466	TT	0.16	0.31	2.80435	0.01991	(1.19615118945492-6.61044793080343)	0.2462	0.3197	0.1478	0.2664	0.3937	0.2384	0.3207	0.3693	0.3395	0.3023
chr1:162085309:C:T	chr1	162085309	CC	0.25	0.39	1.62755	0.01997	(0.716711501076003-3.70969782268912)	0.4157	-	-	-	-	-	-	-	-	-
chr1:162085309:C:T	chr1	162085309	TC	0.25	0.39	1.21203	0.01997	(0.528044924654066-2.79851726534544)	0.4157	-	-	-	-	-	-	-	-	-
chr1:162085309:C:T	chr1	162085309	TT	0.25	0.39	0.135593	0.01997	(0.0139469188220339-0.696580762986759)	0.4157	-	-	-	-	-	-	-	-	-
chr1:162085685:G:T	chr1	162085685	GG	0.25	0.39	1.62755	0.01997	(0.716711501076003-3.70969782268912)	0.4157	-	-	-	-	-	-	-	-	-
chr1:162085685:G:T	chr1	162085685	TG	0.25	0.39	1.21203	0.01997	(0.528044924654066-2.79851726534544)	0.4157	-	-	-	-	-	-	-	-	-
chr1:162085685:G:T	chr1	162085685	TT	0.25	0.39	0.135593	0.01997	(0.0139469188220339-0.696580762986759)	0.4157	-	-	-	-	-	-	-	-	-
chr17:4424159:A:C	chr17	4424159	AA	0.57	0.55	2.1844	0.02002	(0.705844764539416-7.52295569805602)	0.2582	-	-	-	-	-	-	-	-	-
chr17:4424159:A:C	chr17	4424159	AC	0.57	0.55	0.334152	0.02002	(0.142120390115018-0.778737442099389)	0.2582	-	-	-	-	-	-	-	-	-
chr17:4424159:A:C	chr17	4424159	CC	0.57	0.55	2.14593	0.02002	(0.85757516899961-5.55556446967254)	0.2582	-	-	-	-	-	-	-	-	-
chr11:76823484:C:T	chr11	76823484	CC	0.24	0.16	0.505946	0.02009	(0.204961427702161-1.22134580860151)	0.1364	-	-	-	-	-	-	-	-	-
chr11:76823484:C:T	chr11	76823484	TC	0.24	0.16	2.95495	0.02009	(1.13568202399662-8.11993787159791)	0.1364	-	-	-	-	-	-	-	-	-
chr11:76823484:C:T	chr11	76823484	TT	0.24	0.16	0.191667	0.02009	(0.00383480924436661-2.04938819399837)	0.1364	-	-	-	-	-	-	-	-	-
chr3:14424656:C:T	chr3	14424656	CC	0.66	0.5	0.613636	0.02017	(0.203712235007263-1.81785952281857)	0.5124	-	-	-	-	-	-	-	-	-
chr3:14424656:C:T	chr3	14424656	CT	0.66	0.5	0.475564	0.02017	(0.206942596609713-1.0891881987604)	0.5124	-	-	-	-	-	-	-	-	-
chr3:14424656:C:T	chr3	14424656	TT	0.66	0.5	3.21307	0.02017	(1.29959705075562-8.22063013024111)	0.5124	-	-	-	-	-	-	-	-	-
chr16:75247245:T:G	chr16	75247245	GG	0.19	0.16	0	0.02021	(0-1.95456256429186)	0.1402	-	-	-	-	-	-	-	-	-
chr16:75247245:T:G	chr16	75247245	GT	0.19	0.16	2.42105	0.02021	(0.949179056456863-6.44647597613621)	0.1402	-	-	-	-	-	-	-	-	-
chr16:75247245:T:G	chr16	75247245	TT	0.19	0.16	0.580494	0.02021	(0.233857808207615-1.41003255765953)	0.1402	-	-	-	-	-	-	-	-	-
chr15:76726465:G:T	chr15	76726465	GG	0.47	0.64	1.35697	0.02022	(0.485787341234992-3.94405520976772)	0.356	0.3535	0.1151	0.3605	0.3481	0.5636	0.3282	0.3189	0.3375	0.4939
chr15:76726465:G:T	chr15	76726465	GT	0.47	0.64	2.28782	0.02022	(0.989283810894874-5.34055401895289)	0.356	0.3535	0.1151	0.3605	0.3481	0.5636	0.3282	0.3189	0.3375	0.4939
chr15:76726465:G:T	chr15	76726465	TT	0.47	0.64	0.322695	0.02022	(0.131127410438481-0.784300961642386)	0.356	0.3535	0.1151	0.3605	0.3481	0.5636	0.3282	0.3189	0.3375	0.4939
chr1:156255456:G:A	chr1	156255456	AA	0.28	0.13	Inf	0.02023	(0.773253512197401-Inf)	0.2029	0.27	0.11	0.2775	0.3123	0.2512	0.3006	0.2927	0.2858	0.235
chr1:156255456:G:A	chr1	156255456	AG	0.28	0.13	1.84615	0.02023	(0.76265198577399-4.56894030511479)	0.2029	0.27	0.11	0.2775	0.3123	0.2512	0.3006	0.2927	0.2858	0.235
chr1:156255456:G:A	chr1	156255456	GG	0.28	0.13	0.387698	0.02023	(0.158046438654562-0.930070651706895)	0.2029	0.27	0.11	0.2775	0.3123	0.2512	0.3006	0.2927	0.2858	0.235
chr1:156263940:T:C	chr1	156263940	CC	0.28	0.13	Inf	0.02023	(0.773253512197401-Inf)	0.2065	0.2708	0.1172	0.2784	0.3122	0.2511	0.3006	0.2929	0.2866	0.2359
chr1:156263940:T:C	chr1	156263940	CT	0.28	0.13	1.84615	0.02023	(0.76265198577399-4.56894030511479)	0.2065	0.2708	0.1172	0.2784	0.3122	0.2511	0.3006	0.2929	0.2866	0.2359
chr1:156263940:T:C	chr1	156263940	TT	0.28	0.13	0.387698	0.02023	(0.158046438654562-0.930070651706895)	0.2065	0.2708	0.1172	0.2784	0.3122	0.2511	0.3006	0.2929	0.2866	0.2359
chr1:156264000:G:A	chr1	156264000	AA	0.28	0.13	Inf	0.02023	(0.773253512197401-Inf)	0.1993	0.2679	0.08809	0.2758	0.3118	0.2505	0.2997	0.2923	0.284	0.2349
chr1:156264000:G:A	chr1	156264000	AG	0.28	0.13	1.84615	0.02023	(0.76265198577399-4.56894030511479)	0.1993	0.2679	0.08809	0.2758	0.3118	0.2505	0.2997	0.2923	0.284	0.2349
chr1:156264000:G:A	chr1	156264000	GG	0.28	0.13	0.387698	0.02023	(0.158046438654562-0.930070651706895)	0.1993	0.2679	0.08809	0.2758	0.3118	0.2505	0.2997	0.2923	0.284	0.2349
chr5:31603202:G:T	chr5	31603202	GG	0.5	0.39	0.319917	0.02024	(0.117772728969881-0.841309918880102)	0.5268	-	-	-	-	-	-	-	-	-
chr5:31603202:G:T	chr5	31603202	TG	0.5	0.39	2.80435	0.02024	(1.19615118945492-6.61044793080343)	0.5268	-	-	-	-	-	-	-	-	-
chr5:31603202:G:T	chr5	31603202	TT	0.5	0.39	0.792453	0.02024	(0.237529479550001-2.65297146005936)	0.5268	-	-	-	-	-	-	-	-	-
chr1:12921132:A:G	chr1	12921132	AA	0.06	0.18	3.15152	0.02025	(1.11121921976228-9.42120570749207)	0.1086	0.1057	0.1331	0.08033	0.09815	0.1092	0.1388	0.11	0.1023	0.08097
chr1:12921132:A:G	chr1	12921132	GA	0.06	0.18	0.317308	0.02025	(0.106143526746769-0.899912440511899)	0.1086	0.1057	0.1331	0.08033	0.09815	0.1092	0.1388	0.11	0.1023	0.08097
chr6:33053682:G:A	chr6	33053682	AA	0.58	0.59	0.533333	0.02029	(0.220454350103988-1.2846044893192)	0.4637	0.3213	0.5717	0.2186	0.1936	0.6326	0.2556	0.2904	0.2957	0.316
chr6:33053682:G:A	chr6	33053682	GA	0.58	0.59	2.89234	0.02029	(1.24636754548896-6.7537176177829)	0.4637	0.3213	0.5717	0.2186	0.1936	0.6326	0.2556	0.2904	0.2957	0.316
chr6:33053682:G:A	chr6	33053682	GG	0.58	0.59	0.386777	0.02029	(0.108725130775292-1.26700383029415)	0.4637	0.3213	0.5717	0.2186	0.1936	0.6326	0.2556	0.2904	0.2957	0.316
chr6:33055346:T:G	chr6	33055346	GG	0.58	0.59	0.533333	0.02029	(0.220454350103988-1.2846044893192)	0.4637	-	-	-	-	-	-	-	-	-
chr6:33055346:T:G	chr6	33055346	TG	0.58	0.59	2.89234	0.02029	(1.24636754548896-6.7537176177829)	0.4637	-	-	-	-	-	-	-	-	-
chr6:33055346:T:G	chr6	33055346	TT	0.58	0.59	0.386777	0.02029	(0.108725130775292-1.26700383029415)	0.4637	-	-	-	-	-	-	-	-	-
chr6:33055538:C:T	chr6	33055538	CC	0.58	0.59	0.386777	0.02029	(0.108725130775292-1.26700383029415)	0.4633	-	-	-	-	-	-	-	-	-
chr6:33055538:C:T	chr6	33055538	CT	0.58	0.59	2.89234	0.02029	(1.24636754548896-6.7537176177829)	0.4633	-	-	-	-	-	-	-	-	-
chr6:33055538:C:T	chr6	33055538	TT	0.58	0.59	0.533333	0.02029	(0.220454350103988-1.2846044893192)	0.4633	-	-	-	-	-	-	-	-	-
chr1:12189561:G:A	chr1	12189561	AA	0.39	0.48	1.35143	0.02031	(0.432301124235247-4.48531394944727)	0.5559	-	-	-	-	-	-	-	-	-
chr1:12189561:G:A	chr1	12189561	AG	0.39	0.48	0.34958	0.02031	(0.147988903897274-0.816643437706876)	0.5559	-	-	-	-	-	-	-	-	-
chr1:12189561:G:A	chr1	12189561	GG	0.39	0.48	2.95495	0.02031	(1.13568202399662-8.11993787159791)	0.5559	-	-	-	-	-	-	-	-	-
chr11:59211188:G:A	chr11	59211188	AA	0.85	0.76	2.03361	0.02033	(0.857666652391341-4.84280029029482)	-	0.6583	0.4694	0.5552	0.7081	0.7525	0.668	0.6708	0.6674	0.7474
chr11:59211188:G:A	chr11	59211188	GA	0.85	0.76	0.37911	0.02033	(0.153625280503488-0.924918864155572)	-	0.6583	0.4694	0.5552	0.7081	0.7525	0.668	0.6708	0.6674	0.7474
chr11:59211188:G:A	chr11	59211188	GG	0.85	0.76	Inf	0.02033	(0.341174582820437-Inf)	-	0.6583	0.4694	0.5552	0.7081	0.7525	0.668	0.6708	0.6674	0.7474
chr1:12854530:C:G	chr1	12854530	CG	0.71	0.83	2.63529	0.02042	(1.1279121944609-6.21078993890081)	-	0.857	0.91	0.8907	0.924	0.7988	0.8441	0.8522	0.8513	0.8309
chr1:12854530:C:G	chr1	12854530	GG	0.71	0.83	0.379464	0.02042	(0.161010114629151-0.886593836746273)	-	0.857	0.91	0.8907	0.924	0.7988	0.8441	0.8522	0.8513	0.8309
chr3:147959286:G:A	chr3	147959286	AA	0.35	0.54	0.47539	0.02045	(0.182246765672624-1.2221782878012)	0.5805	-	-	-	-	-	-	-	-	-
chr3:147959286:G:A	chr3	147959286	AG	0.35	0.54	0.662207	0.02045	(0.287992709994809-1.52265999408079)	0.5805	-	-	-	-	-	-	-	-	-
chr3:147959286:G:A	chr3	147959286	GG	0.35	0.54	3.17647	0.02045	(1.25756200424678-8.3785360532324)	0.5805	-	-	-	-	-	-	-	-	-
chr7:69867401:A:G	chr7	69867401	AA	0.07	0.16	3.11765	0.02077	(1.10285581696466-9.29725417152276)	0.1753	-	-	-	-	-	-	-	-	-
chr7:69867401:A:G	chr7	69867401	GA	0.07	0.16	0.320755	0.02077	(0.107558638448648-0.906736841405301)	0.1753	-	-	-	-	-	-	-	-	-
chr10:72483010:T:C	chr10	72483010	CC	0.61	0.63	1.57857	0.02079	(0.675401894231343-3.73327521421754)	-	-	-	-	-	-	-	-	-	-
chr10:72483010:T:C	chr10	72483010	TC	0.61	0.63	0.370968	0.02079	(0.159480908287997-0.857714335437077)	-	-	-	-	-	-	-	-	-	-
chr10:72483010:T:C	chr10	72483010	TT	0.61	0.63	3.83673	0.02079	(0.942042445375974-22.2678453690984)	-	-	-	-	-	-	-	-	-	-
chr15:76409861:A:C	chr15	76409861	AA	0.58	0.63	0.615385	0.02082	(0.192623461588625-1.92068109123063)	0.4321	-	-	-	-	-	-	-	-	-
chr15:76409861:A:C	chr15	76409861	AC	0.58	0.63	2.975	0.02082	(1.26779102903704-7.05710891498436)	0.4321	-	-	-	-	-	-	-	-	-
chr15:76409861:A:C	chr15	76409861	CC	0.58	0.63	0.428295	0.02082	(0.180070291458876-1.01298884962682)	0.4321	-	-	-	-	-	-	-	-	-
chr1:74939570:C:A	chr1	74939570	AA	0.64	0.77	0.334152	0.02089	(0.142120390115018-0.778737442099389)	0.5613	-	-	-	-	-	-	-	-	-
chr1:74939570:C:A	chr1	74939570	CA	0.64	0.77	2.41492	0.02089	(1.00578737760247-5.93059144015258)	0.5613	-	-	-	-	-	-	-	-	-
chr1:74939570:C:A	chr1	74939570	CC	0.64	0.77	1.99038	0.02089	(0.509769609347174-9.39195200732059)	0.5613	-	-	-	-	-	-	-	-	-
chr2:167816291:A:G	chr2	167816291	AA	0.55	0.36	0.338192	0.0209	(0.131946996318497-0.850143803831006)	0.4796	-	-	-	-	-	-	-	-	-
chr2:167816291:A:G	chr2	167816291	GA	0.55	0.36	1.31515	0.0209	(0.581175587844561-2.98430722283817)	0.4796	-	-	-	-	-	-	-	-	-
chr2:167816291:A:G	chr2	167816291	GG	0.55	0.36	2.57143	0.0209	(0.901992722584972-7.99559982354765)	0.4796	-	-	-	-	-	-	-	-	-
chr3:39957493:G:A	chr3	39957493	AA	0.44	0.59	0.282389	0.02097	(0.100452508103953-0.760133617597244)	0.4571	-	-	-	-	-	-	-	-	-
chr3:39957493:G:A	chr3	39957493	GA	0.44	0.59	1.98857	0.02097	(0.871309807043396-4.55644017038231)	0.4571	-	-	-	-	-	-	-	-	-
chr3:39957493:G:A	chr3	39957493	GG	0.44	0.59	1.42222	0.02097	(0.533133882885062-3.9262398944147)	0.4571	-	-	-	-	-	-	-	-	-
chr4:122748308:G:A	chr4	122748308	AA	0.19	0.23	0	0.02108	(0-0.855744482837846)	0.2494	-	-	-	-	-	-	-	-	-
chr4:122748308:G:A	chr4	122748308	AG	0.19	0.23	1.72267	0.02108	(0.709203482265595-4.27610267822325)	0.2494	-	-	-	-	-	-	-	-	-
chr4:122748308:G:A	chr4	122748308	GG	0.19	0.23	0.929348	0.02108	(0.396747620786379-2.16267402140968)	0.2494	-	-	-	-	-	-	-	-	-
chr6:31722262:C:T	chr6	31722262	CC	0.2	0.11	0.385417	0.02108	(0.145162215608603-0.979891464658476)	0.0681	-	-	-	-	-	-	-	-	-
chr6:31722262:C:T	chr6	31722262	TC	0.2	0.11	2.95495	0.02108	(1.13568202399662-8.11993787159791)	0.0681	-	-	-	-	-	-	-	-	-
chr6:31722262:C:T	chr6	31722262	TT	0.2	0.11	0	0.02108	(0-31.967512488101)	0.0681	-	-	-	-	-	-	-	-	-
chr6:31750509:G:A	chr6	31750509	AG	0.2	0.09	2.95495	0.02108	(1.13568202399662-8.11993787159791)	0.0537	0.03405	0.03149	0.03929	0.0457	0.1177	0.002687	0.02106	0.03554	0.04445
chr6:31750509:G:A	chr6	31750509	GG	0.2	0.09	0.338415	0.02108	(0.123153651642807-0.880528157415812)	0.0537	0.03405	0.03149	0.03929	0.0457	0.1177	0.002687	0.02106	0.03554	0.04445
chr17:48456193:T:C	chr17	48456193	CC	0.14	0.02	Inf	0.0212	(0.154109806614148-Inf)	0.1426	0.227	0.08041	0.2897	0.1483	0.07307	0.309	0.2721	0.2169	0.1287
chr17:48456193:T:C	chr17	48456193	CT	0.14	0.02	4.24306	0.0212	(1.05746120515396-24.4055625083968)	0.1426	0.227	0.08041	0.2897	0.1483	0.07307	0.309	0.2721	0.2169	0.1287
chr17:48456193:T:C	chr17	48456193	TT	0.14	0.02	0.195745	0.0212	(0.0345019602531774-0.767427919802453)	0.1426	0.227	0.08041	0.2897	0.1483	0.07307	0.309	0.2721	0.2169	0.1287
chr8:130367554:G:T	chr8	130367554	GG	0.89	0.95	0	0.0212	(0-31.967512488101)	-	-	-	-	-	-	-	-	-	-
chr8:130367554:G:T	chr8	130367554	GT	0.89	0.95	4.24306	0.0212	(1.05746120515396-24.4055625083968)	-	-	-	-	-	-	-	-	-	-
chr8:130367554:G:T	chr8	130367554	TT	0.89	0.95	0.32107	0.0212	(0.0717185333175115-1.15003588334886)	-	-	-	-	-	-	-	-	-	-
chr20:30702144:T:C	chr20	30702144	CC	0.73	0.75	1.0727	0.02121	(0.472747530078942-2.43051909220324)	0.476	-	-	-	-	-	-	-	-	-
chr20:30702144:T:C	chr20	30702144	TC	0.73	0.75	0.572641	0.02121	(0.246449707527002-1.32878749401429)	0.476	-	-	-	-	-	-	-	-	-
chr20:30702144:T:C	chr20	30702144	TT	0.73	0.75	Inf	0.02121	(1.25125522259166-Inf)	0.476	-	-	-	-	-	-	-	-	-
chr20:31025163:A:G	chr20	31025163	AA	0.73	0.75	Inf	0.02121	(1.25125522259166-Inf)	0.4	0.412	0.1938	0.4733	0.2895	0.7752	0.4598	0.3711	0.3763	0.4053
chr20:31025163:A:G	chr20	31025163	AG	0.73	0.75	0.572641	0.02121	(0.246449707527002-1.32878749401429)	0.4	0.412	0.1938	0.4733	0.2895	0.7752	0.4598	0.3711	0.3763	0.4053
chr20:31025163:A:G	chr20	31025163	GG	0.73	0.75	1.0727	0.02121	(0.472747530078942-2.43051909220324)	0.4	0.412	0.1938	0.4733	0.2895	0.7752	0.4598	0.3711	0.3763	0.4053
chr21:19220798:C:T	chr21	19220798	CC	0.63	0.65	3.83673	0.02122	(0.942042445375974-22.2678453690984)	0.4828	-	-	-	-	-	-	-	-	-
chr21:19220798:C:T	chr21	19220798	CT	0.63	0.65	0.380172	0.02122	(0.163534731759796-0.879677232915899)	0.4828	-	-	-	-	-	-	-	-	-
chr21:19220798:C:T	chr21	19220798	TT	0.63	0.65	1.50842	0.02122	(0.656045798184034-3.49552870654032)	0.4828	-	-	-	-	-	-	-	-	-
chr1:158450382:C:T	chr1	158450382	CC	0.55	0.58	3.2	0.02124	(0.999143822207783-12.0182000512096)	0.4347	0.4408	0.3858	0.3858	0.4263	0.5551	0.5273	0.4452	0.4456	0.3901
chr1:158450382:C:T	chr1	158450382	CT	0.55	0.58	0.364865	0.02124	(0.156376987161824-0.845168907435705)	0.4347	0.4408	0.3858	0.3858	0.4263	0.5551	0.5273	0.4452	0.4456	0.3901
chr1:158450382:C:T	chr1	158450382	TT	0.55	0.58	1.49423	0.02124	(0.60980947105432-3.73680808389119)	0.4347	0.4408	0.3858	0.3858	0.4263	0.5551	0.5273	0.4452	0.4456	0.3901
chr7:54219207:C:T	chr7	54219207	CC	0.64	0.72	Inf	0.02134	(1.50524541659342-Inf)	0.5068	-	-	-	-	-	-	-	-	-
chr7:54219207:C:T	chr7	54219207	CT	0.64	0.72	0.666667	0.02134	(0.293442646479153-1.5103970831829)	0.5068	-	-	-	-	-	-	-	-	-
chr7:54219207:C:T	chr7	54219207	TT	0.64	0.72	0.883838	0.02134	(0.387832263044454-2.01838774888702)	0.5068	-	-	-	-	-	-	-	-	-
chr1:109369915:G:T	chr1	109369915	GG	0.31	0.26	0.446691	0.02143	(0.192627304695815-1.0280470866753)	0.5032	0.5417	0.6293	0.4895	0.5259	0.2676	0.4932	0.6073	0.5472	0.5114
chr1:109369915:G:T	chr1	109369915	TG	0.31	0.26	3.21307	0.02143	(1.29959705075562-8.22063013024111)	0.5032	0.5417	0.6293	0.4895	0.5259	0.2676	0.4932	0.6073	0.5472	0.5114
chr1:109369915:G:T	chr1	109369915	TT	0.31	0.26	0.548469	0.02143	(0.128593348708471-2.17793119443414)	0.5032	0.5417	0.6293	0.4895	0.5259	0.2676	0.4932	0.6073	0.5472	0.5114
chr2:179644035:G:A	chr2	179644035	AA	0.84	0.96	0.225064	0.02149	(0.0517210677415552-0.772937969813588)	0.9201	0.9618	0.8687	0.9394	0.9919	0.8811	0.9779	0.99	0.9701	0.9576
chr2:179644035:G:A	chr2	179644035	GA	0.84	0.96	3.42553	0.02149	(0.969073585287269-15.2031796616223)	0.9201	0.9618	0.8687	0.9394	0.9919	0.8811	0.9779	0.99	0.9701	0.9576
chr2:179644035:G:A	chr2	179644035	GG	0.84	0.96	Inf	0.02149	(0.341174582820437-Inf)	0.9201	0.9618	0.8687	0.9394	0.9919	0.8811	0.9779	0.99	0.9701	0.9576
chr1:113657233:T:G	chr1	113657233	GG	0.04	0.07	Inf	0.0215	(0.0210325307377049-Inf)	0.0178	0.0141	0.007259	0.008152	0.01399	0.03366	0.01086	0.01465	0.01287	0.01326
chr1:113657233:T:G	chr1	113657233	GT	0.04	0.07	0.154426	0.0215	(0.0156997483126322-0.813459320251333)	0.0178	0.0141	0.007259	0.008152	0.01399	0.03366	0.01086	0.01465	0.01287	0.01326
chr1:113657233:T:G	chr1	113657233	TT	0.04	0.07	4.2439	0.0215	(0.968815759648418-25.5224537583422)	0.0178	0.0141	0.007259	0.008152	0.01399	0.03366	0.01086	0.01465	0.01287	0.01326
chr16:28995057:T:C	chr16	28995057	CC	0.28	0.31	0.177966	0.02155	(0.0178370581017352-0.967966712762599)	0.3399	0.1357	0.6264	0.1281	0.04835	0.2787	0.002603	0.01251	0.07582	0.3294
chr16:28995057:T:C	chr16	28995057	CT	0.28	0.31	2.25806	0.02155	(0.962374268737761-5.37579771401092)	0.3399	0.1357	0.6264	0.1281	0.04835	0.2787	0.002603	0.01251	0.07582	0.3294
chr16:28995057:T:C	chr16	28995057	TT	0.28	0.31	0.771991	0.02155	(0.340896971809973-1.74497251156691)	0.3399	0.1357	0.6264	0.1281	0.04835	0.2787	0.002603	0.01251	0.07582	0.3294
chr9:100388197:C:T	chr9	100388197	CC	0.5	0.47	1.7601	0.02157	(0.651390090910902-4.99031428665575)	0.637	0.634	0.7756	0.6273	0.6294	0.5084	0.6404	0.6614	0.6592	0.5326
chr9:100388197:C:T	chr9	100388197	TC	0.5	0.47	0.340336	0.02157	(0.142705299372741-0.80049479000613)	0.637	0.634	0.7756	0.6273	0.6294	0.5084	0.6404	0.6614	0.6592	0.5326
chr9:100388197:C:T	chr9	100388197	TT	0.5	0.47	2.83333	0.02157	(0.944436299930815-9.54057689616654)	0.637	0.634	0.7756	0.6273	0.6294	0.5084	0.6404	0.6614	0.6592	0.5326
chr12:10150974:A:G	chr12	10150974	AA	0.19	0.31	1.2426	0.02165	(0.547556197445388-2.81829269503455)	0.4022	0.4151	0.439	0.4024	0.4145	0.2773	0.5023	0.4516	0.4221	0.3009
chr12:10150974:A:G	chr12	10150974	GA	0.19	0.31	1.47569	0.02165	(0.629903648303308-3.49794761214209)	0.4022	0.4151	0.439	0.4024	0.4145	0.2773	0.5023	0.4516	0.4221	0.3009
chr12:10150974:A:G	chr12	10150974	GG	0.19	0.31	0.0875	0.02165	(0.00194546467183934-0.706148930455875)	0.4022	0.4151	0.439	0.4024	0.4145	0.2773	0.5023	0.4516	0.4221	0.3009
chr13:39587677:A:G	chr13	39587677	AA	0.33	0.17	0.376344	0.02166	(0.156009266947643-0.891892423104585)	0.2809	0.1901	0.4374	0.141	0.1678	0.2275	0.1549	0.1531	0.1877	0.2614
chr13:39587677:A:G	chr13	39587677	GA	0.33	0.17	1.72267	0.02166	(0.709203482265595-4.27610267822325)	0.2809	0.1901	0.4374	0.141	0.1678	0.2275	0.1549	0.1531	0.1877	0.2614
chr13:39587677:A:G	chr13	39587677	GG	0.33	0.17	7.39623	0.02166	(0.921598407026395-334.217425573729)	0.2809	0.1901	0.4374	0.141	0.1678	0.2275	0.1549	0.1531	0.1877	0.2614
chr1:31189689:G:A	chr1	31189689	AG	0.01	0.07	0.102381	0.02169	(0.00224038367467125-0.858500403912658)	0.004	0.001705	0.0001854	0.0001448	0	0.02194	0	2.651e-05	0.001473	0.0001308
chr1:31189689:G:A	chr1	31189689	GG	0.01	0.07	9.76744	0.02169	(1.16482181655646-446.352118748941)	0.004	0.001705	0.0001854	0.0001448	0	0.02194	0	2.651e-05	0.001473	0.0001308
chr19:11546269:G:A	chr19	11546269	AG	0.01	0.07	0.102381	0.02169	(0.00224038367467125-0.858500403912658)	0.0517	-	-	-	-	-	-	-	-	-
chr19:11546269:G:A	chr19	11546269	GG	0.01	0.07	9.76744	0.02169	(1.16482181655646-446.352118748941)	0.0517	-	-	-	-	-	-	-	-	-
chr8:143425354:C:T	chr8	143425354	CC	0.01	0.07	9.76744	0.02169	(1.16482181655646-446.352118748941)	0.0338	0.02452	0.04485	0.01517	0.007517	0.05487	0.01297	0.02177	0.01954	0.02445
chr8:143425354:C:T	chr8	143425354	TC	0.01	0.07	0.102381	0.02169	(0.00224038367467125-0.858500403912658)	0.0338	0.02452	0.04485	0.01517	0.007517	0.05487	0.01297	0.02177	0.01954	0.02445
chr2:234394487:G:A	chr2	234394487	AA	0.14	0.28	0.261111	0.02173	(0.00489948127820006-3.41015311279123)	0.4002	0.3175	0.6928	0.2235	0.363	0.1533	0.3916	0.3112	0.3169	0.2889
chr2:234394487:G:A	chr2	234394487	AG	0.14	0.28	0.41502	0.02173	(0.170493787350334-1.00166303924267)	0.4002	0.3175	0.6928	0.2235	0.363	0.1533	0.3916	0.3112	0.3169	0.2889
chr2:234394487:G:A	chr2	234394487	GG	0.14	0.28	2.8125	0.02173	(1.18188518859979-6.74506345162158)	0.4002	0.3175	0.6928	0.2235	0.363	0.1533	0.3916	0.3112	0.3169	0.2889
chr13:42772730:G:A	chr13	42772730	AG	0.07	0.01	8.48077	0.02174	(1.08847363151337-378.464867968917)	0.0126	0.003721	0.0004374	0.000181	0	0.04025	0	2.705e-05	0.002194	0.005642
chr13:42772730:G:A	chr13	42772730	GG	0.07	0.01	0.117914	0.02174	(0.00264225317759773-0.918717708034544)	0.0126	0.003721	0.0004374	0.000181	0	0.04025	0	2.705e-05	0.002194	0.005642
chr2:55449412:C:A	chr2	55449412	AC	0.08	0.02	8.48077	0.02174	(1.08847363151337-378.464867968917)	0.0264	0.032	0.01256	0.01947	0.08779	0.03168	0.01347	0.03429	0.03704	0.04191
chr2:55449412:C:A	chr2	55449412	CC	0.08	0.02	0.117914	0.02174	(0.00264225317759773-0.918717708034544)	0.0264	0.032	0.01256	0.01947	0.08779	0.03168	0.01347	0.03429	0.03704	0.04191
chr20:24118582:G:A	chr20	24118582	AA	0.64	0.46	2.05405	0.02176	(0.836991100441594-5.18091034526528)	0.4744	-	-	-	-	-	-	-	-	-
chr20:24118582:G:A	chr20	24118582	GA	0.64	0.46	1.23167	0.02176	(0.544274419343174-2.79477501690809)	0.4744	-	-	-	-	-	-	-	-	-
chr20:24118582:G:A	chr20	24118582	GG	0.64	0.46	0.275463	0.02176	(0.0874393252953383-0.80588524478854)	0.4744	-	-	-	-	-	-	-	-	-
chr4:175617314:T:C	chr4	175617314	CC	0.39	0.31	0.692308	0.02176	(0.225971678234421-2.10406852237441)	-	-	-	-	-	-	-	-	-	-
chr4:175617314:T:C	chr4	175617314	CT	0.39	0.31	3.21307	0.02176	(1.29959705075562-8.22063013024111)	-	-	-	-	-	-	-	-	-	-
chr4:175617314:T:C	chr4	175617314	TT	0.39	0.31	0.438294	0.02176	(0.190142480144141-1.00612325262347)	-	-	-	-	-	-	-	-	-	-
chr16:71983772:G:C	chr16	71983772	CC	0.6	0.62	0.385185	0.02182	(0.160563360037518-0.917306488288297)	0.394	0.3877	0.2616	0.5604	0.3243	0.6745	0.3652	0.3272	0.3587	0.3136
chr16:71983772:G:C	chr16	71983772	GC	0.6	0.62	2.9372	0.02182	(1.26404187877317-6.87505808533091)	0.394	0.3877	0.2616	0.5604	0.3243	0.6745	0.3652	0.3272	0.3587	0.3136
chr16:71983772:G:C	chr16	71983772	GG	0.6	0.62	0.680556	0.02182	(0.193691970013902-2.35000121506882)	0.394	0.3877	0.2616	0.5604	0.3243	0.6745	0.3652	0.3272	0.3587	0.3136
chr4:29998461:C:A	chr4	29998461	AA	0.65	0.54	1.19872	0.02183	(0.506352678243452-2.86732478283308)	0.4776	-	-	-	-	-	-	-	-	-
chr4:29998461:C:A	chr4	29998461	CA	0.65	0.54	1.88889	0.02183	(0.828168521178027-4.32913561781771)	0.4776	-	-	-	-	-	-	-	-	-
chr4:29998461:C:A	chr4	29998461	CC	0.65	0.54	0.229592	0.02183	(0.0602478982749186-0.757487558649938)	0.4776	-	-	-	-	-	-	-	-	-
chr11:67372477:G:T	chr11	67372477	GG	0.2	0.33	2.56	0.02187	(1.10807313603091-5.95826906294194)	0.3233	0.3655	0.3233	0.5634	0.2326	0.1903	0.3747	0.3728	0.3746	0.2814
chr11:67372477:G:T	chr11	67372477	TG	0.2	0.33	0.425627	0.02187	(0.18401859540382-0.978403614235631)	0.3233	0.3655	0.3233	0.5634	0.2326	0.1903	0.3747	0.3728	0.3746	0.2814
chr11:67372477:G:T	chr11	67372477	TT	0.2	0.33	0	0.02187	(0-31.967512488101)	0.3233	0.3655	0.3233	0.5634	0.2326	0.1903	0.3747	0.3728	0.3746	0.2814
chr14:23236524:C:T	chr14	23236524	CC	0.83	0.93		0.02187	(0-Inf)	0.7718	0.8339	0.6078	0.9215	0.835	0.8828	0.7448	0.8526	0.8534	0.8146
chr14:23236524:C:T	chr14	23236524	CT	0.83	0.93	3.31746	0.02187	(1.12147544677284-11.0513262334552)	0.7718	0.8339	0.6078	0.9215	0.835	0.8828	0.7448	0.8526	0.8534	0.8146
chr14:23236524:C:T	chr14	23236524	TT	0.83	0.93	0.301435	0.02187	(0.0904868772195634-0.891682473189759)	0.7718	0.8339	0.6078	0.9215	0.835	0.8828	0.7448	0.8526	0.8534	0.8146
chr12:6172202:T:C	chr12	6172202	CC	0.66	0.77	0.760369	0.02199	(0.335086144062932-1.72065038675963)	-	0.6212	0.1982	0.5237	0.7331	0.7038	0.6707	0.6541	0.6495	0.7077
chr12:6172202:T:C	chr12	6172202	TC	0.66	0.77	0.770335	0.02199	(0.335849270352365-1.76918503042777)	-	0.6212	0.1982	0.5237	0.7331	0.7038	0.6707	0.6541	0.6495	0.7077
chr12:6172202:T:C	chr12	6172202	TT	0.66	0.77	Inf	0.02199	(1.50524541659342-Inf)	-	0.6212	0.1982	0.5237	0.7331	0.7038	0.6707	0.6541	0.6495	0.7077
chr5:9463291:C:A	chr5	9463291	AA	0.49	0.52	0.427059	0.02201	(0.159990841593829-1.11603811522144)	0.4904	-	-	-	-	-	-	-	-	-
chr5:9463291:C:A	chr5	9463291	CA	0.49	0.52	2.89234	0.02201	(1.24636754548896-6.7537176177829)	0.4904	-	-	-	-	-	-	-	-	-
chr5:9463291:C:A	chr5	9463291	CC	0.49	0.52	0.565714	0.02201	(0.207039333057289-1.52574413307111)	0.4904	-	-	-	-	-	-	-	-	-
chr7:2869985:T:C	chr7	2869985	CC	0.19	0.29	0	0.02201	(0-0.654286140504439)	0.2099	-	-	-	-	-	-	-	-	-
chr7:2869985:T:C	chr7	2869985	CT	0.19	0.29	1.17492	0.02201	(0.501905155551653-2.77420596258486)	0.2099	-	-	-	-	-	-	-	-	-
chr7:2869985:T:C	chr7	2869985	TT	0.19	0.29	1.40741	0.02201	(0.614324076750109-3.22290487916672)	0.2099	-	-	-	-	-	-	-	-	-
chr8:17817553:G:T	chr8	17817553	GG	0.39	0.21	0.334152	0.02209	(0.142120390115018-0.778737442099389)	0.1444	0.1407	0.03166	0.0869	0.118	0.3668	0.1539	0.1414	0.1432	0.12
chr8:17817553:G:T	chr8	17817553	TG	0.39	0.21	2.26018	0.02209	(0.940100888944732-5.55751345581125)	0.1444	0.1407	0.03166	0.0869	0.118	0.3668	0.1539	0.1414	0.1432	0.12
chr8:17817553:G:T	chr8	17817553	TT	0.39	0.21	2.2549	0.02209	(0.594256798818777-10.4636102608413)	0.1444	0.1407	0.03166	0.0869	0.118	0.3668	0.1539	0.1414	0.1432	0.12
chr17:76395430:C:T	chr17	76395430	CC	0.52	0.59	0.613636	0.02211	(0.203712235007263-1.81785952281857)	0.5817	0.6096	0.5831	0.6696	0.5981	0.4579	0.7079	0.6123	0.6154	0.5682
chr17:76395430:C:T	chr17	76395430	CT	0.52	0.59	2.85714	0.02211	(1.23090342286573-6.66893406741736)	0.5817	0.6096	0.5831	0.6696	0.5981	0.4579	0.7079	0.6123	0.6154	0.5682
chr17:76395430:C:T	chr17	76395430	TT	0.52	0.59	0.39957	0.02211	(0.154772986672992-1.01346388537415)	0.5817	0.6096	0.5831	0.6696	0.5981	0.4579	0.7079	0.6123	0.6154	0.5682
chr3:40129206:C:T	chr3	40129206	CC	0.42	0.57	1.43254	0.02211	(0.570039899171215-3.6869990174917)	-	-	-	-	-	-	-	-	-	-
chr3:40129206:C:T	chr3	40129206	TC	0.42	0.57	1.92293	0.02211	(0.840728914257346-4.4251553939346)	-	-	-	-	-	-	-	-	-	-
chr3:40129206:C:T	chr3	40129206	TT	0.42	0.57	0.282389	0.02211	(0.100452508103953-0.760133617597244)	-	-	-	-	-	-	-	-	-	-
chr1:16736132:T:C	chr1	16736132	CC	0.2	0.22	0.122222	0.02216	(0.00261972559457172-1.07987071570908)	0.1528	0.2466	0.05466	0.1417	0.2651	0.1865	0.3144	0.3207	0.2621	0.1742
chr1:16736132:T:C	chr1	16736132	CT	0.2	0.22	2.42105	0.02216	(0.949179056456863-6.44647597613621)	0.1528	0.2466	0.05466	0.1417	0.2651	0.1865	0.3144	0.3207	0.2621	0.1742
chr1:16736132:T:C	chr1	16736132	TT	0.2	0.22	0.72549	0.02216	(0.3053179635696-1.70454144700706)	0.1528	0.2466	0.05466	0.1417	0.2651	0.1865	0.3144	0.3207	0.2621	0.1742
chr5:110452845:G:A	chr5	110452845	AA	0.52	0.41	3.85	0.0222	(1.31512346888388-12.7217223298598)	-	-	-	-	-	-	-	-	-	-
chr5:110452845:G:A	chr5	110452845	AG	0.52	0.41	0.558704	0.0222	(0.244043684713806-1.27670143273602)	-	-	-	-	-	-	-	-	-	-
chr5:110452845:G:A	chr5	110452845	GG	0.52	0.41	0.686869	0.0222	(0.28429550883579-1.66027271386445)	-	-	-	-	-	-	-	-	-	-
chr2:227886773:A:G	chr2	227886773	AA	0.49	0.34	0.580117	0.02235	(0.238840853081351-1.40464650130737)	0.5262	0.4773	0.6423	0.5383	0.5087	0.396	0.4956	0.4218	0.4565	0.559
chr2:227886773:A:G	chr2	227886773	GA	0.49	0.34	0.760369	0.02235	(0.335086144062932-1.72065038675963)	0.5262	0.4773	0.6423	0.5383	0.5087	0.396	0.4956	0.4218	0.4565	0.559
chr2:227886773:A:G	chr2	227886773	GG	0.49	0.34	5.1087	0.02235	(1.30305397314371-28.9838604143631)	0.5262	0.4773	0.6423	0.5383	0.5087	0.396	0.4956	0.4218	0.4565	0.559
chr6:109827716:C:T	chr6	109827716	CC	0.43	0.38	0.452525	0.02249	(0.188085756440655-1.08190879565657)	0.3804	0.4067	0.2989	0.4364	0.4603	0.4029	0.4214	0.3951	0.4143	0.4399
chr6:109827716:C:T	chr6	109827716	TC	0.43	0.38	2.9372	0.02249	(1.26404187877317-6.87505808533091)	0.3804	0.4067	0.2989	0.4364	0.4603	0.4029	0.4214	0.3951	0.4143	0.4399
chr6:109827716:C:T	chr6	109827716	TT	0.43	0.38	0.518519	0.02249	(0.154050245031573-1.67002572122576)	0.3804	0.4067	0.2989	0.4364	0.4603	0.4029	0.4214	0.3951	0.4143	0.4399
chr17:16849139:A:G	chr17	16849139	AA	0.31	0.49	2.41492	0.02267	(1.00578737760247-5.93059144015258)	0.2133	-	-	-	-	-	-	-	-	-
chr17:16849139:A:G	chr17	16849139	GA	0.31	0.49	0.848485	0.02267	(0.375262334231462-1.91814496582631)	0.2133	-	-	-	-	-	-	-	-	-
chr17:16849139:A:G	chr17	16849139	GG	0.31	0.49	0.282738	0.02267	(0.0727679063846662-0.959852447149646)	0.2133	-	-	-	-	-	-	-	-	-
chr11:8639200:T:C	chr11	8639200	CC	0.52	0.37	5.1087	0.02278	(1.30305397314371-28.9838604143631)	0.5329	-	-	-	-	-	-	-	-	-
chr11:8639200:T:C	chr11	8639200	CT	0.52	0.37	0.72235	0.02278	(0.313777518344459-1.65262896995997)	0.5329	-	-	-	-	-	-	-	-	-
chr11:8639200:T:C	chr11	8639200	TT	0.52	0.37	0.575521	0.02278	(0.223341238082796-1.47208910653916)	0.5329	-	-	-	-	-	-	-	-	-
chr4:98228716:T:C	chr4	98228716	CC	0.48	0.52	1.61975	0.02285	(0.593816247374088-4.62581897908759)	0.516	-	-	-	-	-	-	-	-	-
chr4:98228716:T:C	chr4	98228716	TC	0.48	0.52	0.34958	0.02285	(0.147988903897274-0.816643437706876)	0.516	-	-	-	-	-	-	-	-	-
chr4:98228716:T:C	chr4	98228716	TT	0.48	0.52	2.77891	0.02285	(0.98134073729871-8.5953229710961)	0.516	-	-	-	-	-	-	-	-	-
chr12:20857467:A:C	chr12	20857467	AA	0.77	0.86	0.4	0.02297	(0.00667696907026721-7.96265804389808)	0.7304	-	-	-	-	-	-	-	-	-
chr12:20857467:A:C	chr12	20857467	AC	0.77	0.86	2.97143	0.02297	(1.17440080206962-7.85159282533225)	0.7304	-	-	-	-	-	-	-	-	-
chr12:20857467:A:C	chr12	20857467	CC	0.77	0.86	0.397661	0.02297	(0.158667708734826-0.96931533064103)	0.7304	-	-	-	-	-	-	-	-	-
chr19:53117531:C:T	chr19	53117531	CC	0.78	0.64	1.16667	0.02299	(0.295018746691627-4.99147005466781)	0.7129	0.6445	0.8268	0.778	0.6041	0.7136	0.6538	0.6037	0.6322	0.5158
chr19:53117531:C:T	chr19	53117531	CT	0.78	0.64	0.322695	0.02299	(0.131127410438481-0.784300961642386)	0.7129	0.6445	0.8268	0.778	0.6041	0.7136	0.6538	0.6037	0.6322	0.5158
chr19:53117531:C:T	chr19	53117531	TT	0.78	0.64	2.63039	0.02299	(1.13678058563055-6.11490898134607)	0.7129	0.6445	0.8268	0.778	0.6041	0.7136	0.6538	0.6037	0.6322	0.5158
chr3:106288950:T:C	chr3	106288950	CC	0.15	0.28	0	0.02304	(0-1.95456256429186)	0.3648	-	-	-	-	-	-	-	-	-
chr3:106288950:T:C	chr3	106288950	CT	0.15	0.28	0.53277	0.02304	(0.225707799784446-1.25415143528949)	0.3648	-	-	-	-	-	-	-	-	-
chr3:106288950:T:C	chr3	106288950	TT	0.15	0.28	2.38889	0.02304	(1.01971897168513-5.62267251027874)	0.3648	-	-	-	-	-	-	-	-	-
chr3:102157417:A:G	chr3	102157417	AA	0.04	0.14	3.93514	0.02312	(1.17737341683296-15.1300316381617)	0.0966	0.1334	0.09962	0.1528	0.1542	0.03524	0.1165	0.1578	0.1556	0.09853
chr3:102157417:A:G	chr3	102157417	GA	0.04	0.14	0.282738	0.02312	(0.0727679063846662-0.959852447149646)	0.0966	0.1334	0.09962	0.1528	0.1542	0.03524	0.1165	0.1578	0.1556	0.09853
chr3:102157417:A:G	chr3	102157417	GG	0.04	0.14	0	0.02312	(0-31.967512488101)	0.0966	0.1334	0.09962	0.1528	0.1542	0.03524	0.1165	0.1578	0.1556	0.09853
chr3:102181131:A:G	chr3	102181131	AA	0.04	0.14	3.93514	0.02312	(1.17737341683296-15.1300316381617)	0.0961	0.1341	0.09974	0.1584	0.1546	0.03564	0.1166	0.1576	0.1556	0.09826
chr3:102181131:A:G	chr3	102181131	GA	0.04	0.14	0.282738	0.02312	(0.0727679063846662-0.959852447149646)	0.0961	0.1341	0.09974	0.1584	0.1546	0.03564	0.1166	0.1576	0.1556	0.09826
chr3:102181131:A:G	chr3	102181131	GG	0.04	0.14	0	0.02312	(0-31.967512488101)	0.0961	0.1341	0.09974	0.1584	0.1546	0.03564	0.1166	0.1576	0.1556	0.09826
chr2:27995931:G:A	chr2	27995931	AA	0.48	0.38	0.857639	0.02313	(0.319497241904553-2.3215553388588)	0.5691	-	-	-	-	-	-	-	-	-
chr2:27995931:G:A	chr2	27995931	AG	0.48	0.38	2.83744	0.02313	(1.19681870680439-6.84648611966256)	0.5691	-	-	-	-	-	-	-	-	-
chr2:27995931:G:A	chr2	27995931	GG	0.48	0.38	0.385185	0.02313	(0.160563360037518-0.917306488288297)	0.5691	-	-	-	-	-	-	-	-	-
chr2:239237953:G:T	chr2	239237953	GG	0.15	0.29	2.80392	0.02315	(1.18813781230938-6.65993358768071)	0.2051	0.289	0.05869	0.3609	0.3967	0.2349	0.2819	0.3267	0.3211	0.2459
chr2:239237953:G:T	chr2	239237953	TG	0.15	0.29	0.417391	0.02315	(0.173788230256003-0.995536396185845)	0.2051	0.289	0.05869	0.3609	0.3967	0.2349	0.2819	0.3267	0.3211	0.2459
chr2:239237953:G:T	chr2	239237953	TT	0.15	0.29	0.261111	0.02315	(0.00489948127820006-3.41015311279123)	0.2051	0.289	0.05869	0.3609	0.3967	0.2349	0.2819	0.3267	0.3211	0.2459
chr6:127768472:G:A	chr6	127768472	AA	0.45	0.63	0.317935	0.02317	(0.127001605156182-0.783602009768058)	0.2184	0.1628	0.03208	0.3702	0.09077	0.6627	0.09015	0.07975	0.1353	0.08065
chr6:127768472:G:A	chr6	127768472	GA	0.45	0.63	1.87856	0.02317	(0.813269012100655-4.38149156994769)	0.2184	0.1628	0.03208	0.3702	0.09077	0.6627	0.09015	0.07975	0.1353	0.08065
chr6:127768472:G:A	chr6	127768472	GG	0.45	0.63	1.67442	0.02317	(0.63899400273214-4.55878132006565)	0.2184	0.1628	0.03208	0.3702	0.09077	0.6627	0.09015	0.07975	0.1353	0.08065
chr4:39793856:A:G	chr4	39793856	AA	0.51	0.49	1.22348	0.02326	(0.479232131761456-3.18887719421288)	0.4996	-	-	-	-	-	-	-	-	-
chr4:39793856:A:G	chr4	39793856	AG	0.51	0.49	0.376068	0.02326	(0.161868758160659-0.869202172393246)	0.4996	-	-	-	-	-	-	-	-	-
chr4:39793856:A:G	chr4	39793856	GG	0.51	0.49	2.96154	0.02326	(1.09911654281685-8.55402012108321)	0.4996	-	-	-	-	-	-	-	-	-
chr8:73778642:G:A	chr8	73778642	AA	0.21	0.25	Inf	0.02332	(0.55037978942745-Inf)	0.3271	-	-	-	-	-	-	-	-	-
chr8:73778642:G:A	chr8	73778642	AG	0.21	0.25	0.418605	0.02332	(0.177851368396774-0.98066234694786)	0.3271	-	-	-	-	-	-	-	-	-
chr8:73778642:G:A	chr8	73778642	GG	0.21	0.25	1.77273	0.02332	(0.772897572312553-4.07225725563003)	0.3271	-	-	-	-	-	-	-	-	-
chr18:56204932:T:G	chr18	56204932	GG	0.12	0.25	0	0.02343	(0-1.20705693903457)	0.4044	0.4648	0.4541	0.3639	0.4236	0.2214	0.5397	0.5499	0.4964	0.3701
chr18:56204932:T:G	chr18	56204932	GT	0.12	0.25	0.632992	0.02343	(0.254809751794805-1.56874161900562)	0.4044	0.4648	0.4541	0.3639	0.4236	0.2214	0.5397	0.5499	0.4964	0.3701
chr18:56204932:T:G	chr18	56204932	TT	0.12	0.25	2.22069	0.02343	(0.917159063029773-5.41861459767368)	0.4044	0.4648	0.4541	0.3639	0.4236	0.2214	0.5397	0.5499	0.4964	0.3701
chr18:56204991:C:T	chr18	56204991	CC	0.12	0.25	2.22069	0.02343	(0.917159063029773-5.41861459767368)	0.4036	0.4651	0.454	0.3641	0.424	0.2215	0.54	0.5501	0.4964	0.3705
chr18:56204991:C:T	chr18	56204991	TC	0.12	0.25	0.632992	0.02343	(0.254809751794805-1.56874161900562)	0.4036	0.4651	0.454	0.3641	0.424	0.2215	0.54	0.5501	0.4964	0.3705
chr18:56204991:C:T	chr18	56204991	TT	0.12	0.25	0	0.02343	(0-1.20705693903457)	0.4036	0.4651	0.454	0.3641	0.424	0.2215	0.54	0.5501	0.4964	0.3705
chr11:116661488:C:T	chr11	116661488	CC	0.14	0.07	0.352941	0.02352	(0.104815464607995-1.05883266036392)	0.0823	0.05026	0.09233	0.04567	0.03884	0.1195	0.04926	0.0292	0.04732	0.07468
chr11:116661488:C:T	chr11	116661488	TC	0.14	0.07	3.47727	0.02352	(1.09499569789513-12.9774684743859)	0.0823	0.05026	0.09233	0.04567	0.03884	0.1195	0.04926	0.0292	0.04732	0.07468
chr11:116661488:C:T	chr11	116661488	TT	0.14	0.07	0	0.02352	(0-31.967512488101)	0.0823	0.05026	0.09233	0.04567	0.03884	0.1195	0.04926	0.0292	0.04732	0.07468
chr7:50180972:C:T	chr7	50180972	CC	0.2	0.31	2.58796	0.02356	(1.1046810500361-6.09416052829455)	0.3311	0.3583	0.3394	0.2848	0.3693	0.1977	0.2683	0.4132	0.3546	0.4375
chr7:50180972:C:T	chr7	50180972	TC	0.2	0.31	0.30381	0.02356	(0.115825310898155-0.776615850633737)	0.3311	0.3583	0.3394	0.2848	0.3693	0.1977	0.2683	0.4132	0.3546	0.4375
chr7:50180972:C:T	chr7	50180972	TT	0.2	0.31	1.16667	0.02356	(0.295018746691627-4.99147005466781)	0.3311	0.3583	0.3394	0.2848	0.3693	0.1977	0.2683	0.4132	0.3546	0.4375
chr1:221551539:C:A	chr1	221551539	AA	0.58	0.65	1.37838	0.02357	(0.586668045975569-3.27527403991754)	0.4237	-	-	-	-	-	-	-	-	-
chr1:221551539:C:A	chr1	221551539	CA	0.58	0.65	0.417857	0.02357	(0.179920242939705-0.963308782918885)	0.4237	-	-	-	-	-	-	-	-	-
chr1:221551539:C:A	chr1	221551539	CC	0.58	0.65	5.28	0.02357	(1.05587242828523-50.8173554143551)	0.4237	-	-	-	-	-	-	-	-	-
chr1:196646176:T:G	chr1	196646176	GG	0.87	0.95	0.235679	0.02365	(0.0409742655862147-0.945661169531422)	0.7522	-	-	-	-	-	-	-	-	-
chr1:196646176:T:G	chr1	196646176	TG	0.87	0.95	5.87755	0.02365	(1.19529176321841-56.0204820793278)	0.7522	-	-	-	-	-	-	-	-	-
chr1:196646176:T:G	chr1	196646176	TT	0.87	0.95	0.816667	0.02365	(0.0102432490051972-65.3674448221811)	0.7522	-	-	-	-	-	-	-	-	-
chr9:108427062:C:T	chr9	108427062	CC	0.55	0.42	0.481481	0.0237	(0.189200968290918-1.2114959252259)	0.2196	-	-	-	-	-	-	-	-	-
chr9:108427062:C:T	chr9	108427062	TC	0.55	0.42	0.783217	0.0237	(0.346101661491436-1.77043772990288)	0.2196	-	-	-	-	-	-	-	-	-
chr9:108427062:C:T	chr9	108427062	TT	0.55	0.42	3.57724	0.0237	(1.21609144737051-11.8700435051026)	0.2196	-	-	-	-	-	-	-	-	-
chr2:59644842:A:G	chr2	59644842	AA	0.58	0.67	3.47727	0.02373	(1.09499569789513-12.9774684743859)	0.5304	-	-	-	-	-	-	-	-	-
chr2:59644842:A:G	chr2	59644842	AG	0.58	0.67	0.41502	0.02373	(0.170493787350334-1.00166303924267)	0.5304	-	-	-	-	-	-	-	-	-
chr2:59644842:A:G	chr2	59644842	GG	0.58	0.67	1.06386	0.02373	(0.470597218574613-2.40899795712054)	0.5304	-	-	-	-	-	-	-	-	-
chr10:116032519:A:G	chr10	116032519	AA	0.29	0.45	2.93827	0.02374	(1.24922736847837-7.00744824751066)	0.5571	0.4656	0.8164	0.4802	0.3568	0.344	0.4102	0.4364	0.4437	0.525
chr10:116032519:A:G	chr10	116032519	GA	0.29	0.45	0.452381	0.02374	(0.193638757859187-1.05307342769062)	0.5571	0.4656	0.8164	0.4802	0.3568	0.344	0.4102	0.4364	0.4437	0.525
chr10:116032519:A:G	chr10	116032519	GG	0.29	0.45	0.603774	0.02374	(0.189155334675383-1.88315157254072)	0.5571	0.4656	0.8164	0.4802	0.3568	0.344	0.4102	0.4364	0.4437	0.525
chr12:2570535:T:C	chr12	2570535	CC	0.7	0.52	2.48848	0.02379	(1.05002589001289-6.0036120687855)	0.4828	-	-	-	-	-	-	-	-	-
chr12:2570535:T:C	chr12	2570535	TC	0.7	0.52	0.804762	0.02379	(0.354824749665592-1.82629656036308)	0.4828	-	-	-	-	-	-	-	-	-
chr12:2570535:T:C	chr12	2570535	TT	0.7	0.52	0.282738	0.02379	(0.0727679063846662-0.959852447149646)	0.4828	-	-	-	-	-	-	-	-	-
chr3:189383183:C:T	chr3	189383183	CC	0.4	0.22	0.370968	0.0238	(0.159480908287997-0.857714335437077)	0.3219	-	-	-	-	-	-	-	-	-
chr3:189383183:C:T	chr3	189383183	TC	0.4	0.22	1.6875	0.0238	(0.72333434028213-3.98381180415289)	0.3219	-	-	-	-	-	-	-	-	-
chr3:189383183:C:T	chr3	189383183	TT	0.4	0.22	3.44667	0.0238	(0.831165735974838-20.2166024839786)	0.3219	-	-	-	-	-	-	-	-	-
chr13:97835876:C:T	chr13	97835876	CC	0.5	0.45	1.32558	0.02387	(0.523641273300041-3.43222679537544)	0.4006	-	-	-	-	-	-	-	-	-
chr13:97835876:C:T	chr13	97835876	TC	0.5	0.45	0.382684	0.02387	(0.16350632289241-0.887570385045811)	0.4006	-	-	-	-	-	-	-	-	-
chr13:97835876:C:T	chr13	97835876	TT	0.5	0.45	3.47727	0.02387	(1.09499569789513-12.9774684743859)	0.4006	-	-	-	-	-	-	-	-	-
chr4:147788709:C:T	chr4	147788709	CC	0.29	0.4	1.02585	0.0239	(0.450188900404676-2.34554387064607)	0.4083	0.3412	0.4053	0.3572	0.31	0.3527	0.3128	0.3136	0.3339	0.4215
chr4:147788709:C:T	chr4	147788709	TC	0.29	0.4	2.00588	0.0239	(0.868408955453065-4.6781789979387)	0.4083	0.3412	0.4053	0.3572	0.31	0.3527	0.3128	0.3136	0.3339	0.4215
chr4:147788709:C:T	chr4	147788709	TT	0.29	0.4	0.222222	0.0239	(0.0492408144009101-0.814262596249769)	0.4083	0.3412	0.4053	0.3572	0.31	0.3527	0.3128	0.3136	0.3339	0.4215
chr16:1918125:T:G	chr16	1918125	GG	0.91	0.83	2.62727	0.02391	(0.986109453500228-7.21065725463337)	0.8125	0.8251	0.8142	0.8281	0.8736	0.8474	0.7365	0.8479	0.8364	0.7993
chr16:1918125:T:G	chr16	1918125	TG	0.91	0.83	0.335973	0.02391	(0.118317032786554-0.916023152156136)	0.8125	0.8251	0.8142	0.8281	0.8736	0.8474	0.7365	0.8479	0.8364	0.7993
chr16:1918125:T:G	chr16	1918125	TT	0.91	0.83	Inf	0.02391	(0.0210325307377049-Inf)	0.8125	0.8251	0.8142	0.8281	0.8736	0.8474	0.7365	0.8479	0.8364	0.7993
chr13:96638636:A:C	chr13	96638636	AC	0.88	0.96	3.75	0.02394	(1.07278537504137-16.5187559826433)	-	0.8556	0.7979	0.7525	0.8555	0.9276	0.8869	0.8759	0.8544	0.8597
chr13:96638636:A:C	chr13	96638636	CC	0.88	0.96	0.266667	0.02394	(0.0605372463308212-0.93215290147056)	-	0.8556	0.7979	0.7525	0.8555	0.9276	0.8869	0.8759	0.8544	0.8597
chr3:57419497:C:T	chr3	57419497	CC	0.32	0.49	1.9765	0.02396	(0.818768929288784-4.87896679492858)	0.4042	0.4944	0.1745	0.4696	0.5852	0.4117	0.5776	0.5014	0.504	0.5628
chr3:57419497:C:T	chr3	57419497	TC	0.32	0.49	1.25149	0.02396	(0.551470204325205-2.85078061722659)	0.4042	0.4944	0.1745	0.4696	0.5852	0.4117	0.5776	0.5014	0.504	0.5628
chr3:57419497:C:T	chr3	57419497	TT	0.32	0.49	0.275463	0.02396	(0.0874393252953383-0.80588524478854)	0.4042	0.4944	0.1745	0.4696	0.5852	0.4117	0.5776	0.5014	0.504	0.5628
chr2:228118867:G:A	chr2	228118867	AA	0.05	0.16	0	0.02401	(0-1.95456256429186)	0.0607	0.02321	0.06943	0.007273	0.0142	0.1528	0.02761	0.003366	0.01818	0.01598
chr2:228118867:G:A	chr2	228118867	AG	0.05	0.16	0.436364	0.02401	(0.120781728165881-1.46428381257138)	0.0607	0.02321	0.06943	0.007273	0.0142	0.1528	0.02761	0.003366	0.01818	0.01598
chr2:228118867:G:A	chr2	228118867	GG	0.05	0.16	3.22072	0.02401	(1.01896276001821-11.1868001539714)	0.0607	0.02321	0.06943	0.007273	0.0142	0.1528	0.02761	0.003366	0.01818	0.01598
chr6:30994635:C:T	chr6	30994635	CC	0.18	0.07	0.286047	0.02402	(0.0861618492263285-0.842482441322206)	0.0809	0.07306	0.005437	0.09413	0.07535	0.1005	0.01864	0.0232	0.05329	0.1779
chr6:30994635:C:T	chr6	30994635	TC	0.18	0.07	3.68372	0.02402	(1.16719305710336-13.6972863572427)	0.0809	0.07306	0.005437	0.09413	0.07535	0.1005	0.01864	0.0232	0.05329	0.1779
chr6:30994635:C:T	chr6	30994635	TT	0.18	0.07	1.62712	0.02402	(0.0820298160213007-97.9095269033208)	0.0809	0.07306	0.005437	0.09413	0.07535	0.1005	0.01864	0.0232	0.05329	0.1779
chr9:113283645:C:T	chr9	113283645	CC	0.46	0.48	0.571429	0.02404	(0.21584505821126-1.49782224593265)	0.4926	-	-	-	-	-	-	-	-	-
chr9:113283645:C:T	chr9	113283645	TC	0.46	0.48	2.8134	0.02404	(1.20590788429963-6.59658337225326)	0.4926	-	-	-	-	-	-	-	-	-
chr9:113283645:C:T	chr9	113283645	TT	0.46	0.48	0.368946	0.02404	(0.114183577097685-1.11766428408126)	0.4926	-	-	-	-	-	-	-	-	-
chr3:35316680:C:T	chr3	35316680	CC	0.41	0.58	3.4652	0.02412	(1.24215719465051-10.5854124799615)	0.5665	-	-	-	-	-	-	-	-	-
chr3:35316680:C:T	chr3	35316680	TC	0.41	0.58	0.666667	0.02412	(0.293442646479153-1.5103970831829)	0.5665	-	-	-	-	-	-	-	-	-
chr3:35316680:C:T	chr3	35316680	TT	0.41	0.58	0.513333	0.02412	(0.189570259145287-1.36741818374367)	0.5665	-	-	-	-	-	-	-	-	-
chr12:6143984:T:C	chr12	6143984	CC	0.81	0.72	2.63039	0.02421	(1.13678058563055-6.11490898134607)	0.897	0.8999	0.9513	0.9168	0.9449	0.7936	0.8947	0.908	0.9094	0.8746
chr12:6143984:T:C	chr12	6143984	TC	0.81	0.72	0.356589	0.02421	(0.151275679117022-0.836014718553844)	0.897	0.8999	0.9513	0.9168	0.9449	0.7936	0.8947	0.908	0.9094	0.8746
chr12:6143984:T:C	chr12	6143984	TT	0.81	0.72	1.24138	0.02421	(0.136099828529136-15.393534205097)	0.897	0.8999	0.9513	0.9168	0.9449	0.7936	0.8947	0.908	0.9094	0.8746
chr3:21376648:G:A	chr3	21376648	AA	0.34	0.38	1.99038	0.02427	(0.509769609347174-9.39195200732059)	0.3642	-	-	-	-	-	-	-	-	-
chr3:21376648:G:A	chr3	21376648	AG	0.34	0.38	0.340461	0.02427	(0.145453316552142-0.791113029396276)	0.3642	-	-	-	-	-	-	-	-	-
chr3:21376648:G:A	chr3	21376648	GG	0.34	0.38	2.33036	0.02427	(0.982867117454229-5.62636081569257)	0.3642	-	-	-	-	-	-	-	-	-
chr8:54559770:G:A	chr8	54559770	AA	0.39	0.29	0.8	0.02439	(0.199004667656219-3.22724736910254)	0.4647	-	-	-	-	-	-	-	-	-
chr8:54559770:G:A	chr8	54559770	AG	0.39	0.29	2.93827	0.02439	(1.24922736847837-7.00744824751066)	0.4647	-	-	-	-	-	-	-	-	-
chr8:54559770:G:A	chr8	54559770	GG	0.39	0.29	0.380172	0.02439	(0.163534731759796-0.879677232915899)	0.4647	-	-	-	-	-	-	-	-	-
chr10:35724454:G:A	chr10	35724454	AA	0.27	0.13	Inf	0.02446	(0.55037978942745-Inf)	0.2724	-	-	-	-	-	-	-	-	-
chr10:35724454:G:A	chr10	35724454	AG	0.27	0.13	1.9765	0.02446	(0.818768929288784-4.87896679492858)	0.2724	-	-	-	-	-	-	-	-	-
chr10:35724454:G:A	chr10	35724454	GG	0.27	0.13	0.387698	0.02446	(0.158046438654562-0.930070651706895)	0.2724	-	-	-	-	-	-	-	-	-
chr15:62259637:C:T	chr15	62259637	CC	0.83	0.85	0.15	0.02449	(0.00312579116921146-1.42855339563066)	0.7554	0.6127	0.8686	0.5272	0.6296	0.8466	0.4389	0.5751	0.614	0.7077
chr15:62259637:C:T	chr15	62259637	CT	0.83	0.85	3.06977	0.02449	(1.03103188452792-10.27979967793)	0.7554	0.6127	0.8686	0.5272	0.6296	0.8466	0.4389	0.5751	0.614	0.7077
chr15:62259637:C:T	chr15	62259637	TT	0.83	0.85	0.623482	0.02449	(0.236789246438943-1.59186061036058)	0.7554	0.6127	0.8686	0.5272	0.6296	0.8466	0.4389	0.5751	0.614	0.7077
chr2:31380955:T:C	chr2	31380955	CC	0.56	0.69	0.825553	0.02453	(0.361203891847029-1.890162807201)	-	-	-	-	-	-	-	-	-	-
chr2:31380955:T:C	chr2	31380955	TC	0.56	0.69	0.598753	0.02453	(0.262429227569049-1.36396094242294)	-	-	-	-	-	-	-	-	-	-
chr2:31380955:T:C	chr2	31380955	TT	0.56	0.69	6.5	0.02453	(1.34043416536777-61.573185177172)	-	-	-	-	-	-	-	-	-	-
chr10:97918915:A:C	chr10	97918915	AA	0.19	0.08	0.333721	0.02466	(0.108405080818084-0.939574791029225)	0.0759	0.02561	0.08046	0.004996	0.002593	0.1748	0	0.0007935	0.0133	0.05276
chr10:97918915:A:C	chr10	97918915	CA	0.19	0.08	3.31746	0.02466	(1.12147544677284-11.0513262334552)	0.0759	0.02561	0.08046	0.004996	0.002593	0.1748	0	0.0007935	0.0133	0.05276
chr10:97918915:A:C	chr10	97918915	CC	0.19	0.08	0.816667	0.02466	(0.0102432490051972-65.3674448221811)	0.0759	0.02561	0.08046	0.004996	0.002593	0.1748	0	0.0007935	0.0133	0.05276
chr2:200142847:T:C	chr2	200142847	CC	0.83	0.92	0.333721	0.02466	(0.108405080818084-0.939574791029225)	-	-	-	-	-	-	-	-	-	-
chr2:200142847:T:C	chr2	200142847	TC	0.83	0.92	3.31746	0.02466	(1.12147544677284-11.0513262334552)	-	-	-	-	-	-	-	-	-	-
chr2:200142847:T:C	chr2	200142847	TT	0.83	0.92	0.816667	0.02466	(0.0102432490051972-65.3674448221811)	-	-	-	-	-	-	-	-	-	-
chr6:32699479:G:C	chr6	32699479	CC	0.68	0.61	2.23868	0.02466	(0.97271809138042-5.1913720205925)	0.4966	-	-	-	-	-	-	-	-	-
chr6:32699479:G:C	chr6	32699479	GC	0.68	0.61	0.326087	0.02466	(0.134384864214213-0.783397181757631)	0.4966	-	-	-	-	-	-	-	-	-
chr6:32699479:G:C	chr6	32699479	GG	0.68	0.61	1.50437	0.02466	(0.491279867236663-4.92463651351395)	0.4966	-	-	-	-	-	-	-	-	-
chr7:76029695:C:T	chr7	76029695	CC	0.16	0.31	1.95673	0.02469	(0.801583889341478-4.80689653706719)	0.1891	0.216	0.08025	0.2516	0.2314	0.256	0.1905	0.209	0.1987	0.2669
chr7:76029695:C:T	chr7	76029695	TC	0.16	0.31	0.958647	0.02469	(0.37033634888549-2.49297090922403)	0.1891	0.216	0.08025	0.2516	0.2314	0.256	0.1905	0.209	0.1987	0.2669
chr7:76029695:C:T	chr7	76029695	TT	0.16	0.31	0.0961538	0.02469	(0.00213206722242425-0.780878612824412)	0.1891	0.216	0.08025	0.2516	0.2314	0.256	0.1905	0.209	0.1987	0.2669
chr2:46707886:G:A	chr2	46707886	AA	0.55	0.39	3.47727	0.0247	(1.09499569789513-12.9774684743859)	0.1941	0.1076	0.1145	0.1489	0.02757	0.5315	0.1016	0.02507	0.08523	0.1043
chr2:46707886:G:A	chr2	46707886	AG	0.55	0.39	0.911877	0.0247	(0.39951413064973-2.07420412991764)	0.1941	0.1076	0.1145	0.1489	0.02757	0.5315	0.1016	0.02507	0.08523	0.1043
chr2:46707886:G:A	chr2	46707886	GG	0.55	0.39	0.416667	0.0247	(0.150862129193042-1.11967491639388)	0.1941	0.1076	0.1145	0.1489	0.02757	0.5315	0.1016	0.02507	0.08523	0.1043
chr15:92604461:C:A	chr15	92604461	AA	0.61	0.62	0.575758	0.02476	(0.245772244264119-1.34676985847837)	-	-	-	-	-	-	-	-	-	-
chr15:92604461:C:A	chr15	92604461	CA	0.61	0.62	2.74074	0.02476	(1.18319544318551-6.39480282968468)	-	-	-	-	-	-	-	-	-	-
chr15:92604461:C:A	chr15	92604461	CC	0.61	0.62	0.357143	0.02476	(0.0895267094150653-1.26490723408379)	-	-	-	-	-	-	-	-	-	-
chr11:7727886:C:T	chr11	7727886	CC	0.48	0.38	0.901515	0.02486	(0.365378532380593-2.24099204830548)	0.4032	0.4154	0.2386	0.5318	0.367	0.3962	0.4487	0.367	0.3944	0.5542
chr11:7727886:C:T	chr11	7727886	TC	0.48	0.38	0.509766	0.02486	(0.220235026522349-1.17081789269647)	0.4032	0.4154	0.2386	0.5318	0.367	0.3962	0.4487	0.367	0.3944	0.5542
chr11:7727886:C:T	chr11	7727886	TT	0.48	0.38	5.1087	0.02486	(1.30305397314371-28.9838604143631)	0.4032	0.4154	0.2386	0.5318	0.367	0.3962	0.4487	0.367	0.3944	0.5542
chr1:84254735:G:A	chr1	84254735	AA	0.95	0.9	3.15897	0.02487	(0.912976684092081-12.4176711451997)	0.9199	-	-	-	-	-	-	-	-	-
chr1:84254735:G:A	chr1	84254735	GA	0.95	0.9	0.248804	0.02487	(0.0545056042115658-0.928473249027102)	0.9199	-	-	-	-	-	-	-	-	-
chr1:84254735:G:A	chr1	84254735	GG	0.95	0.9	Inf	0.02487	(0.0210325307377049-Inf)	0.9199	-	-	-	-	-	-	-	-	-
chr6:30680916:C:T	chr6	30680916	CC	0.05	0.11	3.15897	0.02487	(0.912976684092081-12.4176711451997)	0.1066	0.1486	0.02428	0.1633	0.1095	0.05404	0.1736	0.1605	0.1492	0.2026
chr6:30680916:C:T	chr6	30680916	TC	0.05	0.11	0.248804	0.02487	(0.0545056042115658-0.928473249027102)	0.1066	0.1486	0.02428	0.1633	0.1095	0.05404	0.1736	0.1605	0.1492	0.2026
chr6:30680916:C:T	chr6	30680916	TT	0.05	0.11	Inf	0.02487	(0.0210325307377049-Inf)	0.1066	0.1486	0.02428	0.1633	0.1095	0.05404	0.1736	0.1605	0.1492	0.2026
chr8:52321243:T:C	chr8	52321243	CC	0.97	0.89	4.01923	0.02487	(1.07703695399716-18.3467372661068)	-	0.8346	0.7522	0.8593	0.8047	0.9324	0.8386	0.8308	0.8279	0.8106
chr8:52321243:T:C	chr8	52321243	TC	0.97	0.89	0.248804	0.02487	(0.0545056042115658-0.928473249027102)	-	0.8346	0.7522	0.8593	0.8047	0.9324	0.8386	0.8308	0.8279	0.8106
chr21:30489300:A:C	chr21	30489300	AA	0.6	0.54	0.348718	0.02517	(0.115792395614495-0.998612103424488)	0.474	-	-	-	-	-	-	-	-	-
chr21:30489300:A:C	chr21	30489300	AC	0.6	0.54	2.59048	0.02517	(1.09690265278815-6.20243516855441)	0.474	-	-	-	-	-	-	-	-	-
chr21:30489300:A:C	chr21	30489300	CC	0.6	0.54	0.789474	0.02517	(0.334331105685142-1.86939108609329)	0.474	-	-	-	-	-	-	-	-	-
chr2:37742142:A:G	chr2	37742142	AA	0.66	0.6	0.206897	0.02519	(0.0348958041562374-0.882391545083227)	0.4958	-	-	-	-	-	-	-	-	-
chr2:37742142:A:G	chr2	37742142	AG	0.66	0.6	2.16	0.02519	(0.943419333402815-4.96996655350367)	0.4958	-	-	-	-	-	-	-	-	-
chr2:37742142:A:G	chr2	37742142	GG	0.66	0.6	0.846154	0.02519	(0.365372964846086-1.96557713549447)	0.4958	-	-	-	-	-	-	-	-	-
chr7:23157582:A:G	chr7	23157582	AA	0.26	0.12	0.397661	0.02524	(0.158667708734826-0.96931533064103)	0.0575	0.01948	0.05057	0.006505	0.002183	0.1639	0.002646	0.00161	0.008483	0.01695
chr7:23157582:A:G	chr7	23157582	GA	0.26	0.12	1.78632	0.02524	(0.72258252965519-4.53515051298123)	0.0575	0.01948	0.05057	0.006505	0.002183	0.1639	0.002646	0.00161	0.008483	0.01695
chr7:23157582:A:G	chr7	23157582	GG	0.26	0.12	Inf	0.02524	(0.773253512197401-Inf)	0.0575	0.01948	0.05057	0.006505	0.002183	0.1639	0.002646	0.00161	0.008483	0.01695
chr16:3023605:A:G	chr16	3023605	AA	0.25	0.16	0.387698	0.02526	(0.158046438654562-0.930070651706895)	0.347	-	-	-	-	-	-	-	-	-
chr16:3023605:A:G	chr16	3023605	GA	0.25	0.16	2.11429	0.02526	(0.877836003471231-5.20711183410994)	0.347	-	-	-	-	-	-	-	-	-
chr16:3023605:A:G	chr16	3023605	GG	0.25	0.16	Inf	0.02526	(0.341174582820437-Inf)	0.347	-	-	-	-	-	-	-	-	-
chr4:89740128:G:A	chr4	89740128	AA	0.67	0.65	0.531056	0.0254	(0.227067781575807-1.23917056025765)	0.5443	-	-	-	-	-	-	-	-	-
chr4:89740128:G:A	chr4	89740128	GA	0.67	0.65	2.60909	0.0254	(1.12464581841041-6.07970640140478)	0.5443	-	-	-	-	-	-	-	-	-
chr4:89740128:G:A	chr4	89740128	GG	0.67	0.65	0.15	0.0254	(0.00312579116921146-1.42855339563066)	0.5443	-	-	-	-	-	-	-	-	-
chr6:167271716:T:C	chr6	167271716	CC	0.77	0.9	0.338415	0.02546	(0.123153651642807-0.880528157415812)	-	0.717	0.2214	0.8034	0.6977	0.8724	0.6969	0.7473	0.719	0.7012
chr6:167271716:T:C	chr6	167271716	TC	0.77	0.9	2.5698	0.02546	(0.980807224774214-7.10677704521281)	-	0.717	0.2214	0.8034	0.6977	0.8724	0.6969	0.7473	0.719	0.7012
chr6:167271716:T:C	chr6	167271716	TT	0.77	0.9	Inf	0.02546	(0.154109806614148-Inf)	-	0.717	0.2214	0.8034	0.6977	0.8724	0.6969	0.7473	0.719	0.7012
chr6:144081609:C:T	chr6	144081609	CC	0.13	0.26	2.20982	0.02549	(0.924292328535081-5.31672370584595)	0.2001	0.1697	0.2918	0.2154	0.2003	0.1462	0.1355	0.1503	0.1768	0.1548
chr6:144081609:C:T	chr6	144081609	TC	0.13	0.26	0.632099	0.02549	(0.25897396163386-1.54030897765728)	0.2001	0.1697	0.2918	0.2154	0.2003	0.1462	0.1355	0.1503	0.1768	0.1548
chr6:144081609:C:T	chr6	144081609	TT	0.13	0.26	0	0.02549	(0-1.20705693903457)	0.2001	0.1697	0.2918	0.2154	0.2003	0.1462	0.1355	0.1503	0.1768	0.1548
chr1:1551927:T:C	chr1	1551927	CC	0.29	0.26	0.248588	0.02551	(0.0237305792387906-1.49317009714143)	0.477	0.5855	0.5355	0.3635	0.7389	0.1885	0.7184	0.7162	0.6428	0.4734
chr1:1551927:T:C	chr1	1551927	CT	0.29	0.26	2.65714	0.02551	(1.12121145341621-6.40987564114123)	0.477	0.5855	0.5355	0.3635	0.7389	0.1885	0.7184	0.7162	0.6428	0.4734
chr1:1551927:T:C	chr1	1551927	TT	0.29	0.26	0.565657	0.02551	(0.247118677348773-1.28853053157838)	0.477	0.5855	0.5355	0.3635	0.7389	0.1885	0.7184	0.7162	0.6428	0.4734
chr18:56362913:G:A	chr18	56362913	AA	0.49	0.35	3.50427	0.02552	(1.18246189466617-11.6834440405245)	0.6236	-	-	-	-	-	-	-	-	-
chr18:56362913:G:A	chr18	56362913	AG	0.49	0.35	0.45848	0.02552	(0.181935193062881-1.14640054210886)	0.6236	-	-	-	-	-	-	-	-	-
chr18:56362913:G:A	chr18	56362913	GG	0.49	0.35	0.835561	0.02552	(0.360194024151525-1.94074521710015)	0.6236	-	-	-	-	-	-	-	-	-
chr1:188275062:C:T	chr1	188275062	CC	0.08	0.13	2.3277	0.02558	(0.794538251078861-7.1244180617647)	0.1577	-	-	-	-	-	-	-	-	-
chr1:188275062:C:T	chr1	188275062	TC	0.08	0.13	0.31049	0.02558	(0.0893910668141319-0.981390134397189)	0.1577	-	-	-	-	-	-	-	-	-
chr1:188275062:C:T	chr1	188275062	TT	0.08	0.13	Inf	0.02558	(0.154109806614148-Inf)	0.1577	-	-	-	-	-	-	-	-	-
chr12:17319646:C:A	chr12	17319646	AA	0.22	0.08	Inf	0.02559	(1.0071713602029-Inf)	0.2117	-	-	-	-	-	-	-	-	-
chr12:17319646:C:A	chr12	17319646	AC	0.22	0.08	1.71196	0.02559	(0.60423557674737-5.14298010474676)	0.2117	-	-	-	-	-	-	-	-	-
chr12:17319646:C:A	chr12	17319646	CC	0.22	0.08	0.362812	0.02559	(0.125144441058065-0.981836020162247)	0.2117	-	-	-	-	-	-	-	-	-
chr9:35958047:T:C	chr9	35958047	CC	0.28	0.26	0.317734	0.02572	(0.0506671368368768-1.50594085766344)	0.3452	0.3118	0.4763	0.2393	0.3139	0.2819	0.3085	0.3201	0.3173	0.2944
chr9:35958047:T:C	chr9	35958047	CT	0.28	0.26	2.68687	0.02572	(1.10372436393218-6.72487383521439)	0.3452	0.3118	0.4763	0.2393	0.3139	0.2819	0.3085	0.3201	0.3173	0.2944
chr9:35958047:T:C	chr9	35958047	TT	0.28	0.26	0.593132	0.02572	(0.258017716859522-1.35500651543331)	0.3452	0.3118	0.4763	0.2393	0.3139	0.2819	0.3085	0.3201	0.3173	0.2944
chr2:235949877:T:C	chr2	235949877	CC	0.47	0.28	2.68085	0.02574	(0.819193778047051-10.2203185789818)	0.3417	0.2274	0.3748	0.4843	0.1711	0.413	0.0804	0.1033	0.1963	0.3367
chr2:235949877:T:C	chr2	235949877	CT	0.47	0.28	1.61111	0.02574	(0.70134752789247-3.72983446618812)	0.3417	0.2274	0.3748	0.4843	0.1711	0.413	0.0804	0.1033	0.1963	0.3367
chr2:235949877:T:C	chr2	235949877	TT	0.47	0.28	0.356589	0.02574	(0.151275679117022-0.836014718553844)	0.3417	0.2274	0.3748	0.4843	0.1711	0.413	0.0804	0.1033	0.1963	0.3367
chr3:34532947:T:C	chr3	34532947	CC	0.46	0.61	0.632979	0.02577	(0.249627518924568-1.59969916844842)	0.4818	-	-	-	-	-	-	-	-	-
chr3:34532947:T:C	chr3	34532947	TC	0.46	0.61	0.61442	0.02577	(0.269563734782881-1.39526155014771)	0.4818	-	-	-	-	-	-	-	-	-
chr3:34532947:T:C	chr3	34532947	TT	0.46	0.61	4.07143	0.02577	(1.29964159808169-15.0485940960379)	0.4818	-	-	-	-	-	-	-	-	-
chr5:148206440:G:A	chr5	148206440	AA	0.64	0.48	1.72267	0.02596	(0.709203482265595-4.27610267822325)	0.4756	0.4209	0.4943	0.4325	0.4371	0.5639	0.4366	0.3716	0.4055	0.452
chr5:148206440:G:A	chr5	148206440	GA	0.64	0.48	1.40439	0.02596	(0.620374166115843-3.18780722263347)	0.4756	0.4209	0.4943	0.4325	0.4371	0.5639	0.4366	0.3716	0.4055	0.452
chr5:148206440:G:A	chr5	148206440	GG	0.64	0.48	0.254545	0.02596	(0.0745458958654824-0.785056108014202)	0.4756	0.4209	0.4943	0.4325	0.4371	0.5639	0.4366	0.3716	0.4055	0.452
chr1:227935762:G:A	chr1	227935762	AA	0.26	0.31	3.11111	0.02604	(0.551141139302637-31.8062351246884)	0.1474	0.1055	0.1106	0.2302	0.05153	0.3264	0.05598	0.04594	0.06802	0.1107
chr1:227935762:G:A	chr1	227935762	AG	0.26	0.31	0.356589	0.02604	(0.151275679117022-0.836014718553844)	0.1474	0.1055	0.1106	0.2302	0.05153	0.3264	0.05598	0.04594	0.06802	0.1107
chr1:227935762:G:A	chr1	227935762	GG	0.26	0.31	1.98857	0.02604	(0.871309807043396-4.55644017038231)	0.1474	0.1055	0.1106	0.2302	0.05153	0.3264	0.05598	0.04594	0.06802	0.1107
chr6:152090707:A:G	chr6	152090707	AA	0.25	0.18	0.472906	0.02612	(0.198498606419154-1.11012076170659)	0.39	-	-	-	-	-	-	-	-	-
chr6:152090707:A:G	chr6	152090707	GA	0.25	0.18	2.68687	0.02612	(1.10372436393218-6.72487383521439)	0.39	-	-	-	-	-	-	-	-	-
chr6:152090707:A:G	chr6	152090707	GG	0.25	0.18	0.261111	0.02612	(0.00489948127820006-3.41015311279123)	0.39	-	-	-	-	-	-	-	-	-
chr18:70917610:C:T	chr18	70917610	CC	0.7	0.85	4.375	0.02615	(0.461399599351645-210.852873990639)	0.5801	-	-	-	-	-	-	-	-	-
chr18:70917610:C:T	chr18	70917610	CT	0.7	0.85	2.26018	0.02615	(0.940100888944732-5.55751345581125)	0.5801	-	-	-	-	-	-	-	-	-
chr18:70917610:C:T	chr18	70917610	TT	0.7	0.85	0.352431	0.02615	(0.146060326789837-0.835548437131374)	0.5801	-	-	-	-	-	-	-	-	-
chr1:90179532:A:G	chr1	90179532	AA	0.17	0.27	1.7463	0.02623	(0.752565782342654-4.05762299348818)	0.1506	0.1642	0.0407	0.2412	0.1127	0.2735	0.1688	0.1423	0.1593	0.1736
chr1:90179532:A:G	chr1	90179532	GA	0.17	0.27	0.867209	0.02623	(0.367242570668073-2.05713050941652)	0.1506	0.1642	0.0407	0.2412	0.1127	0.2735	0.1688	0.1423	0.1593	0.1736
chr1:90179532:A:G	chr1	90179532	GG	0.17	0.27	0	0.02623	(0-0.855744482837846)	0.1506	0.1642	0.0407	0.2412	0.1127	0.2735	0.1688	0.1423	0.1593	0.1736
chr7:30616761:A:C	chr7	30616761	AA	0.41	0.56	1.12593	0.02627	(0.436719777557836-2.95719186164317)	-	-	-	-	-	-	-	-	-	-
chr7:30616761:A:C	chr7	30616761	AC	0.41	0.56	2.23868	0.02627	(0.97271809138042-5.1913720205925)	-	-	-	-	-	-	-	-	-	-
chr7:30616761:A:C	chr7	30616761	CC	0.41	0.56	0.33	0.02627	(0.12539993416529-0.846860809041013)	-	-	-	-	-	-	-	-	-	-
chr12:109826634:C:A	chr12	109826634	AA	0.18	0.12	0	0.02628	(0-4.41654995021987)	0.155	0.2117	0.03531	0.3746	0.1985	0.1395	0.1507	0.2234	0.2128	0.1654
chr12:109826634:C:A	chr12	109826634	AC	0.18	0.12	2.82692	0.02628	(1.04266432987108-8.20505379218293)	0.155	0.2117	0.03531	0.3746	0.1985	0.1395	0.1507	0.2234	0.2128	0.1654
chr12:109826634:C:A	chr12	109826634	CC	0.18	0.12	0.464286	0.02628	(0.172879629121236-1.1964839949017)	0.155	0.2117	0.03531	0.3746	0.1985	0.1395	0.1507	0.2234	0.2128	0.1654
chr22:18300775:G:A	chr22	18300775	AA	0.09	0.04	0	0.02632	(0-31.967512488101)	0.0585	0.05037	0.05927	0.01478	0.03491	0.1105	0.07161	0.0468	0.04158	0.05518
chr22:18300775:G:A	chr22	18300775	AG	0.09	0.04	5.28	0.02632	(1.05587242828523-50.8173554143551)	0.0585	0.05037	0.05927	0.01478	0.03491	0.1105	0.07161	0.0468	0.04158	0.05518
chr22:18300775:G:A	chr22	18300775	GG	0.09	0.04	0.290135	0.02632	(0.0494642955359329-1.20312948034022)	0.0585	0.05037	0.05927	0.01478	0.03491	0.1105	0.07161	0.0468	0.04158	0.05518
chr6:28134368:A:G	chr6	28134368	AA	0.24	0.11	0.336538	0.02632	(0.127362692162744-0.851498056062053)	0.0984	-	-	-	-	-	-	-	-	-
chr6:28134368:A:G	chr6	28134368	GA	0.24	0.11	2.75731	0.02632	(1.05636035658055-7.60102521151969)	0.0984	-	-	-	-	-	-	-	-	-
chr6:28134368:A:G	chr6	28134368	GG	0.24	0.11	2.53448	0.02632	(0.194827363666902-135.626172368928)	0.0984	-	-	-	-	-	-	-	-	-
chr12:133683020:C:T	chr12	133683020	CC	0.25	0.33	2.28157	0.02636	(0.993914013409888-5.25921403382312)	0.0735	0.03576	0.002953	0.0275	0.01233	0.3709	0.01503	0.002807	0.02109	0.008463
chr12:133683020:C:T	chr12	133683020	TC	0.25	0.33	0.326087	0.02636	(0.134384864214213-0.783397181757631)	0.0735	0.03576	0.002953	0.0275	0.01233	0.3709	0.01503	0.002807	0.02109	0.008463
chr12:133683020:C:T	chr12	133683020	TT	0.25	0.33	1.73585	0.02636	(0.428767658153579-8.36102658970833)	0.0735	0.03576	0.002953	0.0275	0.01233	0.3709	0.01503	0.002807	0.02109	0.008463
chr8:9649769:C:T	chr8	9649769	CC	0.27	0.45	2.75	0.02646	(1.17063677096882-6.55090703579177)	0.2786	-	-	-	-	-	-	-	-	-
chr8:9649769:C:T	chr8	9649769	TC	0.27	0.45	0.605263	0.02646	(0.264535123340647-1.38320256815125)	0.2786	-	-	-	-	-	-	-	-	-
chr8:9649769:C:T	chr8	9649769	TT	0.27	0.45	0.357143	0.02646	(0.0895267094150653-1.26490723408379)	0.2786	-	-	-	-	-	-	-	-	-
chr7:149503843:T:G	chr7	149503843	GG	0.17	0.12	0	0.0265	(0-4.34364084754495)	0.371	0.2261	0.7295	0.2571	0.2112	0.1845	0.1495	0.1761	0.2179	0.2232
chr7:149503843:T:G	chr7	149503843	GT	0.17	0.12	2.75625	0.0265	(1.01850001371385-7.99076644192306)	0.371	0.2261	0.7295	0.2571	0.2112	0.1845	0.1495	0.1761	0.2179	0.2232
chr7:149503843:T:G	chr7	149503843	TT	0.17	0.12	0.47619	0.0265	(0.177564147755117-1.22486594712903)	0.371	0.2261	0.7295	0.2571	0.2112	0.1845	0.1495	0.1761	0.2179	0.2232
chr16:1538464:C:T	chr16	1538464	CC	0.38	0.56	2.42105	0.02654	(0.949179056456863-6.44647597613621)	0.2578	0.2426	0.1273	0.148	0.2698	0.5	0.2368	0.253	0.2404	0.2141
chr16:1538464:C:T	chr16	1538464	TC	0.38	0.56	1.06386	0.02654	(0.470597218574613-2.40899795712054)	0.2578	0.2426	0.1273	0.148	0.2698	0.5	0.2368	0.253	0.2404	0.2141
chr16:1538464:C:T	chr16	1538464	TT	0.38	0.56	0.335973	0.02654	(0.118317032786554-0.916023152156136)	0.2578	0.2426	0.1273	0.148	0.2698	0.5	0.2368	0.253	0.2404	0.2141
chr3:32886446:G:A	chr3	32886446	AA	0.66	0.71	0.484615	0.02659	(0.209812989017582-1.11623813443714)	0.5178	-	-	-	-	-	-	-	-	-
chr3:32886446:G:A	chr3	32886446	GA	0.66	0.71	2.69565	0.02659	(1.16588933947387-6.27034301932967)	0.5178	-	-	-	-	-	-	-	-	-
chr3:32886446:G:A	chr3	32886446	GG	0.66	0.71	0.305085	0.02659	(0.0281382203858892-1.98856557534255)	0.5178	-	-	-	-	-	-	-	-	-
chr10:1060218:G:A	chr10	1060218	AA	0.16	0.09	0	0.02663	(0-31.967512488101)	0.0795	0.08417	0.06103	0.05582	0.188	0.1172	0.01127	0.08721	0.09123	0.1133
chr10:1060218:G:A	chr10	1060218	AG	0.16	0.09	2.99652	0.02663	(1.06431122838511-9.22465988174588)	0.0795	0.08417	0.06103	0.05582	0.188	0.1172	0.01127	0.08721	0.09123	0.1133
chr10:1060218:G:A	chr10	1060218	GG	0.16	0.09	0.390476	0.02663	(0.134111520539246-1.06207339390487)	0.0795	0.08417	0.06103	0.05582	0.188	0.1172	0.01127	0.08721	0.09123	0.1133
chr19:57967049:G:T	chr19	57967049	GG	0.56	0.63	3.47727	0.02663	(1.09499569789513-12.9774684743859)	0.4133	0.3663	0.325	0.5262	0.244	0.6262	0.3388	0.2758	0.3245	0.4557
chr19:57967049:G:T	chr19	57967049	GT	0.56	0.63	0.415537	0.02663	(0.178694331874723-0.962544922860214)	0.4133	0.3663	0.325	0.5262	0.244	0.6262	0.3388	0.2758	0.3245	0.4557
chr19:57967049:G:T	chr19	57967049	TT	0.56	0.63	1.15315	0.02663	(0.497248820111547-2.69297852162364)	0.4133	0.3663	0.325	0.5262	0.244	0.6262	0.3388	0.2758	0.3245	0.4557
chr2:151126403:G:A	chr2	151126403	AA	0.2	0.14	0.261111	0.02668	(0.00489948127820006-3.41015311279123)	0.1166	-	-	-	-	-	-	-	-	-
chr2:151126403:G:A	chr2	151126403	AG	0.2	0.14	2.96154	0.02668	(1.09911654281685-8.55402012108321)	0.1166	-	-	-	-	-	-	-	-	-
chr2:151126403:G:A	chr2	151126403	GG	0.2	0.14	0.465998	0.02668	(0.179999711183073-1.16607853882539)	0.1166	-	-	-	-	-	-	-	-	-
chr13:76264364:T:C	chr13	76264364	CC	0.53	0.5	2.75625	0.02672	(1.01850001371385-7.99076644192306)	0.5325	-	-	-	-	-	-	-	-	-
chr13:76264364:T:C	chr13	76264364	TC	0.53	0.5	0.364865	0.02672	(0.156376987161824-0.845168907435705)	0.5325	-	-	-	-	-	-	-	-	-
chr13:76264364:T:C	chr13	76264364	TT	0.53	0.5	1.42222	0.02672	(0.533133882885062-3.9262398944147)	0.5325	-	-	-	-	-	-	-	-	-
chr15:40539373:A:G	chr15	40539373	AA	0.38	0.45	2.33036	0.02677	(0.982867117454229-5.62636081569257)	0.491	-	-	-	-	-	-	-	-	-
chr15:40539373:A:G	chr15	40539373	GA	0.38	0.45	0.356589	0.02677	(0.151275679117022-0.836014718553844)	0.491	-	-	-	-	-	-	-	-	-
chr15:40539373:A:G	chr15	40539373	GG	0.38	0.45	1.35697	0.02677	(0.485787341234992-3.94405520976772)	0.491	-	-	-	-	-	-	-	-	-
chr2:242110786:C:T	chr2	242110786	CC	0.62	0.55	1.35697	0.02677	(0.485787341234992-3.94405520976772)	0.5058	-	-	-	-	-	-	-	-	-
chr2:242110786:C:T	chr2	242110786	CT	0.62	0.55	0.356589	0.02677	(0.151275679117022-0.836014718553844)	0.5058	-	-	-	-	-	-	-	-	-
chr2:242110786:C:T	chr2	242110786	TT	0.62	0.55	2.33036	0.02677	(0.982867117454229-5.62636081569257)	0.5058	-	-	-	-	-	-	-	-	-
chr1:6153525:G:A	chr1	6153525	AA	0.42	0.37	0.459596	0.02683	(0.138767501758881-1.44423141113213)	-	-	-	-	-	-	-	-	-	-
chr1:6153525:G:A	chr1	6153525	AG	0.42	0.37	2.86058	0.02683	(1.22452462583669-6.7572633735712)	-	-	-	-	-	-	-	-	-	-
chr1:6153525:G:A	chr1	6153525	GG	0.42	0.37	0.531056	0.02683	(0.227067781575807-1.23917056025765)	-	-	-	-	-	-	-	-	-	-
chr15:51507968:G:A	chr15	51507968	AA	0.13	0.2	Inf	0.02684	(0.154109806614148-Inf)	0.14	0.07607	0.1652	0.05895	0.03642	0.137	0.04429	0.03235	0.04866	0.2148
chr15:51507968:G:A	chr15	51507968	AG	0.13	0.2	0.367347	0.02684	(0.142846609556903-0.927118314005298)	0.14	0.07607	0.1652	0.05895	0.03642	0.137	0.04429	0.03235	0.04866	0.2148
chr15:51507968:G:A	chr15	51507968	GG	0.13	0.2	2.2381	0.02684	(0.91069458877501-5.55500825568806)	0.14	0.07607	0.1652	0.05895	0.03642	0.137	0.04429	0.03235	0.04866	0.2148
chr5:1213668:G:A	chr5	1213668	AA	0.13	0.2	Inf	0.02684	(0.154109806614148-Inf)	0.1945	0.1533	0.2973	0.158	0.1185	0.1605	0.1299	0.1417	0.1449	0.1397
chr5:1213668:G:A	chr5	1213668	AG	0.13	0.2	0.367347	0.02684	(0.142846609556903-0.927118314005298)	0.1945	0.1533	0.2973	0.158	0.1185	0.1605	0.1299	0.1417	0.1449	0.1397
chr5:1213668:G:A	chr5	1213668	GG	0.13	0.2	2.2381	0.02684	(0.91069458877501-5.55500825568806)	0.1945	0.1533	0.2973	0.158	0.1185	0.1605	0.1299	0.1417	0.1449	0.1397
chr16:75281964:A:C	chr16	75281964	AA	0.56	0.61	0.78	0.02692	(0.274868066233802-2.22054927304647)	-	0.5596	0.34	0.7546	0.4777	0.5834	0.5849	0.5348	0.5544	0.5402
chr16:75281964:A:C	chr16	75281964	AC	0.56	0.61	2.83744	0.02692	(1.19681870680439-6.84648611966256)	-	0.5596	0.34	0.7546	0.4777	0.5834	0.5849	0.5348	0.5544	0.5402
chr16:75281964:A:C	chr16	75281964	CC	0.56	0.61	0.418605	0.02692	(0.177851368396774-0.98066234694786)	-	0.5596	0.34	0.7546	0.4777	0.5834	0.5849	0.5348	0.5544	0.5402
chr8:54340446:G:T	chr8	54340446	GG	0.59	0.59	0.38814	0.02716	(0.128090797151827-1.12122633701164)	0.4525	-	-	-	-	-	-	-	-	-
chr8:54340446:G:T	chr8	54340446	GT	0.59	0.59	2.67593	0.02716	(1.1474067428126-6.31144210275021)	0.4525	-	-	-	-	-	-	-	-	-
chr8:54340446:G:T	chr8	54340446	TT	0.59	0.59	0.678571	0.02716	(0.288040913650992-1.59941425217716)	0.4525	-	-	-	-	-	-	-	-	-
chr10:70992664:C:T	chr10	70992664	CC	0.77	0.65	1.02679	0.02725	(0.207561556366533-5.48671195532286)	-	0.4643	0.5395	0.4646	0.4925	0.7686	0.4593	0.4075	0.4409	0.451
chr10:70992664:C:T	chr10	70992664	CT	0.77	0.65	0.356589	0.02725	(0.151275679117022-0.836014718553844)	-	0.4643	0.5395	0.4646	0.4925	0.7686	0.4593	0.4075	0.4409	0.451
chr10:70992664:C:T	chr10	70992664	TT	0.77	0.65	2.69565	0.02725	(1.16588933947387-6.27034301932967)	-	0.4643	0.5395	0.4646	0.4925	0.7686	0.4593	0.4075	0.4409	0.451
chr12:52362786:G:A	chr12	52362786	AA	0.32	0.19	1.25455	0.02745	(0.277436961233453-6.41071537110965)	0.3065	-	-	-	-	-	-	-	-	-
chr12:52362786:G:A	chr12	52362786	AG	0.32	0.19	2.81551	0.02745	(1.13643948500125-7.2207622181536)	0.3065	-	-	-	-	-	-	-	-	-
chr12:52362786:G:A	chr12	52362786	GG	0.32	0.19	0.363636	0.02745	(0.152650616859065-0.854235937909583)	0.3065	-	-	-	-	-	-	-	-	-
chr2:210558162:G:A	chr2	210558162	AA	0.15	0.22	Inf	0.02751	(0.154109806614148-Inf)	0.1641	0.1061	0.259	0.06901	0.1051	0.2373	0.08628	0.06809	0.09189	0.1456
chr2:210558162:G:A	chr2	210558162	AG	0.15	0.22	0.37911	0.02751	(0.153625280503488-0.924918864155572)	0.1641	0.1061	0.259	0.06901	0.1051	0.2373	0.08628	0.06809	0.09189	0.1456
chr2:210558162:G:A	chr2	210558162	GG	0.15	0.22	2.20982	0.02751	(0.924292328535081-5.31672370584595)	0.1641	0.1061	0.259	0.06901	0.1051	0.2373	0.08628	0.06809	0.09189	0.1456
chr4:63448482:C:T	chr4	63448482	CC	0.62	0.49	0.293008	0.02751	(0.0988477344580141-0.821503542693286)	0.4904	-	-	-	-	-	-	-	-	-
chr4:63448482:C:T	chr4	63448482	CT	0.62	0.49	2.05458	0.02751	(0.897186740579866-4.7341017709465)	0.4904	-	-	-	-	-	-	-	-	-
chr4:63448482:C:T	chr4	63448482	TT	0.62	0.49	1.16327	0.02751	(0.474497863203145-2.89202684469801)	0.4904	-	-	-	-	-	-	-	-	-
chr11:78279790:T:G	chr11	78279790	GG	0.56	0.54	1.55639	0.02759	(0.648210535312066-3.80254480050166)	0.7101	0.7274	0.7741	0.5844	0.7403	0.5848	0.6995	0.7932	0.7502	0.7133
chr11:78279790:T:G	chr11	78279790	TG	0.56	0.54	0.355442	0.02759	(0.151593627120098-0.829250735499404)	0.7101	0.7274	0.7741	0.5844	0.7403	0.5848	0.6995	0.7932	0.7502	0.7133
chr11:78279790:T:G	chr11	78279790	TT	0.56	0.54	2.375	0.02759	(0.86798503627252-6.94665528653022)	0.7101	0.7274	0.7741	0.5844	0.7403	0.5848	0.6995	0.7932	0.7502	0.7133
chr1:221511715:T:C	chr1	221511715	CC	0.42	0.36	3.83673	0.02768	(0.942042445375974-22.2678453690984)	0.5008	-	-	-	-	-	-	-	-	-
chr1:221511715:T:C	chr1	221511715	CT	0.42	0.36	0.397559	0.02768	(0.171453147933394-0.916315685301288)	0.5008	-	-	-	-	-	-	-	-	-
chr1:221511715:T:C	chr1	221511715	TT	0.42	0.36	1.47569	0.02768	(0.629903648303308-3.49794761214209)	0.5008	-	-	-	-	-	-	-	-	-
chr19:38735613:C:T	chr19	38735613	CC	0.65	0.64	2.4375	0.02774	(0.734648025619041-9.38274344245866)	0.4577	-	-	-	-	-	-	-	-	-
chr19:38735613:C:T	chr19	38735613	CT	0.65	0.64	0.356643	0.02774	(0.150151647435308-0.841653206925808)	0.4577	-	-	-	-	-	-	-	-	-
chr19:38735613:C:T	chr19	38735613	TT	0.65	0.64	1.68596	0.02774	(0.738003831428233-3.8757028477407)	0.4577	-	-	-	-	-	-	-	-	-
chr16:23067260:T:G	chr16	23067260	GG	0.83	0.7	2.80435	0.02777	(1.19615118945492-6.61044793080343)	0.8143	-	-	-	-	-	-	-	-	-
chr16:23067260:T:G	chr16	23067260	TG	0.83	0.7	0.353261	0.02777	(0.145524937224642-0.849304950484239)	0.8143	-	-	-	-	-	-	-	-	-
chr16:23067260:T:G	chr16	23067260	TT	0.83	0.7	0.810345	0.02777	(0.103829764996222-6.34635783590754)	0.8143	-	-	-	-	-	-	-	-	-
chr15:54018760:C:A	chr15	54018760	AA	0.62	0.5	0.889535	0.02779	(0.366663736337256-2.17163303891048)	0.518	-	-	-	-	-	-	-	-	-
chr15:54018760:C:A	chr15	54018760	CA	0.62	0.5	2.34947	0.02779	(1.02207308461472-5.43423341432177)	0.518	-	-	-	-	-	-	-	-	-
chr15:54018760:C:A	chr15	54018760	CC	0.62	0.5	0.302469	0.02779	(0.095294613563556-0.893420385003307)	0.518	-	-	-	-	-	-	-	-	-
chr12:66364509:T:C	chr12	66364509	CC	0.12	0.09	0	0.02784	(0-1.95456256429186)	0.1585	-	-	-	-	-	-	-	-	-
chr12:66364509:T:C	chr12	66364509	CT	0.12	0.09	3.11458	0.02784	(0.869538085270903-13.9433972467453)	0.1585	-	-	-	-	-	-	-	-	-
chr12:66364509:T:C	chr12	66364509	TT	0.12	0.09	0.601073	0.02784	(0.185826921312066-1.8089232499465)	0.1585	-	-	-	-	-	-	-	-	-
chr12:10962115:A:G	chr12	10962115	AA	0.7	0.82	Inf	0.02789	(1.25125522259166-Inf)	0.5309	0.6028	0.2509	0.5782	0.6792	0.7248	0.6882	0.6168	0.6217	0.6029
chr12:10962115:A:G	chr12	10962115	AG	0.7	0.82	1.07602	0.02789	(0.46239053602178-2.52049400578114)	0.5309	0.6028	0.2509	0.5782	0.6792	0.7248	0.6882	0.6168	0.6217	0.6029
chr12:10962115:A:G	chr12	10962115	GG	0.7	0.82	0.58125	0.02789	(0.251156059620106-1.3345615863955)	0.5309	0.6028	0.2509	0.5782	0.6792	0.7248	0.6882	0.6168	0.6217	0.6029
chr12:52594827:T:C	chr12	52594827	CC	0.73	0.71	1.69043	0.02795	(0.743482466195216-3.85179395473138)	0.4956	-	-	-	-	-	-	-	-	-
chr12:52594827:T:C	chr12	52594827	TC	0.73	0.71	0.386364	0.02795	(0.162735316023424-0.911791701484321)	0.4956	-	-	-	-	-	-	-	-	-
chr12:52594827:T:C	chr12	52594827	TT	0.73	0.71	3.62264	0.02795	(0.669579265692552-36.2793501275788)	0.4956	-	-	-	-	-	-	-	-	-
chr11:116520527:G:T	chr11	116520527	GG	0.25	0.26	0.735632	0.02796	(0.321545371968731-1.67469201724717)	0.228	-	-	-	-	-	-	-	-	-
chr11:116520527:G:T	chr11	116520527	TG	0.25	0.26	2.18182	0.02796	(0.919388834957628-5.27362683453985)	0.228	-	-	-	-	-	-	-	-	-
chr11:116520527:G:T	chr11	116520527	TT	0.25	0.26	0.122222	0.02796	(0.00261972559457172-1.07987071570908)	0.228	-	-	-	-	-	-	-	-	-
chr3:196435534:T:C	chr3	196435534	CC	0.61	0.59	1.85294	0.028	(0.787576809262054-4.42450448955284)	0.4381	0.3805	0.408	0.2958	0.2991	0.6231	0.3743	0.3519	0.3578	0.4611
chr3:196435534:T:C	chr3	196435534	TC	0.61	0.59	0.353238	0.028	(0.151165701473514-0.821380762237482)	0.4381	0.3805	0.408	0.2958	0.2991	0.6231	0.3743	0.3519	0.3578	0.4611
chr3:196435534:T:C	chr3	196435534	TT	0.61	0.59	2.1844	0.028	(0.705844764539416-7.52295569805602)	0.4381	0.3805	0.408	0.2958	0.2991	0.6231	0.3743	0.3519	0.3578	0.4611
chr8:67341938:G:T	chr8	67341938	GG	0.17	0.05	0.265432	0.02809	(0.0714609601617057-0.836768341881807)	0.0619	0.05657	0.007384	0.1412	0.05381	0.1483	0.01367	0.04177	0.04974	0.01736
chr8:67341938:G:T	chr8	67341938	TG	0.17	0.05	2.93478	0.02809	(0.907284188541381-11.1020320143343)	0.0619	0.05657	0.007384	0.1412	0.05381	0.1483	0.01367	0.04177	0.04974	0.01736
chr8:67341938:G:T	chr8	67341938	TT	0.17	0.05	Inf	0.02809	(0.341174582820437-Inf)	0.0619	0.05657	0.007384	0.1412	0.05381	0.1483	0.01367	0.04177	0.04974	0.01736
chr1:66089782:C:T	chr1	66089782	CC	0.85	0.75	1.24138	0.02821	(0.136099828529136-15.393534205097)	0.5296	-	-	-	-	-	-	-	-	-
chr1:66089782:C:T	chr1	66089782	CT	0.85	0.75	0.338192	0.02821	(0.131946996318497-0.850143803831006)	0.5296	-	-	-	-	-	-	-	-	-
chr1:66089782:C:T	chr1	66089782	TT	0.85	0.75	2.61235	0.02821	(1.0849340503253-6.34759700066213)	0.5296	-	-	-	-	-	-	-	-	-
chr2:204693876:G:T	chr2	204693876	GG	0.6	0.76	5.87755	0.02822	(1.19529176321841-56.0204820793278)	0.5523	-	-	-	-	-	-	-	-	-
chr2:204693876:G:T	chr2	204693876	GT	0.6	0.76	1.04167	0.02822	(0.454562375195965-2.39724919964552)	0.5523	-	-	-	-	-	-	-	-	-
chr2:204693876:G:T	chr2	204693876	TT	0.6	0.76	0.509653	0.02822	(0.222540100100893-1.16358565421508)	0.5523	-	-	-	-	-	-	-	-	-
chr17:3324810:A:G	chr17	3324810	AA	0.47	0.36	0.356643	0.02826	(0.150151647435308-0.841653206925808)	0.3441	0.2938	0.2417	0.4726	0.2335	0.3912	0.1993	0.2319	0.2794	0.4581
chr17:3324810:A:G	chr17	3324810	GA	0.47	0.36	2.50446	0.02826	(1.07522737050056-5.90104649121566)	0.3441	0.2938	0.2417	0.4726	0.2335	0.3912	0.1993	0.2319	0.2794	0.4581
chr17:3324810:A:G	chr17	3324810	GG	0.47	0.36	1.155	0.02826	(0.381559132484873-3.63404939451568)	0.3441	0.2938	0.2417	0.4726	0.2335	0.3912	0.1993	0.2319	0.2794	0.4581
chr2:77512571:C:T	chr2	77512571	CC	0.07	0.17	3.11765	0.02842	(1.10285581696466-9.29725417152276)	0.2835	-	-	-	-	-	-	-	-	-
chr2:77512571:C:T	chr2	77512571	TC	0.07	0.17	0.302469	0.02842	(0.095294613563556-0.893420385003307)	0.2835	-	-	-	-	-	-	-	-	-
chr2:77512571:C:T	chr2	77512571	TT	0.07	0.17	0.816667	0.02842	(0.0102432490051972-65.3674448221811)	0.2835	-	-	-	-	-	-	-	-	-
chr20:7963041:C:T	chr20	7963041	CC	0.48	0.6	3.57724	0.02847	(1.21609144737051-11.8700435051026)	0.354	0.1689	0.5896	0.2355	0.1138	0.5939	0.1017	0.0639	0.1303	0.0731
chr20:7963041:C:T	chr20	7963041	CT	0.48	0.6	0.509653	0.02847	(0.222540100100893-1.16358565421508)	0.354	0.1689	0.5896	0.2355	0.1138	0.5939	0.1017	0.0639	0.1303	0.0731
chr20:7963041:C:T	chr20	7963041	TT	0.48	0.6	0.821023	0.02847	(0.335511584158026-2.01865536745415)	0.354	0.1689	0.5896	0.2355	0.1138	0.5939	0.1017	0.0639	0.1303	0.0731
chr11:91178089:C:T	chr11	91178089	CC	0.78	0.85	0.531073	0.02848	(0.0429716877821556-4.86220708699879)	0.6749	-	-	-	-	-	-	-	-	-
chr11:91178089:C:T	chr11	91178089	CT	0.78	0.85	3.17763	0.02848	(1.1836827875008-9.14759239758847)	0.6749	-	-	-	-	-	-	-	-	-
chr11:91178089:C:T	chr11	91178089	TT	0.78	0.85	0.406154	0.02848	(0.157753272356739-1.01022057325641)	0.6749	-	-	-	-	-	-	-	-	-
chr1:86952324:A:G	chr1	86952324	AA	0.78	0.9	Inf	0.02851	(0.341174582820437-Inf)	0.887	0.8639	0.9355	0.9114	0.8608	0.8632	0.8611	0.8327	0.8496	0.8944
chr1:86952324:A:G	chr1	86952324	AG	0.78	0.9	2.375	0.02851	(0.86798503627252-6.94665528653022)	0.887	0.8639	0.9355	0.9114	0.8608	0.8632	0.8611	0.8327	0.8496	0.8944
chr1:86952324:A:G	chr1	86952324	GG	0.78	0.9	0.337662	0.02851	(0.116904097236723-0.909821625864321)	0.887	0.8639	0.9355	0.9114	0.8608	0.8632	0.8611	0.8327	0.8496	0.8944
chr20:62253821:C:T	chr20	62253821	CC	0.7	0.54	0.319688	0.02854	(0.0679442105700407-1.25481682758789)	0.6733	-	-	-	-	-	-	-	-	-
chr20:62253821:C:T	chr20	62253821	CT	0.7	0.54	0.666667	0.02854	(0.293442646479153-1.5103970831829)	0.6733	-	-	-	-	-	-	-	-	-
chr20:62253821:C:T	chr20	62253821	TT	0.7	0.54	2.57933	0.02854	(1.07518713569208-6.32725424573263)	0.6733	-	-	-	-	-	-	-	-	-
chr21:34614250:T:C	chr21	34614250	CC	0.27	0.18	Inf	0.02865	(1.25125522259166-Inf)	0.1186	0.1033	0.07742	0.154	0.07741	0.1757	0.08546	0.08082	0.09088	0.1247
chr21:34614250:T:C	chr21	34614250	CT	0.27	0.18	0.686869	0.02865	(0.28429550883579-1.66027271386445)	0.1186	0.1033	0.07742	0.154	0.07741	0.1757	0.08546	0.08082	0.09088	0.1247
chr21:34614250:T:C	chr21	34614250	TT	0.27	0.18	0.867188	0.02865	(0.371336047417521-2.01106560650194)	0.1186	0.1033	0.07742	0.154	0.07741	0.1757	0.08546	0.08082	0.09088	0.1247
chr6:7576527:G:A	chr6	7576527	AA	0.77	0.8	0.85112	0.02866	(0.36046350324626-1.99240830451499)	0.7354	0.7745	0.6417	0.785	0.8175	0.8033	0.7182	0.8011	0.7859	0.7409
chr6:7576527:G:A	chr6	7576527	GA	0.77	0.8	0.690196	0.02866	(0.281134036037723-1.69489865514738)	0.7354	0.7745	0.6417	0.785	0.8175	0.8033	0.7182	0.8011	0.7859	0.7409
chr6:7576527:G:A	chr6	7576527	GG	0.77	0.8	Inf	0.02866	(1.25125522259166-Inf)	0.7354	0.7745	0.6417	0.785	0.8175	0.8033	0.7182	0.8011	0.7859	0.7409
chr6:7581636:G:A	chr6	7581636	AA	0.23	0.2	Inf	0.02866	(1.25125522259166-Inf)	0.2404	0.1723	0.3295	0.1987	0.1574	0.1946	0.1759	0.1216	0.165	0.2374
chr6:7581636:G:A	chr6	7581636	AG	0.23	0.2	0.690196	0.02866	(0.281134036037723-1.69489865514738)	0.2404	0.1723	0.3295	0.1987	0.1574	0.1946	0.1759	0.1216	0.165	0.2374
chr6:7581636:G:A	chr6	7581636	GG	0.23	0.2	0.85112	0.02866	(0.36046350324626-1.99240830451499)	0.2404	0.1723	0.3295	0.1987	0.1574	0.1946	0.1759	0.1216	0.165	0.2374
chr19:44055726:T:C	chr19	44055726	CC	0.57	0.72	0.353238	0.02876	(0.151165701473514-0.821380762237482)	0.7396	0.6806	0.8547	0.7353	0.6176	0.7421	0.6883	0.6429	0.6618	0.6482
chr19:44055726:T:C	chr19	44055726	TC	0.57	0.72	2.09524	0.02876	(0.91151934109573-4.85338380510783)	0.7396	0.6806	0.8547	0.7353	0.6176	0.7421	0.6883	0.6429	0.6618	0.6482
chr19:44055726:T:C	chr19	44055726	TT	0.57	0.72	2.36478	0.02876	(0.52438877481706-14.5315685118056)	0.7396	0.6806	0.8547	0.7353	0.6176	0.7421	0.6883	0.6429	0.6618	0.6482
chr11:128054642:C:T	chr11	128054642	CC	0	0.05	0.593132	0.02884	(0.258017716859522-1.35500651543331)	-	-	-	-	-	-	-	-	-	-
chr11:128054642:C:T	chr11	128054642	TC	0	0.05	2.81551	0.02884	(1.13643948500125-7.2207622181536)	-	-	-	-	-	-	-	-	-	-
chr11:128054642:C:T	chr11	128054642	TT	0	0.05	0.368421	0.02884	(0.0766950147154519-1.49876788160956)	-	-	-	-	-	-	-	-	-	-
chr11:93862493:A:C	chr11	93862493	AA	0.66	0.52	0.548469	0.02885	(0.128593348708471-2.17793119443414)	-	0.676	0.8294	0.8299	0.7013	0.6325	0.674	0.6305	0.6672	0.6103
chr11:93862493:A:C	chr11	93862493	AC	0.66	0.52	0.486275	0.02885	(0.206520811789412-1.13130841620843)	-	0.676	0.8294	0.8299	0.7013	0.6325	0.674	0.6305	0.6672	0.6103
chr11:93862493:A:C	chr11	93862493	CC	0.66	0.52	3.16358	0.02885	(1.21906812315438-8.67268160145958)	-	0.676	0.8294	0.8299	0.7013	0.6325	0.674	0.6305	0.6672	0.6103
chr1:156354367:A:G	chr1	156354367	AA	0.82	0.91	0.813559	0.0291	(0.0571360099405116-11.6266027606433)	0.733	0.6141	0.8577	0.6806	0.5988	0.9146	0.5385	0.5259	0.5919	0.6135
chr1:156354367:A:G	chr1	156354367	AG	0.82	0.91	3.76744	0.0291	(1.19507389315315-13.9936546855394)	0.733	0.6141	0.8577	0.6806	0.5988	0.9146	0.5385	0.5259	0.5919	0.6135
chr1:156354367:A:G	chr1	156354367	GG	0.82	0.91	0.333721	0.0291	(0.108405080818084-0.939574791029225)	0.733	0.6141	0.8577	0.6806	0.5988	0.9146	0.5385	0.5259	0.5919	0.6135
chr3:40096618:G:A	chr3	40096618	AA	0.42	0.3	1.02941	0.0291	(0.331453866873416-3.29430060804553)	0.3083	-	-	-	-	-	-	-	-	-
chr3:40096618:G:A	chr3	40096618	AG	0.42	0.3	2.65714	0.0291	(1.12121145341621-6.40987564114123)	0.3083	-	-	-	-	-	-	-	-	-
chr3:40096618:G:A	chr3	40096618	GG	0.42	0.3	0.383275	0.0291	(0.164481626903717-0.889168824202284)	0.3083	-	-	-	-	-	-	-	-	-
chr6:40921160:T:C	chr6	40921160	CC	0.45	0.66	0.453557	0.02914	(0.190792202065069-1.07287432379559)	0.4772	-	-	-	-	-	-	-	-	-
chr6:40921160:T:C	chr6	40921160	TC	0.45	0.66	0.958995	0.02914	(0.419829587867766-2.19748248565155)	0.4772	-	-	-	-	-	-	-	-	-
chr6:40921160:T:C	chr6	40921160	TT	0.45	0.66	3.31746	0.02914	(1.12147544677284-11.0513262334552)	0.4772	-	-	-	-	-	-	-	-	-
chr3:37515341:C:T	chr3	37515341	CC	0.41	0.48	2.42105	0.02915	(0.949179056456863-6.44647597613621)	-	-	-	-	-	-	-	-	-	-
chr3:37515341:C:T	chr3	37515341	TC	0.41	0.48	0.364865	0.02915	(0.156376987161824-0.845168907435705)	-	-	-	-	-	-	-	-	-	-
chr3:37515341:C:T	chr3	37515341	TT	0.41	0.48	1.56383	0.02915	(0.545052468705602-4.7411743849668)	-	-	-	-	-	-	-	-	-	-
chr1:196659237:C:T	chr1	196659237	CT	0.87	0.96	4.24306	0.02918	(1.05746120515396-24.4055625083968)	0.7334	0.6797	0.627	0.8335	0.6656	0.9541	0.5629	0.6159	0.6596	0.6976
chr1:196659237:C:T	chr1	196659237	TT	0.87	0.96	0.235679	0.02918	(0.0409742655862147-0.945661169531422)	0.7334	0.6797	0.627	0.8335	0.6656	0.9541	0.5629	0.6159	0.6596	0.6976
chr19:38379699:C:A	chr19	38379699	AC	0.14	0.04	4.24306	0.02918	(1.05746120515396-24.4055625083968)	0.0244	0.01874	0.001582	0.07306	0	0.07945	0	4.871e-05	0.01627	0.008826
chr19:38379699:C:A	chr19	38379699	CC	0.14	0.04	0.235679	0.02918	(0.0409742655862147-0.945661169531422)	0.0244	0.01874	0.001582	0.07306	0	0.07945	0	4.871e-05	0.01627	0.008826
chr3:49200627:A:G	chr3	49200627	AA	0.97	0.86	0	0.02918	(0-1.95456256429186)	-	0.7061	0.5632	0.8214	0.6743	0.9612	0.6889	0.6166	0.67	0.8558
chr3:49200627:A:G	chr3	49200627	AG	0.97	0.86	0.368421	0.02918	(0.0766950147154519-1.49876788160956)	-	0.7061	0.5632	0.8214	0.6743	0.9612	0.6889	0.6166	0.67	0.8558
chr3:49200627:A:G	chr3	49200627	GG	0.97	0.86	4.01923	0.02918	(1.07703695399716-18.3467372661068)	-	0.7061	0.5632	0.8214	0.6743	0.9612	0.6889	0.6166	0.67	0.8558
chr17:78348494:A:G	chr17	78348494	AA	0.55	0.66	3.83673	0.02928	(0.942042445375974-22.2678453690984)	0.7426	0.7568	0.8982	0.5515	0.8539	0.58	0.8167	0.8406	0.7972	0.696
chr17:78348494:A:G	chr17	78348494	AG	0.55	0.66	0.403509	0.02928	(0.174349763303707-0.92919235643648)	0.7426	0.7568	0.8982	0.5515	0.8539	0.58	0.8167	0.8406	0.7972	0.696
chr17:78348494:A:G	chr17	78348494	GG	0.55	0.66	1.44202	0.02928	(0.62139695066476-3.37834179430913)	0.7426	0.7568	0.8982	0.5515	0.8539	0.58	0.8167	0.8406	0.7972	0.696
chr5:176030090:T:C	chr5	176030090	CC	0.42	0.34	3.83673	0.02928	(0.942042445375974-22.2678453690984)	0.5387	-	-	-	-	-	-	-	-	-
chr5:176030090:T:C	chr5	176030090	CT	0.42	0.34	0.403509	0.02928	(0.174349763303707-0.92919235643648)	0.5387	-	-	-	-	-	-	-	-	-
chr5:176030090:T:C	chr5	176030090	TT	0.42	0.34	1.44202	0.02928	(0.62139695066476-3.37834179430913)	0.5387	-	-	-	-	-	-	-	-	-
chr11:57982229:A:G	chr11	57982229	AA	0.82	0.92	0.816667	0.02938	(0.0102432490051972-65.3674448221811)	-	0.711	0.4085	0.8186	0.5621	0.8777	0.7001	0.6946	0.6891	0.7714
chr11:57982229:A:G	chr11	57982229	AG	0.82	0.92	2.99652	0.02938	(1.06431122838511-9.22465988174588)	-	0.711	0.4085	0.8186	0.5621	0.8777	0.7001	0.6946	0.6891	0.7714
chr11:57982229:A:G	chr11	57982229	GG	0.82	0.92	0.362812	0.02938	(0.125144441058065-0.981836020162247)	-	0.711	0.4085	0.8186	0.5621	0.8777	0.7001	0.6946	0.6891	0.7714
chr8:19786891:C:T	chr8	19786891	CC	0.18	0.09	0.362812	0.02938	(0.125144441058065-0.981836020162247)	0.3638	-	-	-	-	-	-	-	-	-
chr8:19786891:C:T	chr8	19786891	TC	0.18	0.09	2.99652	0.02938	(1.06431122838511-9.22465988174588)	0.3638	-	-	-	-	-	-	-	-	-
chr8:19786891:C:T	chr8	19786891	TT	0.18	0.09	0.816667	0.02938	(0.0102432490051972-65.3674448221811)	0.3638	-	-	-	-	-	-	-	-	-
chr12:75144471:C:T	chr12	75144471	CC	0.74	0.7	0.244048	0.02947	(0.0405397990158227-1.07013169492448)	0.4836	-	-	-	-	-	-	-	-	-
chr12:75144471:C:T	chr12	75144471	CT	0.74	0.7	2.32843	0.02947	(0.94680708843771-5.88112443279205)	0.4836	-	-	-	-	-	-	-	-	-
chr12:75144471:C:T	chr12	75144471	TT	0.74	0.7	0.801724	0.02947	(0.349686985269225-1.83174036678581)	0.4836	-	-	-	-	-	-	-	-	-
chr14:73132029:C:T	chr14	73132029	CC	0.75	0.67	3.4386	0.02947	(0.322930049689618-172.586450804178)	0.5325	-	-	-	-	-	-	-	-	-
chr14:73132029:C:T	chr14	73132029	CT	0.75	0.67	0.370968	0.02947	(0.159480908287997-0.857714335437077)	0.5325	-	-	-	-	-	-	-	-	-
chr14:73132029:C:T	chr14	73132029	TT	0.75	0.67	2.23868	0.02947	(0.97271809138042-5.1913720205925)	0.5325	-	-	-	-	-	-	-	-	-
chr18:48870202:G:A	chr18	48870202	AA	0.64	0.68	0.515595	0.02949	(0.224890446477877-1.17905520427125)	0.4968	-	-	-	-	-	-	-	-	-
chr18:48870202:G:A	chr18	48870202	GA	0.64	0.68	2.83744	0.02949	(1.19681870680439-6.84648611966256)	0.4968	-	-	-	-	-	-	-	-	-
chr18:48870202:G:A	chr18	48870202	GG	0.64	0.68	0.49697	0.02949	(0.135021020048074-1.71831865256355)	0.4968	-	-	-	-	-	-	-	-	-
chr6:33101602:A:G	chr6	33101602	AA	0.2	0.31	1.93951	0.02959	(0.84813670842332-4.44660951881908)	0.2578	-	-	-	-	-	-	-	-	-
chr6:33101602:A:G	chr6	33101602	GA	0.2	0.31	0.710526	0.02959	(0.310279092151969-1.62780531944994)	0.2578	-	-	-	-	-	-	-	-	-
chr6:33101602:A:G	chr6	33101602	GG	0.2	0.31	0	0.02959	(0-1.20705693903457)	0.2578	-	-	-	-	-	-	-	-	-
chr6:33105469:G:A	chr6	33105469	AA	0.2	0.31	0	0.02959	(0-1.20705693903457)	0.2574	-	-	-	-	-	-	-	-	-
chr6:33105469:G:A	chr6	33105469	AG	0.2	0.31	0.710526	0.02959	(0.310279092151969-1.62780531944994)	0.2574	-	-	-	-	-	-	-	-	-
chr6:33105469:G:A	chr6	33105469	GG	0.2	0.31	1.93951	0.02959	(0.84813670842332-4.44660951881908)	0.2574	-	-	-	-	-	-	-	-	-
chr6:33108848:T:A	chr6	33108848	AA	0.2	0.31	0	0.02959	(0-1.20705693903457)	0.257	-	-	-	-	-	-	-	-	-
chr6:33108848:T:A	chr6	33108848	AT	0.2	0.31	0.710526	0.02959	(0.310279092151969-1.62780531944994)	0.257	-	-	-	-	-	-	-	-	-
chr6:33108848:T:A	chr6	33108848	TT	0.2	0.31	1.93951	0.02959	(0.84813670842332-4.44660951881908)	0.257	-	-	-	-	-	-	-	-	-
chr6:33111347:C:T	chr6	33111347	CC	0.2	0.31	1.93951	0.02959	(0.84813670842332-4.44660951881908)	0.2576	-	-	-	-	-	-	-	-	-
chr6:33111347:C:T	chr6	33111347	TC	0.2	0.31	0.710526	0.02959	(0.310279092151969-1.62780531944994)	0.2576	-	-	-	-	-	-	-	-	-
chr6:33111347:C:T	chr6	33111347	TT	0.2	0.31	0	0.02959	(0-1.20705693903457)	0.2576	-	-	-	-	-	-	-	-	-
chr6:33122331:A:G	chr6	33122331	AA	0.2	0.31	1.93951	0.02959	(0.84813670842332-4.44660951881908)	0.2544	-	-	-	-	-	-	-	-	-
chr6:33122331:A:G	chr6	33122331	GA	0.2	0.31	0.710526	0.02959	(0.310279092151969-1.62780531944994)	0.2544	-	-	-	-	-	-	-	-	-
chr6:33122331:A:G	chr6	33122331	GG	0.2	0.31	0	0.02959	(0-1.20705693903457)	0.2544	-	-	-	-	-	-	-	-	-
chr10:23482635:T:C	chr10	23482635	CC	0.79	0.88	0.362672	0.0297	(0.13156120025552-0.946646656863395)	-	0.5523	0.5677	0.6838	0.5637	0.8926	0.4381	0.4805	0.5456	0.5359
chr10:23482635:T:C	chr10	23482635	TC	0.79	0.88	3.57724	0.0297	(1.21609144737051-11.8700435051026)	-	0.5523	0.5677	0.6838	0.5637	0.8926	0.4381	0.4805	0.5456	0.5359
chr10:23482635:T:C	chr10	23482635	TT	0.79	0.88	0.810345	0.0297	(0.103829764996222-6.34635783590754)	-	0.5523	0.5677	0.6838	0.5637	0.8926	0.4381	0.4805	0.5456	0.5359
chr9:17938351:T:C	chr9	17938351	CC	0.54	0.56	0.391111	0.02974	(0.147345475927768-1.01469617912102)	-	-	-	-	-	-	-	-	-	-
chr9:17938351:T:C	chr9	17938351	TC	0.54	0.56	2.8134	0.02974	(1.20590788429963-6.59658337225326)	-	-	-	-	-	-	-	-	-	-
chr9:17938351:T:C	chr9	17938351	TT	0.54	0.56	0.603774	0.02974	(0.189155334675383-1.88315157254072)	-	-	-	-	-	-	-	-	-	-
chr19:56703248:G:A	chr19	56703248	AA	0.15	0.33	0.389831	0.02977	(0.0341530113589638-2.8800651670821)	0.246	0.2846	0.2028	0.2119	0.3018	0.2938	0.2835	0.315	0.2746	0.2894
chr19:56703248:G:A	chr19	56703248	AG	0.15	0.33	0.41502	0.02977	(0.170493787350334-1.00166303924267)	0.246	0.2846	0.2028	0.2119	0.3018	0.2938	0.2835	0.315	0.2746	0.2894
chr19:56703248:G:A	chr19	56703248	GG	0.15	0.33	2.80392	0.02977	(1.18813781230938-6.65993358768071)	0.246	0.2846	0.2028	0.2119	0.3018	0.2938	0.2835	0.315	0.2746	0.2894
chr14:47426637:C:A	chr14	47426637	AC	0.14	0.05	3.47727	0.02979	(1.09499569789513-12.9774684743859)	0.1669	0.096	0.2781	0.2878	0.03746	0.1143	0.04745	0.0258	0.07185	0.09475
chr14:47426637:C:A	chr14	47426637	CC	0.14	0.05	0.287582	0.02979	(0.0770566310350691-0.913245597149161)	0.1669	0.096	0.2781	0.2878	0.03746	0.1143	0.04745	0.0258	0.07185	0.09475
chr2:20818764:C:T	chr2	20818764	CC	0.07	0.12	2.83929	0.02979	(0.994540861297977-8.53040598142709)	0.1484	0.1825	0.132	0.1412	0.1835	0.08936	0.18	0.2123	0.1809	0.2041
chr2:20818764:C:T	chr2	20818764	TC	0.07	0.12	0.302469	0.02979	(0.095294613563556-0.893420385003307)	0.1484	0.1825	0.132	0.1412	0.1835	0.08936	0.18	0.2123	0.1809	0.2041
chr2:20818764:C:T	chr2	20818764	TT	0.07	0.12	Inf	0.02979	(0.0210325307377049-Inf)	0.1484	0.1825	0.132	0.1412	0.1835	0.08936	0.18	0.2123	0.1809	0.2041
chr3:112063850:C:A	chr3	112063850	AA	0.07	0.15	Inf	0.02979	(0.0210325307377049-Inf)	0.2025	0.2894	0.1358	0.2673	0.3725	0.1193	0.3287	0.3649	0.3257	0.1552
chr3:112063850:C:A	chr3	112063850	AC	0.07	0.15	0.302469	0.02979	(0.095294613563556-0.893420385003307)	0.2025	0.2894	0.1358	0.2673	0.3725	0.1193	0.3287	0.3649	0.3257	0.1552
chr3:112063850:C:A	chr3	112063850	CC	0.07	0.15	2.83929	0.02979	(0.994540861297977-8.53040598142709)	0.2025	0.2894	0.1358	0.2673	0.3725	0.1193	0.3287	0.3649	0.3257	0.1552
chr13:42876103:C:T	chr13	42876103	CC	0.03	0.12	4.01923	0.02989	(1.07703695399716-18.3467372661068)	0.0226	0.007923	0.01464	0.001244	0.001789	0.07529	0	0.0003707	0.003924	0.007808
chr13:42876103:C:T	chr13	42876103	TC	0.03	0.12	0.280702	0.02989	(0.0606575125597691-1.07129479501264)	0.0226	0.007923	0.01464	0.001244	0.001789	0.07529	0	0.0003707	0.003924	0.007808
chr13:42876103:C:T	chr13	42876103	TT	0.03	0.12	0	0.02989	(0-31.967512488101)	0.0226	0.007923	0.01464	0.001244	0.001789	0.07529	0	0.0003707	0.003924	0.007808
chr17:78178893:C:T	chr17	78178893	CC	0.5	0.32	0.353261	0.02993	(0.145524937224642-0.849304950484239)	0.353	0.4135	0.2349	0.2633	0.4238	0.4678	0.4255	0.4925	0.4409	0.3377
chr17:78178893:C:T	chr17	78178893	TC	0.5	0.32	1.80978	0.02993	(0.793894374313825-4.13525945139394)	0.353	0.4135	0.2349	0.2633	0.4238	0.4678	0.4255	0.4925	0.4409	0.3377
chr17:78178893:C:T	chr17	78178893	TT	0.5	0.32	2.71154	0.02993	(0.622456593218428-16.3539851903573)	0.353	0.4135	0.2349	0.2633	0.4238	0.4678	0.4255	0.4925	0.4409	0.3377
chr3:55474073:A:G	chr3	55474073	AA	0.52	0.7	3.75	0.02994	(1.07278537504137-16.5187559826433)	0.4836	-	-	-	-	-	-	-	-	-
chr3:55474073:A:G	chr3	55474073	AG	0.52	0.7	1.07989	0.02994	(0.476497011680735-2.4534114758498)	0.4836	-	-	-	-	-	-	-	-	-
chr3:55474073:A:G	chr3	55474073	GG	0.52	0.7	0.453488	0.02994	(0.19262047488761-1.06324975925826)	0.4836	-	-	-	-	-	-	-	-	-
chr12:427575:A:G	chr12	427575	AA	0.49	0.43	1.28755	0.03012	(0.519261325110074-3.25196218332941)	0.353	0.3124	0.3223	0.3571	0.2448	0.4997	0.3474	0.2586	0.2855	0.3449
chr12:427575:A:G	chr12	427575	GA	0.49	0.43	0.397559	0.03012	(0.171453147933394-0.916315685301288)	0.353	0.3124	0.3223	0.3571	0.2448	0.4997	0.3474	0.2586	0.2855	0.3449
chr12:427575:A:G	chr12	427575	GG	0.49	0.43	3.06977	0.03012	(1.03103188452792-10.27979967793)	0.353	0.3124	0.3223	0.3571	0.2448	0.4997	0.3474	0.2586	0.2855	0.3449
chr1:89271574:T:C	chr1	89271574	CC	0.35	0.51	0.518519	0.03015	(0.154050245031573-1.67002572122576)	0.5116	0.5599	0.3786	0.5161	0.5982	0.4652	0.6313	0.5602	0.5764	0.6893
chr1:89271574:T:C	chr1	89271574	CT	0.35	0.51	0.555444	0.03015	(0.241545168592956-1.26937124323374)	0.5116	0.5599	0.3786	0.5161	0.5982	0.4652	0.6313	0.5602	0.5764	0.6893
chr1:89271574:T:C	chr1	89271574	TT	0.35	0.51	3.16358	0.03015	(1.21906812315438-8.67268160145958)	0.5116	0.5599	0.3786	0.5161	0.5982	0.4652	0.6313	0.5602	0.5764	0.6893
chr3:78353591:T:G	chr3	78353591	GG	0.42	0.39	3.42553	0.03024	(0.969073585287269-15.2031796616223)	0.2432	-	-	-	-	-	-	-	-	-
chr3:78353591:T:G	chr3	78353591	GT	0.42	0.39	0.397559	0.03024	(0.171453147933394-0.916315685301288)	0.2432	-	-	-	-	-	-	-	-	-
chr3:78353591:T:G	chr3	78353591	TT	0.42	0.39	1.41228	0.03024	(0.594015026558153-3.40447094111111)	0.2432	-	-	-	-	-	-	-	-	-
chr1:111957693:A:G	chr1	111957693	AG	0.77	0.62	0.509653	0.03045	(0.17369866106442-0.990567116929078)	0.6318	0.4967	0.7175	0.3027	0.3091	0.77	0.4693	0.4518	0.4565	0.691
chr1:111957693:A:G	chr1	111957693	GG	0.77	0.62	2.61312	0.03045	(1.00952270967783-5.75709676673402)	0.6318	0.4967	0.7175	0.3027	0.3091	0.77	0.4693	0.4518	0.4565	0.691
chr9:104433235:C:T	chr9	104433235	CC	0.22	0.3	2.2562	0.03049	(0.981519797744039-5.20519383787009)	0.2654	0.364	0.1601	0.3785	0.4217	0.2083	0.391	0.4137	0.3966	0.3201
chr9:104433235:C:T	chr9	104433235	TC	0.22	0.3	0.356643	0.03049	(0.150151647435308-0.841653206925808)	0.2654	0.364	0.1601	0.3785	0.4217	0.2083	0.391	0.4137	0.3966	0.3201
chr9:104433235:C:T	chr9	104433235	TT	0.22	0.3	2.14286	0.03049	(0.330161910946314-23.3170132990785)	0.2654	0.364	0.1601	0.3785	0.4217	0.2083	0.391	0.4137	0.3966	0.3201
chr1:69441920:A:C	chr1	69441920	AA	0.81	0.76	Inf	0.03052	(0.341174582820437-Inf)	0.634	-	-	-	-	-	-	-	-	-
chr1:69441920:A:C	chr1	69441920	AC	0.81	0.76	0.418561	0.03052	(0.176246206763957-0.988526906249371)	0.634	-	-	-	-	-	-	-	-	-
chr1:69441920:A:C	chr1	69441920	CC	0.81	0.76	1.89231	0.03052	(0.816826991566463-4.39290440247963)	0.634	-	-	-	-	-	-	-	-	-
chr6:31493888:T:A	chr6	31493888	AA	0.41	0.59	0.380623	0.03067	(0.138683612975423-1.01408621167809)	0.4587	-	-	-	-	-	-	-	-	-
chr6:31493888:T:A	chr6	31493888	AT	0.41	0.59	0.967742	0.03067	(0.428585867407798-2.18511267693173)	0.4587	-	-	-	-	-	-	-	-	-
chr6:31493888:T:A	chr6	31493888	TT	0.41	0.59	2.75625	0.03067	(1.01850001371385-7.99076644192306)	0.4587	-	-	-	-	-	-	-	-	-
chr9:29815482:G:T	chr9	29815482	GG	0.75	0.87	1.24138	0.03072	(0.136099828529136-15.393534205097)	-	-	-	-	-	-	-	-	-	-
chr9:29815482:G:T	chr9	29815482	GT	0.75	0.87	2.95495	0.03072	(1.13568202399662-8.11993787159791)	-	-	-	-	-	-	-	-	-	-
chr9:29815482:G:T	chr9	29815482	TT	0.75	0.87	0.355176	0.03072	(0.138489534731654-0.879941266735289)	-	-	-	-	-	-	-	-	-	-
chr12:119989646:A:G	chr12	119989646	AA	0.14	0.04	0.244565	0.03074	(0.0558835287142127-0.846786111569157)	0.1765	-	-	-	-	-	-	-	-	-
chr12:119989646:A:G	chr12	119989646	GA	0.14	0.04	3.75	0.03074	(1.07278537504137-16.5187559826433)	0.1765	-	-	-	-	-	-	-	-	-
chr12:119989646:A:G	chr12	119989646	GG	0.14	0.04	Inf	0.03074	(0.0210325307377049-Inf)	0.1765	-	-	-	-	-	-	-	-	-
chr5:33989518:C:T	chr5	33989518	CC	0.76	0.82	0.642857	0.03074	(0.120656874188744-3.19326366094866)	0.6961	0.7011	0.785	0.6452	0.7399	0.8522	0.7579	0.7418	0.7124	0.4222
chr5:33989518:C:T	chr5	33989518	CT	0.76	0.82	3.66667	0.03074	(1.24432562933227-12.1766278394436)	0.6961	0.7011	0.785	0.6452	0.7399	0.8522	0.7579	0.7418	0.7124	0.4222
chr5:33989518:C:T	chr5	33989518	TT	0.76	0.82	0.423077	0.03074	(0.163638316918129-1.05755249099228)	0.6961	0.7011	0.785	0.6452	0.7399	0.8522	0.7579	0.7418	0.7124	0.4222
chr8:133975283:G:A	chr8	133975283	AA	0.33	0.36	0.235632	0.0308	(0.0391811856911738-1.03218799863753)	0.3468	0.4955	0.09375	0.6324	0.4878	0.3536	0.5757	0.5164	0.508	0.5053
chr8:133975283:G:A	chr8	133975283	AG	0.33	0.36	2.23868	0.0308	(0.97271809138042-5.1913720205925)	0.3468	0.4955	0.09375	0.6324	0.4878	0.3536	0.5757	0.5164	0.508	0.5053
chr8:133975283:G:A	chr8	133975283	GG	0.33	0.36	0.761457	0.0308	(0.333666976991636-1.73905313054371)	0.3468	0.4955	0.09375	0.6324	0.4878	0.3536	0.5757	0.5164	0.508	0.5053
chr2:86364653:A:G	chr2	86364653	AA	0.06	0.16	3.11765	0.03083	(1.10285581696466-9.29725417152276)	0.0463	0.01878	0.0008612	0.0008384	0	0.1687	0.0214	0.001319	0.01435	0.02865
chr2:86364653:A:G	chr2	86364653	GA	0.06	0.16	0.333333	0.03083	(0.10418462759484-0.99596478211349)	0.0463	0.01878	0.0008612	0.0008384	0	0.1687	0.0214	0.001319	0.01435	0.02865
chr2:86364653:A:G	chr2	86364653	GG	0.06	0.16	0.4	0.03083	(0.00667696907026721-7.96265804389808)	0.0463	0.01878	0.0008612	0.0008384	0	0.1687	0.0214	0.001319	0.01435	0.02865
chr19:51323473:C:G	chr19	51323473	CC	0.69	0.85	7.39623	0.03085	(0.921598407026395-334.217425573729)	0.6927	0.6889	0.6356	0.8006	0.6171	0.7923	0.6723	0.6724	0.6763	0.6278
chr19:51323473:C:G	chr19	51323473	CG	0.69	0.85	1.60552	0.03085	(0.658326456546148-3.99916363624789)	0.6927	0.6889	0.6356	0.8006	0.6171	0.7923	0.6723	0.6724	0.6763	0.6278
chr19:51323473:C:G	chr19	51323473	GG	0.69	0.85	0.401852	0.03085	(0.166566391789251-0.952357469955072)	0.6927	0.6889	0.6356	0.8006	0.6171	0.7923	0.6723	0.6724	0.6763	0.6278
chr8:12720349:C:A	chr8	12720349	AA	0.21	0.18	Inf	0.03095	(1.0071713602029-Inf)	-	-	-	-	-	-	-	-	-	-
chr8:12720349:C:A	chr8	12720349	AC	0.21	0.18	0.529551	0.03095	(0.211477024460827-1.31624148214267)	-	-	-	-	-	-	-	-	-	-
chr8:12720349:C:A	chr8	12720349	CC	0.21	0.18	1.15312	0.03095	(0.486114028945901-2.72299586123918)	-	-	-	-	-	-	-	-	-	-
chr7:29041190:T:C	chr7	29041190	CC	0.39	0.51	0.893246	0.03099	(0.295023324074695-2.74432757070013)	-	-	-	-	-	-	-	-	-	-
chr7:29041190:T:C	chr7	29041190	CT	0.39	0.51	0.437098	0.03099	(0.187246490991597-1.01083226975627)	-	-	-	-	-	-	-	-	-	-
chr7:29041190:T:C	chr7	29041190	TT	0.39	0.51	3.17763	0.03099	(1.1836827875008-9.14759239758847)	-	-	-	-	-	-	-	-	-	-
chr17:76403984:G:A	chr17	76403984	AA	0.39	0.42	0.345455	0.03101	(0.0983593817876936-1.10968653803218)	0.4317	-	-	-	-	-	-	-	-	-
chr17:76403984:G:A	chr17	76403984	AG	0.39	0.42	2.56	0.03101	(1.10807313603091-5.95826906294194)	0.4317	-	-	-	-	-	-	-	-	-
chr17:76403984:G:A	chr17	76403984	GG	0.39	0.42	0.678571	0.03101	(0.288040913650992-1.59941425217716)	0.4317	-	-	-	-	-	-	-	-	-
chr12:56814653:G:A	chr12	56814653	AA	0.39	0.24	8.48077	0.03106	(1.08847363151337-378.464867968917)	0.3916	0.4914	0.3461	0.3686	0.483	0.289	0.6221	0.5553	0.5096	0.4982
chr12:56814653:G:A	chr12	56814653	AG	0.39	0.24	1.15341	0.03106	(0.509435456119432-2.61829914718467)	0.3916	0.4914	0.3461	0.3686	0.483	0.289	0.6221	0.5553	0.5096	0.4982
chr12:56814653:G:A	chr12	56814653	GG	0.39	0.24	0.515595	0.03106	(0.224890446477877-1.17905520427125)	0.3916	0.4914	0.3461	0.3686	0.483	0.289	0.6221	0.5553	0.5096	0.4982
chr10:118387282:A:G	chr10	118387282	AA	0.53	0.53	0.410494	0.03109	(0.12560378417873-1.26429240017903)	0.3622	0.3006	0.2366	0.4472	0.4317	0.4881	0.2717	0.2923	0.3138	0.2044
chr10:118387282:A:G	chr10	118387282	AG	0.53	0.53	2.80435	0.03109	(1.19615118945492-6.61044793080343)	0.3622	0.3006	0.2366	0.4472	0.4317	0.4881	0.2717	0.2923	0.3138	0.2044
chr10:118387282:A:G	chr10	118387282	GG	0.53	0.53	0.513333	0.03109	(0.189570259145287-1.36741818374367)	0.3622	0.3006	0.2366	0.4472	0.4317	0.4881	0.2717	0.2923	0.3138	0.2044
chr10:73560497:C:T	chr10	73560497	CC	0.06	0.15	3	0.03111	(1.0040515668415-9.5983450062217)	0.0397	0.01211	0.0431	0.01183	0.004176	0.08475	0.00311	0.001036	0.008427	0.004646
chr10:73560497:C:T	chr10	73560497	TC	0.06	0.15	0.333333	0.03111	(0.10418462759484-0.99596478211349)	0.0397	0.01211	0.0431	0.01183	0.004176	0.08475	0.00311	0.001036	0.008427	0.004646
chr12:4118317:G:A	chr12	4118317	AA	0.94	0.86	3	0.03111	(1.0040515668415-9.5983450062217)	-	-	-	-	-	-	-	-	-	-
chr12:4118317:G:A	chr12	4118317	GA	0.94	0.86	0.333333	0.03111	(0.10418462759484-0.99596478211349)	-	-	-	-	-	-	-	-	-	-
chr7:2795957:A:G	chr7	2795957	AA	0.22	0.33	1.60269	0.03123	(0.706517924475649-3.64577708015302)	0.2101	-	-	-	-	-	-	-	-	-
chr7:2795957:A:G	chr7	2795957	GA	0.22	0.33	0.932225	0.03123	(0.411434743799322-2.11529397061686)	0.2101	-	-	-	-	-	-	-	-	-
chr7:2795957:A:G	chr7	2795957	GG	0.22	0.33	0	0.03123	(0-0.855744482837846)	0.2101	-	-	-	-	-	-	-	-	-
chr5:25228227:T:C	chr5	25228227	CC	0.66	0.64	0.717949	0.03124	(0.311730128787362-1.65494284102304)	-	-	-	-	-	-	-	-	-	-
chr5:25228227:T:C	chr5	25228227	TC	0.66	0.64	2.34947	0.03124	(1.02207308461472-5.43423341432177)	-	-	-	-	-	-	-	-	-	-
chr5:25228227:T:C	chr5	25228227	TT	0.66	0.64	0.235632	0.03124	(0.0391811856911738-1.03218799863753)	-	-	-	-	-	-	-	-	-	-
chr6:147680359:A:G	chr6	147680359	AA	0.42	0.25	0.383275	0.03126	(0.164481626903717-0.889168824202284)	0.5042	0.5304	0.5705	0.5564	0.5545	0.2725	0.5038	0.561	0.5385	0.5303
chr6:147680359:A:G	chr6	147680359	GA	0.42	0.25	1.68596	0.03126	(0.738003831428233-3.8757028477407)	0.5042	0.5304	0.5705	0.5564	0.5545	0.2725	0.5038	0.561	0.5385	0.5303
chr6:147680359:A:G	chr6	147680359	GG	0.42	0.25	3.0719	0.03126	(0.724683000877204-18.2466101735765)	0.5042	0.5304	0.5705	0.5564	0.5545	0.2725	0.5038	0.561	0.5385	0.5303
chr3:109052732:T:C	chr3	109052732	CC	0.62	0.78	0.376068	0.03134	(0.161868758160659-0.869202172393246)	0.484	0.5008	0.2479	0.5382	0.4282	0.7344	0.5643	0.4727	0.4966	0.5372
chr3:109052732:T:C	chr3	109052732	TC	0.62	0.78	1.96169	0.03134	(0.854103790382752-4.54060380762604)	0.484	0.5008	0.2479	0.5382	0.4282	0.7344	0.5643	0.4727	0.4966	0.5372
chr3:109052732:T:C	chr3	109052732	TT	0.62	0.78	3.11111	0.03134	(0.551141139302637-31.8062351246884)	0.484	0.5008	0.2479	0.5382	0.4282	0.7344	0.5643	0.4727	0.4966	0.5372
chr11:118895686:C:T	chr11	118895686	CC	0.1	0.17	1.28947	0.03136	(0.470043425501261-3.52642474848639)	0.2478	0.2135	0.3565	0.1493	0.19	0.0901	0.2255	0.2107	0.2195	0.2945
chr11:118895686:C:T	chr11	118895686	TC	0.1	0.17	1.50437	0.03136	(0.491279867236663-4.92463651351395)	0.2478	0.2135	0.3565	0.1493	0.19	0.0901	0.2255	0.2107	0.2195	0.2945
chr11:118895686:C:T	chr11	118895686	TT	0.1	0.17	0	0.03136	(0-0.855744482837846)	0.2478	0.2135	0.3565	0.1493	0.19	0.0901	0.2255	0.2107	0.2195	0.2945
chr2:227892720:C:T	chr2	227892720	CC	0.48	0.33	0.533333	0.03142	(0.220454350103988-1.2846044893192)	0.493	0.4701	0.5369	0.5313	0.5099	0.3955	0.4964	0.4227	0.4529	0.5559
chr2:227892720:C:T	chr2	227892720	TC	0.48	0.33	0.880247	0.03142	(0.388865545719542-1.98894752519545)	0.493	0.4701	0.5369	0.5313	0.5099	0.3955	0.4964	0.4227	0.4529	0.5559
chr2:227892720:C:T	chr2	227892720	TT	0.48	0.33	4.66667	0.03142	(1.17774433202571-26.6353344805893)	0.493	0.4701	0.5369	0.5313	0.5099	0.3955	0.4964	0.4227	0.4529	0.5559
chr3:60020000:G:A	chr3	60020000	AA	0.33	0.31	0.406746	0.03144	(0.100136433263458-1.48314188376992)	0.5986	-	-	-	-	-	-	-	-	-
chr3:60020000:G:A	chr3	60020000	AG	0.33	0.31	2.75434	0.03144	(1.14863527182452-6.75260074649453)	0.5986	-	-	-	-	-	-	-	-	-
chr3:60020000:G:A	chr3	60020000	GG	0.33	0.31	0.583673	0.03144	(0.256127541393292-1.3262506258208)	0.5986	-	-	-	-	-	-	-	-	-
chr1:39221925:C:A	chr1	39221925	AA	0.43	0.62	0.367347	0.03147	(0.142846609556903-0.927118314005298)	0.4603	-	-	-	-	-	-	-	-	-
chr1:39221925:C:A	chr1	39221925	CA	0.43	0.62	1.15341	0.03147	(0.509435456119432-2.61829914718467)	0.4603	-	-	-	-	-	-	-	-	-
chr1:39221925:C:A	chr1	39221925	CC	0.43	0.62	2.56098	0.03147	(0.941554515666142-7.45648096434312)	0.4603	-	-	-	-	-	-	-	-	-
chr14:60789176:C:T	chr14	60789176	CC	0.4	0.59	2.75731	0.0315	(1.05636035658055-7.60102521151969)	0.4365	-	-	-	-	-	-	-	-	-
chr14:60789176:C:T	chr14	60789176	TC	0.4	0.59	0.932225	0.0315	(0.411434743799322-2.11529397061686)	0.4365	-	-	-	-	-	-	-	-	-
chr14:60789176:C:T	chr14	60789176	TT	0.4	0.59	0.391111	0.0315	(0.147345475927768-1.01469617912102)	0.4365	-	-	-	-	-	-	-	-	-
chr1:156106185:T:C	chr1	156106185	CT	0.05	0	Inf	0.03154	(1.0071713602029-Inf)	0.2492	0.1161	0.6399	0.07469	0.132	0.01978	0.05586	0.07343	0.09764	0.1436
chr1:156106185:T:C	chr1	156106185	TT	0.05	0	0	0.03154	(0-0.992879702018672)	0.2492	0.1161	0.6399	0.07469	0.132	0.01978	0.05586	0.07343	0.09764	0.1436
chr1:26648381:C:T	chr1	26648381	CC	0.05	0	0	0.03154	(0-0.992879702018672)	0.154	-	-	-	-	-	-	-	-	-
chr1:26648381:C:T	chr1	26648381	TC	0.05	0	Inf	0.03154	(1.0071713602029-Inf)	0.154	-	-	-	-	-	-	-	-	-
chr12:10332197:G:T	chr12	10332197	GG	0.05	0	0	0.03154	(0-0.992879702018672)	0.0074	0.003682	0.0002461	0.0001156	0	0.04719	4.619e-05	5.275e-05	0.001303	0.001143
chr12:10332197:G:T	chr12	10332197	TG	0.05	0	Inf	0.03154	(1.0071713602029-Inf)	0.0074	0.003682	0.0002461	0.0001156	0	0.04719	4.619e-05	5.275e-05	0.001303	0.001143
chr12:7528041:G:A	chr12	7528041	AG	0.05	0	Inf	0.03154	(1.0071713602029-Inf)	0.003	0.001591	0.001107	8.674e-05	0	0.0203	0	1.759e-05	0.0006517	0
chr12:7528041:G:A	chr12	7528041	GG	0.05	0	0	0.03154	(0-0.992879702018672)	0.003	0.001591	0.001107	8.674e-05	0	0.0203	0	1.759e-05	0.0006517	0
chr14:58385365:T:C	chr14	58385365	CT	0.05	0	Inf	0.03154	(1.0071713602029-Inf)	0.1318	-	-	-	-	-	-	-	-	-
chr14:58385365:T:C	chr14	58385365	TT	0.05	0	0	0.03154	(0-0.992879702018672)	0.1318	-	-	-	-	-	-	-	-	-
chr14:69034682:C:T	chr14	69034682	CC	0.05	0	0	0.03154	(0-0.992879702018672)	0.0849	-	-	-	-	-	-	-	-	-
chr14:69034682:C:T	chr14	69034682	TC	0.05	0	Inf	0.03154	(1.0071713602029-Inf)	0.0849	-	-	-	-	-	-	-	-	-
chr16:3367229:T:C	chr16	3367229	CT	0.06	0.02	Inf	0.03154	(1.0071713602029-Inf)	0.1294	0.226	0.04776	0.3462	0.2463	0.0416	0.3086	0.2571	0.2371	0.1116
chr16:3367229:T:C	chr16	3367229	TT	0.06	0.02	0	0.03154	(0-0.992879702018672)	0.1294	0.226	0.04776	0.3462	0.2463	0.0416	0.3086	0.2571	0.2371	0.1116
chr17:74003981:C:T	chr17	74003981	CC	0.05	0	0	0.03154	(0-0.992879702018672)	0.0018	0.001322	0	2.892e-05	0	0.01783	0	8.8e-06	0.0003263	0
chr17:74003981:C:T	chr17	74003981	TC	0.05	0	Inf	0.03154	(1.0071713602029-Inf)	0.0018	0.001322	0	2.892e-05	0	0.01783	0	8.8e-06	0.0003263	0
chr18:8798185:G:A	chr18	8798185	AG	0.05	0	Inf	0.03154	(1.0071713602029-Inf)	0.0749	0.1113	0.05369	0.06952	0.09827	0.01812	0.1641	0.1413	0.1158	0.09214
chr18:8798185:G:A	chr18	8798185	GG	0.05	0	0	0.03154	(0-0.992879702018672)	0.0749	0.1113	0.05369	0.06952	0.09827	0.01812	0.1641	0.1413	0.1158	0.09214
chr19:47968998:G:A	chr19	47968998	AG	0.05	0	Inf	0.03154	(1.0071713602029-Inf)	0.0162	0.006334	0.000886	0.01511	0	0.0162	0.0008423	0.0003774	0.002808	0.02199
chr19:47968998:G:A	chr19	47968998	GG	0.05	0	0	0.03154	(0-0.992879702018672)	0.0162	0.006334	0.000886	0.01511	0	0.0162	0.0008423	0.0003774	0.002808	0.02199
chr5:52371089:A:G	chr5	52371089	AA	0.05	0	0	0.03154	(0-0.992879702018672)	0.005	0.001646	0.0003715	8.727e-05	0	0.02111	0	2.677e-05	0.001152	0.0001635
chr5:52371089:A:G	chr5	52371089	GA	0.05	0	Inf	0.03154	(1.0071713602029-Inf)	0.005	0.001646	0.0003715	8.727e-05	0	0.02111	0	2.677e-05	0.001152	0.0001635
chr6:126334241:C:T	chr6	126334241	CC	0.05	0	0	0.03154	(0-0.992879702018672)	0.0034	0.001539	0.0009248	0.0002077	0	0.01874	0	0.0001062	0.0008256	9.969e-05
chr6:126334241:C:T	chr6	126334241	TC	0.05	0	Inf	0.03154	(1.0071713602029-Inf)	0.0034	0.001539	0.0009248	0.0002077	0	0.01874	0	0.0001062	0.0008256	9.969e-05
chr7:100013609:A:C	chr7	100013609	AA	0.05	0	0	0.03154	(0-0.992879702018672)	0.006	0.002301	0.0001937	0	0	0.02993	0.0001393	0.0001679	0.0008251	0.0001961
chr7:100013609:A:C	chr7	100013609	CA	0.05	0	Inf	0.03154	(1.0071713602029-Inf)	0.006	0.002301	0.0001937	0	0	0.02993	0.0001393	0.0001679	0.0008251	0.0001961
chr7:99757954:C:T	chr7	99757954	CC	0.05	0	0	0.03154	(0-0.992879702018672)	0.0078	0.003914	0.0001234	5.787e-05	0	0.05193	0	4.42e-05	0.00147	0.0002942
chr7:99757954:C:T	chr7	99757954	TC	0.05	0	Inf	0.03154	(1.0071713602029-Inf)	0.0078	0.003914	0.0001234	5.787e-05	0	0.05193	0	4.42e-05	0.00147	0.0002942
chr8:12878982:T:C	chr8	12878982	CT	0.06	0	Inf	0.03154	(1.0071713602029-Inf)	0.0094	0.01143	0.001163	0.001536	0.00487	0.03833	0.04404	0.007887	0.01158	0.004183
chr8:12878982:T:C	chr8	12878982	TT	0.06	0	0	0.03154	(0-0.992879702018672)	0.0094	0.01143	0.001163	0.001536	0.00487	0.03833	0.04404	0.007887	0.01158	0.004183
chr1:228471379:G:C	chr1	228471379	CC	0.1	0.2	0.816667	0.0316	(0.0102432490051972-65.3674448221811)	0.2302	0.3261	0.2476	0.3811	0.3807	0.153	0.3338	0.3728	0.3403	0.2076
chr1:228471379:G:C	chr1	228471379	CG	0.1	0.2	0.348584	0.0316	(0.127724161985644-0.922132130154432)	0.2302	0.3261	0.2476	0.3811	0.3807	0.153	0.3338	0.3728	0.3403	0.2076
chr1:228471379:G:C	chr1	228471379	GG	0.1	0.2	2.78592	0.0316	(1.08028697965029-7.36145782558486)	0.2302	0.3261	0.2476	0.3811	0.3807	0.153	0.3338	0.3728	0.3403	0.2076
chr10:25994745:C:T	chr10	25994745	CC	0.52	0.45	1.22348	0.03168	(0.479232131761456-3.18887719421288)	0.5162	-	-	-	-	-	-	-	-	-
chr10:25994745:C:T	chr10	25994745	TC	0.52	0.45	0.397559	0.03168	(0.171453147933394-0.916315685301288)	0.5162	-	-	-	-	-	-	-	-	-
chr10:25994745:C:T	chr10	25994745	TT	0.52	0.45	2.99652	0.03168	(1.06431122838511-9.22465988174588)	0.5162	-	-	-	-	-	-	-	-	-
chr9:22029547:T:C	chr9	22029547	CT	0.19	0.09	2.75625	0.0317	(1.01850001371385-7.99076644192306)	0.1849	0.3101	0.06276	0.162	0.284	0.1123	0.4164	0.4161	0.3271	0.2574
chr9:22029547:T:C	chr9	22029547	TT	0.19	0.09	0.362812	0.0317	(0.125144441058065-0.981836020162247)	0.1849	0.3101	0.06276	0.162	0.284	0.1123	0.4164	0.4161	0.3271	0.2574
chr9:22031005:G:A	chr9	22031005	AA	0.81	0.91	0.362812	0.0317	(0.125144441058065-0.981836020162247)	-	-	-	-	-	-	-	-	-	-
chr9:22031005:G:A	chr9	22031005	GA	0.81	0.91	2.75625	0.0317	(1.01850001371385-7.99076644192306)	-	-	-	-	-	-	-	-	-	-
chr9:22033366:C:T	chr9	22033366	CT	0.81	0.91	2.75625	0.0317	(1.01850001371385-7.99076644192306)	0.8125	-	-	-	-	-	-	-	-	-
chr9:22033366:C:T	chr9	22033366	TT	0.81	0.91	0.362812	0.0317	(0.125144441058065-0.981836020162247)	0.8125	-	-	-	-	-	-	-	-	-
chr9:123860689:C:T	chr9	123860689	CC	0.66	0.49	0.31049	0.03192	(0.0893910668141319-0.981390134397189)	0.4309	0.4686	0.1696	0.5383	0.5092	0.5544	0.4615	0.426	0.4625	0.6495
chr9:123860689:C:T	chr9	123860689	CT	0.66	0.49	0.90625	0.03192	(0.401185044134043-2.04706876437983)	0.4309	0.4686	0.1696	0.5383	0.5092	0.5544	0.4615	0.426	0.4625	0.6495
chr9:123860689:C:T	chr9	123860689	TT	0.66	0.49	2.35238	0.03192	(0.963389607585976-5.90682114350548)	0.4309	0.4686	0.1696	0.5383	0.5092	0.5544	0.4615	0.426	0.4625	0.6495
chr4:78734563:A:G	chr4	78734563	AA	0.38	0.21	0.397559	0.03197	(0.171453147933394-0.916315685301288)	0.5142	-	-	-	-	-	-	-	-	-
chr4:78734563:A:G	chr4	78734563	GA	0.38	0.21	1.64706	0.03197	(0.712043944763855-3.84707931151042)	0.5142	-	-	-	-	-	-	-	-	-
chr4:78734563:A:G	chr4	78734563	GG	0.38	0.21	4.15385	0.03197	(0.793172380534893-40.9671023689611)	0.5142	-	-	-	-	-	-	-	-	-
chr8:27405809:T:C	chr8	27405809	CC	0.5	0.37	1.19149	0.03209	(0.436002491277386-3.34920117705566)	0.5116	-	-	-	-	-	-	-	-	-
chr8:27405809:T:C	chr8	27405809	CT	0.5	0.37	2.28782	0.03209	(0.989283810894874-5.34055401895289)	0.5116	-	-	-	-	-	-	-	-	-
chr8:27405809:T:C	chr8	27405809	TT	0.5	0.37	0.349676	0.03209	(0.141935135783085-0.851146516685979)	0.5116	-	-	-	-	-	-	-	-	-
chr1:200880702:C:T	chr1	200880702	CC	0.22	0.15	0.505946	0.0321	(0.204961427702161-1.22134580860151)	0.0841	0.03964	0.097	0.05554	0.005172	0.1329	0.02391	0.006227	0.02728	0.08395
chr1:200880702:C:T	chr1	200880702	TC	0.22	0.15	2.46212	0.0321	(0.989882830020514-6.33901271942318)	0.0841	0.03964	0.097	0.05554	0.005172	0.1329	0.02391	0.006227	0.02728	0.08395
chr1:200880702:C:T	chr1	200880702	TT	0.22	0.15	0	0.0321	(0-4.34364084754495)	0.0841	0.03964	0.097	0.05554	0.005172	0.1329	0.02391	0.006227	0.02728	0.08395
chr2:227867719:G:A	chr2	227867719	AA	0.5	0.35	4.08889	0.0321	(1.18093575973622-17.894360342096)	0.5399	-	-	-	-	-	-	-	-	-
chr2:227867719:G:A	chr2	227867719	AG	0.5	0.35	0.824373	0.0321	(0.364202243465267-1.86265795198571)	0.5399	-	-	-	-	-	-	-	-	-
chr2:227867719:G:A	chr2	227867719	GG	0.5	0.35	0.532037	0.0321	(0.216464804568092-1.30023470202047)	0.5399	-	-	-	-	-	-	-	-	-
chr11:68705674:C:A	chr11	68705674	AA	0.23	0.23	6.35185	0.03216	(0.761391729251544-291.59009623485)	0.1971	0.2636	0.06223	0.4637	0.135	0.2445	0.2474	0.272	0.2571	0.1797
chr11:68705674:C:A	chr11	68705674	AC	0.23	0.23	0.411348	0.03216	(0.166271312820694-1.00675609484009)	0.1971	0.2636	0.06223	0.4637	0.135	0.2445	0.2474	0.272	0.2571	0.1797
chr11:68705674:C:A	chr11	68705674	CC	0.23	0.23	1.4966	0.03216	(0.646517472002732-3.46352414576658)	0.1971	0.2636	0.06223	0.4637	0.135	0.2445	0.2474	0.272	0.2571	0.1797
chr1:237271632:A:G	chr1	237271632	AA	0.82	0.84	0	0.0322	(0-1.95456256429186)	0.6176	-	-	-	-	-	-	-	-	-
chr1:237271632:A:G	chr1	237271632	AG	0.82	0.84	2.25641	0.0322	(0.88120668830673-6.02778950774163)	0.6176	-	-	-	-	-	-	-	-	-
chr1:237271632:A:G	chr1	237271632	GG	0.82	0.84	0.62285	0.0322	(0.250052283666548-1.519003208904)	0.6176	-	-	-	-	-	-	-	-	-
chr16:84955812:A:G	chr16	84955812	AA	0.52	0.61	1.20448	0.03229	(0.375741698031325-4.06392888943136)	-	-	-	-	-	-	-	-	-	-
chr16:84955812:A:G	chr16	84955812	AG	0.52	0.61	2.3125	0.03229	(1.0073831260934-5.33473198576892)	-	-	-	-	-	-	-	-	-	-
chr16:84955812:A:G	chr16	84955812	GG	0.52	0.61	0.349676	0.03229	(0.141935135783085-0.851146516685979)	-	-	-	-	-	-	-	-	-	-
chr1:233134086:C:T	chr1	233134086	CC	0	0.04	1.9021	0.03248	(0.75029187585601-4.86853301710195)	0.003	0.001278	0.0002593	2.903e-05	0	0.01625	4.672e-05	1.837e-05	0.0009927	6.559e-05
chr1:233134086:C:T	chr1	233134086	TC	0	0.04	0.380623	0.03248	(0.138683612975423-1.01408621167809)	0.003	0.001278	0.0002593	2.903e-05	0	0.01625	4.672e-05	1.837e-05	0.0009927	6.559e-05
chr1:233134086:C:T	chr1	233134086	TT	0	0.04	Inf	0.03248	(0.341174582820437-Inf)	0.003	0.001278	0.0002593	2.903e-05	0	0.01625	4.672e-05	1.837e-05	0.0009927	6.559e-05
chr6:43251118:C:T	chr6	43251118	CC	0.15	0.15	1.9021	0.03248	(0.75029187585601-4.86853301710195)	0.1558	0.1022	0.2336	0.1187	0.07334	0.1085	0.06399	0.08094	0.1014	0.1316
chr6:43251118:C:T	chr6	43251118	TC	0.15	0.15	0.380623	0.03248	(0.138683612975423-1.01408621167809)	0.1558	0.1022	0.2336	0.1187	0.07334	0.1085	0.06399	0.08094	0.1014	0.1316
chr6:43251118:C:T	chr6	43251118	TT	0.15	0.15	Inf	0.03248	(0.341174582820437-Inf)	0.1558	0.1022	0.2336	0.1187	0.07334	0.1085	0.06399	0.08094	0.1014	0.1316
chr16:86014241:T:C	chr16	86014241	CC	0.3	0.31	3.0719	0.03252	(0.724683000877204-18.2466101735765)	0.1859	-	-	-	-	-	-	-	-	-
chr16:86014241:T:C	chr16	86014241	CT	0.3	0.31	0.386364	0.03252	(0.162735316023424-0.911791701484321)	0.1859	-	-	-	-	-	-	-	-	-
chr16:86014241:T:C	chr16	86014241	TT	0.3	0.31	1.60269	0.03252	(0.706517924475649-3.64577708015302)	0.1859	-	-	-	-	-	-	-	-	-
chr13:31113379:T:G	chr13	31113379	GT	0.04	0.12	0.282738	0.03255	(0.0727679063846662-0.959852447149646)	0.0465	-	-	-	-	-	-	-	-	-
chr13:31113379:T:G	chr13	31113379	TT	0.04	0.12	3.53684	0.03255	(1.0418267963681-13.742321988952)	0.0465	-	-	-	-	-	-	-	-	-
chr19:7831628:G:A	chr19	7831628	AA	0.2	0.11	0	0.03257	(0-4.34364084754495)	0.1771	0.2693	0.05432	0.324	0.1991	0.1502	0.3022	0.3168	0.2889	0.2132
chr19:7831628:G:A	chr19	7831628	AG	0.2	0.11	2.77891	0.03257	(0.98134073729871-8.5953229710961)	0.1771	0.2693	0.05432	0.324	0.1991	0.1502	0.3022	0.3168	0.2889	0.2132
chr19:7831628:G:A	chr19	7831628	GG	0.2	0.11	0.485237	0.03257	(0.173223255668363-1.29144579097605)	0.1771	0.2693	0.05432	0.324	0.1991	0.1502	0.3022	0.3168	0.2889	0.2132
chr22:50435480:A:G	chr22	50435480	AA	0.62	0.53	0.254121	0.03262	(0.0660937150638703-0.849348206527303)	0.607	0.5641	0.6148	0.5441	0.5788	0.5625	0.5812	0.5074	0.5604	0.7681
[truncated: 1,309 more rows]

## Sheet: Glossary
Column name	Description
snp	Assigned variant id
Chromosome	Chromosome
Position	Genomic position
Genotype	Genotype
Alternative allele frequency 1st DMSA Positive group	Alternative allele frequency 1st DMSA Positive group
Alternativeallele frequency 1st DMSA Negative group	Alternative allele frequency 1st DMSA Negative group
Odds ratio	Odds ratio
P-value	P-value from Fisher´s exact test
Confidence interval	Confidence interval for the Odds ratio
1000 Genomes allele frequency	Allele frequency of the alternative allele in 1000 Genomes database
GnomAD exome allele frequency	Allele frequency of the alternative allele in GnomAD exome database
gnomAD exome AFR allele frequency	Allele frequency of the alternative allele in GnomAD exome African / African-American database
gnomAD exome AMR allele frequency	Allele frequency of the alternative allele in GnomAD exome Latino / Admixed American database
gnomAD exome ASJ allele frequency	Allele frequency of the alternative allele in GnomAD exome Ashkenazi Jewish database
gnomAD exome EAS allele frequency	Allele frequency of the alternative allele in GnomAD exome East Asian database
gnomAD exome FIN allele frequency	Allele frequency of the alternative allele in GnomAD exome Finnish database
gnomAD exome NFE allele frequency	Allele frequency of the alternative allele in GnomAD exome European ( non-Finnish) database
gnomAD exome OTH allele frequency	Allele frequency of the alternative allele in GnomAD exome other database
gnomAD exome SAS allele frequency	Allele frequency of the alternative allele in GnomAD exome South Asian database
