# Supplementary material for: Molecular analysis of acute pyelonephritis—excessive innate and attenuated adaptive immunity
Source: Life Sci Alliance. 2024 Dec 20;8(3):e202402926. doi: 10.26508/lsa.202402926 (PMC11662066; doi:10.26508/lsa.202402926)
Supplement: Supplementary file 7 [file LSA-2024-02926_TableS7.xlsx]

## Sheet: Table
snp	chromosome	position	Genotype	acute DMSA+ alternative allele frequency	acute DMSA- alternative allele frequency	Odds ratio	P-value	Confidence interval	Uploaded_variation	AF	AFR_AF	AMR_AF	EAS_AF	EUR_AF	SAS_AF	AA_AF	EA_AF	gnomAD_AF	gnomAD_AFR_AF	gnomAD_AMR_AF	gnomAD_ASJ_AF	gnomAD_EAS_AF	gnomAD_FIN_AF	gnomAD_NFE_AF	gnomAD_OTH_AF	gnomAD_SAS_AF	gnomAD_SWE_AF
5:34763034	5	34763034	AA	0.0714286	0.291667	8.4	0.00775276	(1.39355841846897-53.3731144175342)	rs564686811	0.1318	0.0711	0.1571	0.1101	0.2197	0.1278	-	-	-	-	-	-	-	-	-	-	-	-
5:34763034	5	34763034	AG	0.0714286	0.291667	0.119048	0.00775276	(0.0187360248865574-0.717587427083717)	rs564686811	0.1318	0.0711	0.1571	0.1101	0.2197	0.1278	-	-	-	-	-	-	-	-	-	-	-	-
5:34763034	5	34763034	GG	0.0714286	0.291667	NA	1	(0-Inf)	rs564686811	0.1318	0.0711	0.1571	0.1101	0.2197	0.1278	-	-	-	-	-	-	-	-	-	-	-	-
chr14:67128804	14	67128804	CT	0.0535714	0.208333	0.0518519	0.00601816	(0.00106559104006281-0.619779683142438)	rs7152601	0.4503	0.73	0.415	0.4782	0.1571	0.3701	-	-	-	-	-	-	-	-	-	-	-	-
chr14:67128804	14	67128804	TT	0.0535714	0.208333	9.28571	0.0174881	(1.13058455685383-109.233193785392)	rs7152601	0.4503	0.73	0.415	0.4782	0.1571	0.3701	-	-	-	-	-	-	-	-	-	-	-	-
chr14:67128804	14	67128804	CC	0.0535714	0.208333	Inf	1	(0.0110044642857143-Inf)	rs7152601	0.4503	0.73	0.415	0.4782	0.1571	0.3701	-	-	-	-	-	-	-	-	-	-	-	-
chr2:29538411	2	29538411	AG	0.625	0.5	0.0666667	0.00117477	(0.00627449460314845-0.452388525128839)	rs4666200	0.5867	0.1195	0.7392	0.7946	0.7247	0.7536	-	-	-	-	-	-	-	-	-	-	-	-
chr2:29538411	2	29538411	AA	0.625	0.5	11	0.0151263	(1.21605616830673-505.1413898973)	rs4666200	0.5867	0.1195	0.7392	0.7946	0.7247	0.7536	-	-	-	-	-	-	-	-	-	-	-	-
chr2:29538411	2	29538411	GG	0.625	0.5	3.66667	0.395532	(0.374880403406589-179.865466389445)	rs4666200	0.5867	0.1195	0.7392	0.7946	0.7247	0.7536	-	-	-	-	-	-	-	-	-	-	-	-
chr3:183371250	3	183371250	GT	0.321429	0.125	14.6667	0.00528895	(1.6083910865523-667.212800276054)	rs11917105	0.3502	0.5136	0.2795	0.4355	0.2654	0.1789	-	-	-	-	-	-	-	-	-	-	-	-
chr3:183371250	3	183371250	TT	0.321429	0.125	0.129412	0.0158134	(0.0123109829668794-0.81657654773777)	rs11917105	0.3502	0.5136	0.2795	0.4355	0.2654	0.1789	-	-	-	-	-	-	-	-	-	-	-	-
chr3:183371250	3	183371250	GG	0.321429	0.125	0.407407	0.515385	(0.00501698235947549-34.8621293651385)	rs11917105	0.3502	0.5136	0.2795	0.4355	0.2654	0.1789	-	-	-	-	-	-	-	-	-	-	-	-
chr8:124461074	8	124461074	GT	0.410714	0.458333	0.0588235	0.00432644	(0.00129846441854106-0.540746750013873)	rs3824253	0.4101	0.3427	0.3919	0.5863	0.3121	0.4335	-	-	-	-	-	-	-	-	-	-	-	-
chr8:124461074	8	124461074	TT	0.410714	0.458333	7.11765	0.0674496	(0.780497161975228-333.118083271141)	rs3824253	0.4101	0.3427	0.3919	0.5863	0.3121	0.4335	-	-	-	-	-	-	-	-	-	-	-	-
chr8:124461074	8	124461074	GG	0.410714	0.458333	Inf	0.152916	(0.531784850268039-Inf)	rs3824253	0.4101	0.3427	0.3919	0.5863	0.3121	0.4335	-	-	-	-	-	-	-	-	-	-	-	-
exm2259957	12	110196599	CC	0.553571	0.291667	0.119048	0.00775276	(0.0187360248865574-0.717587427083717)	rs10850705	0.2808	0.0287	0.3631	0.3056	0.4264	0.3875	-	-	-	-	-	-	-	-	-	-	-	-
exm2259957	12	110196599	CT	0.553571	0.291667	4.63636	0.0823588	(0.860885520004654-31.3414609327008)	rs10850705	0.2808	0.0287	0.3631	0.3056	0.4264	0.3875	-	-	-	-	-	-	-	-	-	-	-	-
exm2259957	12	110196599	TT	0.553571	0.291667	1.66667	0.696887	(0.246760837004038-19.0620263633444)	rs10850705	0.2808	0.0287	0.3631	0.3056	0.4264	0.3875	-	-	-	-	-	-	-	-	-	-	-	-
exm2260497	15	94163700	AG	0.678571	0.625	0.0909091	0.00315872	(0.0128422427996676-0.545140600422775)	rs4350528	0.4233	0.0461	0.5692	0.371	0.7276	0.5706	-	-	-	-	-	-	-	-	-	-	-	-
exm2260497	15	94163700	AA	0.678571	0.625	4	0.0887848	(0.748731844757315-27.0206370598432)	rs4350528	0.4233	0.0461	0.5692	0.371	0.7276	0.5706	-	-	-	-	-	-	-	-	-	-	-	-
exm2260497	15	94163700	GG	0.678571	0.625	Inf	0.152916	(0.531784850268039-Inf)	rs4350528	0.4233	0.0461	0.5692	0.371	0.7276	0.5706	-	-	-	-	-	-	-	-	-	-	-	-
exm2260664	17	45880748	CT	0.0714286	0.291667	0.0549451	0.00114635	(0.00484547338662666-0.436254592896224)	rs4794160	0.3762	0.7579	0.2853	0.1974	0.2306	0.2587	-	-	-	-	-	-	-	-	-	-	-	-
exm2260664	17	45880748	CC	0.0714286	0.291667	11.6667	0.00328897	(1.7487320122266-88.2528827597903)	rs4794160	0.3762	0.7579	0.2853	0.1974	0.2306	0.2587	-	-	-	-	-	-	-	-	-	-	-	-
exm2260664	17	45880748	TT	0.0714286	0.291667	Inf	1	(0.0110044642857143-Inf)	rs4794160	0.3762	0.7579	0.2853	0.1974	0.2306	0.2587	-	-	-	-	-	-	-	-	-	-	-	-
exm2261289	2	59207605	GG	0.0535714	0.375	16.6667	0.000738229	(2.41678402977866-129.74247307218)	rs7570921	0.3203	0.6362	0.1023	0.2431	0.1312	0.3221	-	-	-	-	-	-	-	-	-	-	-	-
exm2261289	2	59207605	AG	0.0535714	0.375	0.0857143	0.00328897	(0.011331074620212-0.571842908466423)	rs7570921	0.3203	0.6362	0.1023	0.2431	0.1312	0.3221	-	-	-	-	-	-	-	-	-	-	-	-
exm2261289	2	59207605	AA	0.0535714	0.375	0	0.3	(0-16.7143260210748)	rs7570921	0.3203	0.6362	0.1023	0.2431	0.1312	0.3221	-	-	-	-	-	-	-	-	-	-	-	-
exm2261999	5	96484131	GT	0.714286	0.583333	0.08	0.00205365	(0.00755611340974053-0.528774018870913)	rs39597	0.4369	0.1558	0.6441	0.2758	0.7097	0.5552	-	-	-	-	-	-	-	-	-	-	-	-
exm2261999	5	96484131	GG	0.714286	0.583333	6.66667	0.0354373	(1.0651139438338-70.4542148144619)	rs39597	0.4369	0.1558	0.6441	0.2758	0.7097	0.5552	-	-	-	-	-	-	-	-	-	-	-	-
exm2261999	5	96484131	TT	0.714286	0.583333	Inf	0.29686	(0.283119608801342-Inf)	rs39597	0.4369	0.1558	0.6441	0.2758	0.7097	0.5552	-	-	-	-	-	-	-	-	-	-	-	-
exm2262569	9	107571241	TT	0.535714	0.958333	0.0363636	0.000345729	(0.000812233795560285-0.350155909894544)	rs2777804	0.3878	0.0431	0.5058	0.3026	0.6769	0.5603	-	-	-	-	-	-	-	-	-	-	-	-
exm2262569	9	107571241	CT	0.535714	0.958333	11	0.0151263	(1.21605616830673-505.1413898973)	rs2777804	0.3878	0.0431	0.5058	0.3026	0.6769	0.5603	-	-	-	-	-	-	-	-	-	-	-	-
exm2262569	9	107571241	CC	0.535714	0.958333	Inf	0.152916	(0.531784850268039-Inf)	rs2777804	0.3878	0.0431	0.5058	0.3026	0.6769	0.5603	-	-	-	-	-	-	-	-	-	-	-	-
exm2262818	X	45564320	CT	0.857143	0.625	0.119048	0.00775276	(0.0187360248865574-0.717587427083717)	rs1780838	0.4101	0.0698	0.4637	0.1872	0.8747	0.5877	-	-	-	-	-	-	-	-	-	-	-	-
exm2262818	X	45564320	CC	0.857143	0.625	7.33333	0.0107561	(1.32096953255885-43.6959885302044)	rs1780838	0.4101	0.0698	0.4637	0.1872	0.8747	0.5877	-	-	-	-	-	-	-	-	-	-	-	-
exm2262818	X	45564320	TT	0.857143	0.625	0.846154	1	(0.040207250041942-54.4056243486714)	rs1780838	0.4101	0.0698	0.4637	0.1872	0.8747	0.5877	-	-	-	-	-	-	-	-	-	-	-	-
exm2263959	2	176958701	AA	0.142857	0.458333	15	0.00117477	(2.21048931273224-159.37538610651)	rs847194	0.4403	0.8071	0.304	0.3581	0.1968	0.3763	-	-	-	-	-	-	-	-	-	-	-	-
exm2263959	2	176958701	AC	0.142857	0.458333	0.0909091	0.00315872	(0.0128422427996676-0.545140600422775)	rs847194	0.4403	0.8071	0.304	0.3581	0.1968	0.3763	-	-	-	-	-	-	-	-	-	-	-	-
exm2263959	2	176958701	CC	0.142857	0.458333	0.407407	0.515385	(0.00501698235947549-34.8621293651385)	rs847194	0.4403	0.8071	0.304	0.3581	0.1968	0.3763	-	-	-	-	-	-	-	-	-	-	-	-
exm2264205	6	81136945	AC	0.839286	0.583333	0.0666667	0.00117477	(0.00627449460314845-0.452388525128839)	rs1436870	-	0.1195	0.7579	0.8284	0.8032	0.7086	-	-	-	-	-	-	-	-	-	-	-	-
exm2264205	6	81136945	AA	0.839286	0.583333	12.5	0.00205365	(1.89116704738121-132.343169798233)	rs1436870	-	0.1195	0.7579	0.8284	0.8032	0.7086	-	-	-	-	-	-	-	-	-	-	-	-
exm2264205	6	81136945	CC	0.839286	0.583333	Inf	1	(0.0110044642857143-Inf)	rs1436870	-	0.1195	0.7579	0.8284	0.8032	0.7086	-	-	-	-	-	-	-	-	-	-	-	-
exm2266310	6	48964065	GG	0.517857	0.25	0.119048	0.00775276	(0.0187360248865574-0.717587427083717)	rs12210871	0.2406	0.0477	0.2939	0.2123	0.4821	0.2444	-	-	-	-	-	-	-	-	-	-	-	-
exm2266310	6	48964065	AG	0.517857	0.25	4.22222	0.0793756	(0.824373213581884-23.7325165667562)	rs12210871	0.2406	0.0477	0.2939	0.2123	0.4821	0.2444	-	-	-	-	-	-	-	-	-	-	-	-
exm2266310	6	48964065	AA	0.517857	0.25	2.3913	0.647937	(0.221020304785015-123.150995850118)	rs12210871	0.2406	0.0477	0.2939	0.2123	0.4821	0.2444	-	-	-	-	-	-	-	-	-	-	-	-
exm2266929	9	110346728	AA	0.517857	0.25	0.0769231	0.00483642	(0.00669558360706052-0.610378005983298)	rs10978931	0.5697	0.9758	0.5014	0.3532	0.4533	0.4121	-	-	-	-	-	-	-	-	-	-	-	-
exm2266929	9	110346728	AG	0.517857	0.25	4.6	0.0563231	(0.812265804337772-26.1290687096014)	rs10978931	0.5697	0.9758	0.5014	0.3532	0.4533	0.4121	-	-	-	-	-	-	-	-	-	-	-	-
exm2266929	9	110346728	GG	0.517857	0.25	Inf	0.540891	(0.174696176502179-Inf)	rs10978931	0.5697	0.9758	0.5014	0.3532	0.4533	0.4121	-	-	-	-	-	-	-	-	-	-	-	-
exm2267716	14	64571910	AG	0.107143	0.291667	0.119048	0.00775276	(0.0187360248865574-0.717587427083717)	rs10149314	0.3854	0.7504	0.2435	0.3819	0.1581	0.2301	-	-	-	-	-	-	-	-	-	-	-	-
exm2267716	14	64571910	AA	0.107143	0.291667	6.44	0.0213252	(1.14191981955305-37.4105020479871)	rs10149314	0.3854	0.7504	0.2435	0.3819	0.1581	0.2301	-	-	-	-	-	-	-	-	-	-	-	-
exm2267716	14	64571910	GG	0.107143	0.291667	Inf	1	(0.0110044642857143-Inf)	rs10149314	0.3854	0.7504	0.2435	0.3819	0.1581	0.2301	-	-	-	-	-	-	-	-	-	-	-	-
exm2267724	14	79156785	GG	0.5	0.791667	0.108696	0.00754711	(0.0174800991298058-0.632651794566545)	rs11629205	0.4651	0.0787	0.6484	0.501	0.6431	0.637	-	-	-	-	-	-	-	-	-	-	-	-
exm2267724	14	79156785	AG	0.5	0.791667	5.4	0.0378048	(0.991431786968993-36.5930682513574)	rs11629205	0.4651	0.0787	0.6484	0.501	0.6431	0.637	-	-	-	-	-	-	-	-	-	-	-	-
exm2267724	14	79156785	AA	0.5	0.791667	2.3913	0.647937	(0.221020304785015-123.150995850118)	rs11629205	0.4651	0.0787	0.6484	0.501	0.6431	0.637	-	-	-	-	-	-	-	-	-	-	-	-
exm2268462	X	25556467	GG	0.285714	0.666667	17	0.00432644	(1.8492945172104-770.140471868765)	rs5944091	-	0.5394	0.5134	0.5942	0.4282	0.7563	-	-	-	-	-	-	-	-	-	-	-	-
exm2268462	X	25556467	AG	0.285714	0.666667	0.272727	0.129758	(0.0509720400859779-1.47518109024708)	rs5944091	-	0.5394	0.5134	0.5942	0.4282	0.7563	-	-	-	-	-	-	-	-	-	-	-	-
exm2268462	X	25556467	AA	0.285714	0.666667	0.304348	0.132916	(0.0531334357457-1.79725282766163)	rs5944091	-	0.5394	0.5134	0.5942	0.4282	0.7563	-	-	-	-	-	-	-	-	-	-	-	-
exm2269341	2	165196500	GG	0.232143	0	0	0.00739287	(0-0.619197371240728)	rs1470778	0.3932	0.8888	0.4222	0.0605	0.2078	0.2362	-	-	-	-	-	-	-	-	-	-	-	-
exm2269341	2	165196500	GT	0.232143	0	Inf	0.0170417	(1.3871807732556-Inf)	rs1470778	0.3932	0.8888	0.4222	0.0605	0.2078	0.2362	-	-	-	-	-	-	-	-	-	-	-	-
exm2269341	2	165196500	TT	0.232143	0	Inf	1	(0.0110044642857143-Inf)	rs1470778	0.3932	0.8888	0.4222	0.0605	0.2078	0.2362	-	-	-	-	-	-	-	-	-	-	-	-
GSA-rs10018393	4	575087	GT	0.0357143	0.166667	0	0.00541635	(0-0.54948431997066)	rs10018393	0.1054	0.298	0.0418	0.0208	0.0358	0.0491	-	-	-	-	-	-	-	-	-	-	-	-
GSA-rs10018393	4	575087	GG	0.0357143	0.166667	13.5	0.0222672	(1.04675435399693-685.316472726621)	rs10018393	0.1054	0.298	0.0418	0.0208	0.0358	0.0491	-	-	-	-	-	-	-	-	-	-	-	-
GSA-rs10018393	4	575087	TT	0.0357143	0.166667	Inf	1	(0.0110044642857143-Inf)	rs10018393	0.1054	0.298	0.0418	0.0208	0.0358	0.0491	-	-	-	-	-	-	-	-	-	-	-	-
GSA-rs10022899	4	14919063	CT	0.410714	0.666667	Inf	0.00109825	(2.47890595237404-Inf)	rs10022899	0.4473	0.5832	0.464	0.1587	0.5577	0.4356	-	-	-	-	-	-	-	-	-	-	-	-
GSA-rs10022899	4	14919063	TT	0.410714	0.666667	0.0833333	0.00194763	(0.0124450135354502-0.51876929820922)	rs10022899	0.4473	0.5832	0.464	0.1587	0.5577	0.4356	-	-	-	-	-	-	-	-	-	-	-	-
GSA-rs10022899	4	14919063	CC	0.410714	0.666667	0.947368	1	(0.186583687027704-5.48190387863285)	rs10022899	0.4473	0.5832	0.464	0.1587	0.5577	0.4356	-	-	-	-	-	-	-	-	-	-	-	-
GSA-rs10034200	4	75226644	CT	0.892857	0.708333	0.119048	0.00775276	(0.0187360248865574-0.717587427083717)	rs10034200	-	0.8956	0.8732	0.7093	0.832	0.7178	-	-	-	-	-	-	-	-	-	-	-	-
GSA-rs10034200	4	75226644	CC	0.892857	0.708333	6.44	0.0213252	(1.14191981955305-37.4105020479871)	rs10034200	-	0.8956	0.8732	0.7093	0.832	0.7178	-	-	-	-	-	-	-	-	-	-	-	-
GSA-rs10034200	4	75226644	TT	0.892857	0.708333	Inf	1	(0.0110044642857143-Inf)	rs10034200	-	0.8956	0.8732	0.7093	0.832	0.7178	-	-	-	-	-	-	-	-	-	-	-	-
GSA-rs10113135	8	96575580	AG	0.160714	0.375	0.0724638	0.000991628	(0.00995032586148088-0.455678336292907)	rs10113135	0.1605	0.0696	0.1916	0.0694	0.3101	0.2014	-	-	-	-	-	-	-	-	-	-	-	-
GSA-rs10113135	8	96575580	GG	0.160714	0.375	9	0.00504319	(1.55414553929779-62.5919222303852)	rs10113135	0.1605	0.0696	0.1916	0.0694	0.3101	0.2014	-	-	-	-	-	-	-	-	-	-	-	-
GSA-rs10113135	8	96575580	AA	0.160714	0.375	Inf	1	(0.0792556879183869-Inf)	rs10113135	0.1605	0.0696	0.1916	0.0694	0.3101	0.2014	-	-	-	-	-	-	-	-	-	-	-	-
GSA-rs10120643	9	21672769	GG	0.125	0.454545	9.77778	0.00715387	(1.58525670794018-70.4866473937535)	rs10120643	0.1953	0.3956	0.121	0.0238	0.1759	0.1738	-	-	-	-	-	-	-	-	-	-	-	-
GSA-rs10120643	9	21672769	AG	0.125	0.454545	0.181159	0.0442694	(0.030124408250443-1.07686643439166)	rs10120643	0.1953	0.3956	0.121	0.0238	0.1759	0.1738	-	-	-	-	-	-	-	-	-	-	-	-
GSA-rs10120643	9	21672769	AA	0.125	0.454545	0.166667	0.186563	(0.0027344901108719-3.75394333566221)	rs10120643	0.1953	0.3956	0.121	0.0238	0.1759	0.1738	-	-	-	-	-	-	-	-	-	-	-	-
GSA-rs1013240	16	8229813	GG	0.785714	0.541667	0	0.00541635	(0-0.54948431997066)	rs1013240	0.5998	0.2073	0.7277	0.7937	0.7962	0.638	-	-	-	-	-	-	-	-	-	-	-	-
GSA-rs1013240	16	8229813	AG	0.785714	0.541667	2.25	0.477364	(0.422936386811194-15.4208606651179)	rs1013240	0.5998	0.2073	0.7277	0.7937	0.7962	0.638	-	-	-	-	-	-	-	-	-	-	-	-
GSA-rs1013240	16	8229813	AA	0.785714	0.541667	1.86667	0.494457	(0.388689441914752-9.36382273497844)	rs1013240	0.5998	0.2073	0.7277	0.7937	0.7962	0.638	-	-	-	-	-	-	-	-	-	-	-	-
GSA-rs10136259	14	33596724	TT	0.357143	0.0416667	0.0681818	0.00528895	(0.00149877220518891-0.621739332156815)	rs10136259	0.3109	0.3502	0.1758	0.4187	0.2356	0.32	-	-	-	-	-	-	-	-	-	-	-	-
GSA-rs10136259	14	33596724	CT	0.357143	0.0416667	8.25	0.0626811	(0.909770669090598-383.334699570423)	rs10136259	0.3109	0.3502	0.1758	0.4187	0.2356	0.32	-	-	-	-	-	-	-	-	-	-	-	-
GSA-rs10136259	14	33596724	CC	0.357143	0.0416667	Inf	0.29686	(0.283119608801342-Inf)	rs10136259	0.3109	0.3502	0.1758	0.4187	0.2356	0.32	-	-	-	-	-	-	-	-	-	-	-	-
GSA-rs10177894	2	104046906	AA	0	0.166667	Inf	0.00541635	(1.81988814540403-Inf)	rs10177894	0.1278	0.3245	0.0836	0.0784	0.0447	0.0297	-	-	-	-	-	-	-	-	-	-	-	-
GSA-rs10177894	2	104046906	AG	0	0.166667	0	0.00541635	(0-0.54948431997066)	rs10177894	0.1278	0.3245	0.0836	0.0784	0.0447	0.0297	-	-	-	-	-	-	-	-	-	-	-	-
GSA-rs10177894	2	104046906	GG	0	0.166667	NA	1	(0-Inf)	rs10177894	0.1278	0.3245	0.0836	0.0784	0.0447	0.0297	-	-	-	-	-	-	-	-	-	-	-	-
GSA-rs1024340	1	169215003	CC	0	0.166667	Inf	0.00541635	(1.81988814540403-Inf)	rs1024340	0.1965	0.0772	0.1023	0.631	0.0278	0.1503	-	-	-	-	-	-	-	-	-	-	-	-
GSA-rs1024340	1	169215003	AC	0	0.166667	0	0.00541635	(0-0.54948431997066)	rs1024340	0.1965	0.0772	0.1023	0.631	0.0278	0.1503	-	-	-	-	-	-	-	-	-	-	-	-
GSA-rs1024340	1	169215003	AA	0	0.166667	NA	1	(0-Inf)	rs1024340	0.1965	0.0772	0.1023	0.631	0.0278	0.1503	-	-	-	-	-	-	-	-	-	-	-	-
GSA-rs1028458	14	58446570	CC	0.107143	0.458333	0.0518519	0.00601816	(0.00106559104006281-0.619779683142438)	rs1028458	0.4417	0.5832	0.3343	0.4613	0.3062	0.4458	-	-	-	-	-	-	-	-	-	-	-	-
GSA-rs1028458	14	58446570	TT	0.107143	0.458333	4.6	0.0563231	(0.812265804337772-26.1290687096014)	rs1028458	0.4417	0.5832	0.3343	0.4613	0.3062	0.4458	-	-	-	-	-	-	-	-	-	-	-	-
GSA-rs1028458	14	58446570	CT	0.107143	0.458333	1.83333	1	(0.153648059098593-98.3259942658478)	rs1028458	0.4417	0.5832	0.3343	0.4613	0.3062	0.4458	-	-	-	-	-	-	-	-	-	-	-	-
GSA-rs1033752	11	34251991	AG	0.732143	0.541667	0.0430622	0.00124763	(0.000958055487430209-0.406483944035835)	rs1033752	0.6687	0.7163	0.6412	0.5903	0.7187	0.6534	-	-	-	-	-	-	-	-	-	-	-	-
GSA-rs1033752	11	34251991	AA	0.732143	0.541667	14.6667	0.00528895	(1.6083910865523-667.212800276054)	rs1033752	0.6687	0.7163	0.6412	0.5903	0.7187	0.6534	-	-	-	-	-	-	-	-	-	-	-	-
GSA-rs1033752	11	34251991	GG	0.732143	0.541667	Inf	0.540891	(0.174696176502179-Inf)	rs1033752	0.6687	0.7163	0.6412	0.5903	0.7187	0.6534	-	-	-	-	-	-	-	-	-	-	-	-
GSA-rs1036819	8	135611945	AA	0.214286	0	0	0.00739287	(0-0.619197371240728)	rs1036819	0.1514	0.0605	0.0965	0.3452	0.1074	0.1585	-	-	-	-	-	-	-	-	-	-	-	-
GSA-rs1036819	8	135611945	AC	0.214286	0	Inf	0.00739287	(1.61499393641842-Inf)	rs1036819	0.1514	0.0605	0.0965	0.3452	0.1074	0.1585	-	-	-	-	-	-	-	-	-	-	-	-
GSA-rs1036819	8	135611945	CC	0.214286	0	NA	1	(0-Inf)	rs1036819	0.1514	0.0605	0.0965	0.3452	0.1074	0.1585	-	-	-	-	-	-	-	-	-	-	-	-
GSA-rs10456561	6	12887465	AG	0.0535714	0.291667	0.0857143	0.00328897	(0.011331074620212-0.571842908466423)	rs10456561	0.0168	0.0023	0.0605	0	0.0318	0.0072	-	-	-	-	-	-	-	-	-	-	-	-
GSA-rs10456561	6	12887465	GG	0.0535714	0.291667	11.6667	0.00328897	(1.7487320122266-88.2528827597903)	rs10456561	0.0168	0.0023	0.0605	0	0.0318	0.0072	-	-	-	-	-	-	-	-	-	-	-	-
GSA-rs10456561	6	12887465	AA	0.0535714	0.291667	NA	1	(0-Inf)	rs10456561	0.0168	0.0023	0.0605	0	0.0318	0.0072	-	-	-	-	-	-	-	-	-	-	-	-
GSA-rs10512007	9	73995267	CT	0.428571	0.458333	0.0909091	0.00315872	(0.0128422427996676-0.545140600422775)	rs10512007	0.4333	0.382	0.4049	0.4087	0.4394	0.5419	-	-	-	-	-	-	-	-	-	-	-	-
GSA-rs10512007	9	73995267	CC	0.428571	0.458333	4.33333	0.152326	(0.697506760660074-46.2142265450722)	rs10512007	0.4333	0.382	0.4049	0.4087	0.4394	0.5419	-	-	-	-	-	-	-	-	-	-	-	-
GSA-rs10512007	9	73995267	TT	0.428571	0.458333	5.21053	0.230694	(0.558524830415945-248.464580432354)	rs10512007	0.4333	0.382	0.4049	0.4087	0.4394	0.5419	-	-	-	-	-	-	-	-	-	-	-	-
GSA-rs10513416	9	125328865	AG	0.339286	0.208333	17	0.00432644	(1.8492945172104-770.140471868765)	rs10513416	0.2422	0.2685	0.2334	0.1786	0.2922	0.227	-	-	-	-	-	-	-	-	-	-	-	-
GSA-rs10513416	9	125328865	AA	0.339286	0.208333	0.185185	0.0378048	(0.0273275799976928-1.00864226177093)	rs10513416	0.2422	0.2685	0.2334	0.1786	0.2922	0.227	-	-	-	-	-	-	-	-	-	-	-	-
GSA-rs10513416	9	125328865	GG	0.339286	0.208333	0.185185	0.209312	(0.0030371494433004-4.11559281683821)	rs10513416	0.2422	0.2685	0.2334	0.1786	0.2922	0.227	-	-	-	-	-	-	-	-	-	-	-	-
GSA-rs10739680	9	129326532	AA	0.267857	0.416667	0	0.00541635	(0-0.54948431997066)	rs10739680	0.3738	0.1997	0.451	0.6329	0.2813	0.3824	-	-	-	-	-	-	-	-	-	-	-	-
GSA-rs10739680	9	129326532	AG	0.267857	0.416667	5.76923	0.0408449	(0.926510183193362-61.047957178374)	rs10739680	0.3738	0.1997	0.451	0.6329	0.2813	0.3824	-	-	-	-	-	-	-	-	-	-	-	-
GSA-rs10739680	9	129326532	GG	0.267857	0.416667	0.866667	1	(0.180881837511826-4.16734633407656)	rs10739680	0.3738	0.1997	0.451	0.6329	0.2813	0.3824	-	-	-	-	-	-	-	-	-	-	-	-
GSA-rs10746850	9	73183281	GG	0.660714	0.416667	0.0518519	0.00601816	(0.00106559104006281-0.619779683142438)	rs10746850	0.6198	0.7375	0.5778	0.7976	0.5417	0.3875	-	-	-	-	-	-	-	-	-	-	-	-
GSA-rs10746850	9	73183281	AG	0.660714	0.416667	3.09091	0.169753	(0.619584088116316-17.1488376796828)	rs10746850	0.6198	0.7375	0.5778	0.7976	0.5417	0.3875	-	-	-	-	-	-	-	-	-	-	-	-
GSA-rs10746850	9	73183281	AA	0.660714	0.416667	1.66667	0.715877	(0.30821443663455-11.6352848784644)	rs10746850	0.6198	0.7375	0.5778	0.7976	0.5417	0.3875	-	-	-	-	-	-	-	-	-	-	-	-
GSA-rs10752782	1	234448915	AG	0.553571	0.625	33	0.000244384	(3.33907300501229-1471.17883338109)	rs10752782	-	0.6006	0.5288	0.5764	0.667	0.6074	-	-	-	-	-	-	-	-	-	-	-	-
GSA-rs10752782	1	234448915	AA	0.553571	0.625	0.15528	0.0213252	(0.0267304619092598-0.875718227214413)	rs10752782	-	0.6006	0.5288	0.5764	0.667	0.6074	-	-	-	-	-	-	-	-	-	-	-	-
GSA-rs10752782	1	234448915	GG	0.553571	0.625	0.153846	0.0547653	(0.0125490278404852-1.37415853243732)	rs10752782	-	0.6006	0.5288	0.5764	0.667	0.6074	-	-	-	-	-	-	-	-	-	-	-	-
GSA-rs10760968	9	98415690	AG	0.607143	0.541667	0.0681818	0.00528895	(0.00149877220518891-0.621739332156815)	rs10760968	0.6975	0.7284	0.6167	0.8472	0.5726	0.6871	-	-	-	-	-	-	-	-	-	-	-	-
GSA-rs10760968	9	98415690	AA	0.607143	0.541667	7.11765	0.0674496	(0.780497161975228-333.118083271141)	rs10760968	0.6975	0.7284	0.6167	0.8472	0.5726	0.6871	-	-	-	-	-	-	-	-	-	-	-	-
GSA-rs10760968	9	98415690	GG	0.607143	0.541667	Inf	0.298009	(0.402121015608937-Inf)	rs10760968	0.6975	0.7284	0.6167	0.8472	0.5726	0.6871	-	-	-	-	-	-	-	-	-	-	-	-
GSA-rs10780304	9	81975570	CT	0.625	0.875	17	0.00432644	(1.8492945172104-770.140471868765)	rs10780304	0.6905	0.8548	0.6513	0.6419	0.6968	0.5399	-	-	-	-	-	-	-	-	-	-	-	-
GSA-rs10780304	9	81975570	CC	0.625	0.875	0.0947368	0.00501759	(0.00897956256364812-0.613818478066718)	rs10780304	0.6905	0.8548	0.6513	0.6419	0.6968	0.5399	-	-	-	-	-	-	-	-	-	-	-	-
GSA-rs10780304	9	81975570	TT	0.625	0.875	0.846154	1	(0.040207250041942-54.4056243486714)	rs10780304	0.6905	0.8548	0.6513	0.6419	0.6968	0.5399	-	-	-	-	-	-	-	-	-	-	-	-
GSA-rs10780793	9	89438655	TT	0.517857	0.875	0.111111	0.00504319	(0.0159765024681499-0.643440382328561)	rs10780793	0.6388	0.5023	0.7378	0.6091	0.7217	0.6984	-	-	-	-	-	-	-	-	-	-	-	-
GSA-rs10780793	9	89438655	CC	0.517857	0.875	Inf	0.152916	(0.531784850268039-Inf)	rs10780793	0.6388	0.5023	0.7378	0.6091	0.7217	0.6984	-	-	-	-	-	-	-	-	-	-	-	-
GSA-rs10780793	9	89438655	CT	0.517857	0.875	3.46154	0.165382	(0.651256631526663-23.4082839257719)	rs10780793	0.6388	0.5023	0.7378	0.6091	0.7217	0.6984	-	-	-	-	-	-	-	-	-	-	-	-
GSA-rs10787308	10	112908968	GG	0.25	0	0	0.00350425	(0-0.53492220717987)	rs10787308	0.2191	0.2277	0.2061	0.1081	0.2555	0.2935	-	-	-	-	-	-	-	-	-	-	-	-
GSA-rs10787308	10	112908968	AG	0.25	0	Inf	0.00739287	(1.61499393641842-Inf)	rs10787308	0.2191	0.2277	0.2061	0.1081	0.2555	0.2935	-	-	-	-	-	-	-	-	-	-	-	-
GSA-rs10787308	10	112908968	AA	0.25	0	Inf	1	(0.0110044642857143-Inf)	rs10787308	0.2191	0.2277	0.2061	0.1081	0.2555	0.2935	-	-	-	-	-	-	-	-	-	-	-	-
GSA-rs10793079	11	74081501	AG	0.625	0.625	0.111111	0.00504319	(0.0159765024681499-0.643440382328561)	rs10793079	0.5559	0.2133	0.6268	0.7887	0.6243	0.6585	-	-	-	-	-	-	-	-	-	-	-	-
GSA-rs10793079	11	74081501	GG	0.625	0.625	Inf	0.0809974	(0.67301595798226-Inf)	rs10793079	0.5559	0.2133	0.6268	0.7887	0.6243	0.6585	-	-	-	-	-	-	-	-	-	-	-	-
GSA-rs10793079	11	74081501	AA	0.625	0.625	3	0.178839	(0.565802206955453-20.3418040208317)	rs10793079	0.5559	0.2133	0.6268	0.7887	0.6243	0.6585	-	-	-	-	-	-	-	-	-	-	-	-
GSA-rs10802677	1	238522082	TT	0.767857	1	0	0.00739287	(0-0.619197371240728)	rs10802677	0.756	0.4478	0.8271	0.8889	0.8897	0.8476	-	-	-	-	-	-	-	-	-	-	-	-
GSA-rs10802677	1	238522082	GT	0.767857	1	Inf	0.0170417	(1.3871807732556-Inf)	rs10802677	0.756	0.4478	0.8271	0.8889	0.8897	0.8476	-	-	-	-	-	-	-	-	-	-	-	-
GSA-rs10802677	1	238522082	GG	0.767857	1	Inf	1	(0.0110044642857143-Inf)	rs10802677	0.756	0.4478	0.8271	0.8889	0.8897	0.8476	-	-	-	-	-	-	-	-	-	-	-	-
GSA-rs10817189	9	114342378	GG	0.196429	0.541667	0	0.00541635	(0-0.54948431997066)	rs10817189	0.3508	0.497	0.3501	0.1974	0.335	0.3282	-	-	-	-	-	-	-	-	-	-	-	-
GSA-rs10817189	9	114342378	AA	0.196429	0.541667	4.63636	0.0823588	(0.860885520004654-31.3414609327008)	rs10817189	0.3508	0.497	0.3501	0.1974	0.335	0.3282	-	-	-	-	-	-	-	-	-	-	-	-
GSA-rs10817189	9	114342378	AG	0.196429	0.541667	0.905882	1	(0.188603976856999-4.62197679533792)	rs10817189	0.3508	0.497	0.3501	0.1974	0.335	0.3282	-	-	-	-	-	-	-	-	-	-	-	-
GSA-rs10818333	9	122323194	GT	0.482143	0.625	17	0.00432644	(1.8492945172104-770.140471868765)	rs10818333	0.4139	0.5779	0.3761	0.1806	0.5567	0.3129	-	-	-	-	-	-	-	-	-	-	-	-
GSA-rs10818333	9	122323194	TT	0.482143	0.625	0.15528	0.0213252	(0.0267304619092598-0.875718227214413)	rs10818333	0.4139	0.5779	0.3761	0.1806	0.5567	0.3129	-	-	-	-	-	-	-	-	-	-	-	-
GSA-rs10818333	9	122323194	GG	0.482143	0.625	0.545455	0.450696	(0.0978348938312949-3.39497981240528)	rs10818333	0.4139	0.5779	0.3761	0.1806	0.5567	0.3129	-	-	-	-	-	-	-	-	-	-	-	-
GSA-rs10818600	9	124589809	GG	0.339286	0.458333	0	0.00541635	(0-0.54948431997066)	rs10818600	0.4151	0.5023	0.3141	0.501	0.3449	0.3528	-	-	-	-	-	-	-	-	-	-	-	-
GSA-rs10818600	9	124589809	AG	0.339286	0.458333	6.33333	0.0177284	(1.14532469043306-43.1391481427581)	rs10818600	0.4151	0.5023	0.3141	0.501	0.3449	0.3528	-	-	-	-	-	-	-	-	-	-	-	-
GSA-rs10818600	9	124589809	AA	0.339286	0.458333	0.663158	0.720086	(0.134926147206135-3.47086680989392)	rs10818600	0.4151	0.5023	0.3141	0.501	0.3449	0.3528	-	-	-	-	-	-	-	-	-	-	-	-
GSA-rs10820730	9	107536022	AA	0.28	0.55	Inf	0.00522912	(1.84307659653436-Inf)	rs10820730	0.4159	0.323	0.4553	0.5278	0.335	0.4816	-	-	-	-	-	-	-	-	-	-	-	-
GSA-rs10820730	9	107536022	AC	0.28	0.55	0.0740741	0.00978211	(0.00159290236794151-0.726019160759034)	rs10820730	0.4159	0.323	0.4553	0.5278	0.335	0.4816	-	-	-	-	-	-	-	-	-	-	-	-
GSA-rs10820730	9	107536022	CC	0.28	0.55	0.782609	1	(0.0365978625923868-51.2429236379344)	rs10820730	0.4159	0.323	0.4553	0.5278	0.335	0.4816	-	-	-	-	-	-	-	-	-	-	-	-
GSA-rs10831953	11	13098051	AA	0.375	0.0833333	0.0947368	0.00501759	(0.00897956256364812-0.613818478066718)	rs10831953	0.2191	0.1218	0.3444	0.0655	0.333	0.3027	-	-	-	-	-	-	-	-	-	-	-	-
GSA-rs10831953	11	13098051	AG	0.375	0.0833333	7.72727	0.0158134	(1.22462493292317-81.2282823142827)	rs10831953	0.2191	0.1218	0.3444	0.0655	0.333	0.3027	-	-	-	-	-	-	-	-	-	-	-	-
GSA-rs10831953	11	13098051	GG	0.375	0.0833333	Inf	1	(0.0792556879183869-Inf)	rs10831953	0.2191	0.1218	0.3444	0.0655	0.333	0.3027	-	-	-	-	-	-	-	-	-	-	-	-
GSA-rs10868854	9	73193371	AA	0.517857	0.208333	0.108696	0.00754711	(0.0174800991298058-0.632651794566545)	rs10868854	0.3736	0.2118	0.4452	0.5139	0.4632	0.3047	-	-	-	-	-	-	-	-	-	-	-	-
GSA-rs10868854	9	73193371	AG	0.517857	0.208333	4.63636	0.0823588	(0.860885520004654-31.3414609327008)	rs10868854	0.3736	0.2118	0.4452	0.5139	0.4632	0.3047	-	-	-	-	-	-	-	-	-	-	-	-
GSA-rs10868854	9	73193371	GG	0.517857	0.208333	3	0.652079	(0.294601594055638-150.224291922353)	rs10868854	0.3736	0.2118	0.4452	0.5139	0.4632	0.3047	-	-	-	-	-	-	-	-	-	-	-	-
GSA-rs10882099	10	94460650	TT	0.339286	0.625	Inf	0.00089872	(2.84859328417013-Inf)	rs10882099	0.4581	0.1891	0.379	0.7173	0.4254	0.6442	-	-	-	-	-	-	-	-	-	-	-	-
GSA-rs10882099	10	94460650	CT	0.339286	0.625	0.0724638	0.000991628	(0.00995032586148088-0.455678336292907)	rs10882099	0.4581	0.1891	0.379	0.7173	0.4254	0.6442	-	-	-	-	-	-	-	-	-	-	-	-
GSA-rs10882099	10	94460650	CC	0.339286	0.625	1	1	(0.17318310529762-7.35345013553474)	rs10882099	0.4581	0.1891	0.379	0.7173	0.4254	0.6442	-	-	-	-	-	-	-	-	-	-	-	-
GSA-rs10895403	11	103210300	CC	0.0714286	0.333333	8.4	0.00775276	(1.39355841846897-53.3731144175342)	rs10895403	0.2262	0.2247	0.2882	0.2202	0.1968	0.2209	-	-	-	-	-	-	-	-	-	-	-	-
GSA-rs10895403	11	103210300	CT	0.0714286	0.333333	0.166667	0.0410895	(0.0265669134235499-1.00767360873011)	rs10895403	0.2262	0.2247	0.2882	0.2202	0.1968	0.2209	-	-	-	-	-	-	-	-	-	-	-	-
GSA-rs10895403	11	103210300	TT	0.0714286	0.333333	0	0.3	(0-16.7143260210748)	rs10895403	0.2262	0.2247	0.2882	0.2202	0.1968	0.2209	-	-	-	-	-	-	-	-	-	-	-	-
GSA-rs10936456	3	165337109	AG	0	0.208333	0	0.00120363	(0-0.361463057470351)	rs10936456	0.128	0.2088	0.1643	0.121	0.0457	0.0849	-	-	-	-	-	-	-	-	-	-	-	-
GSA-rs10936456	3	165337109	GG	0	0.208333	Inf	0.00120363	(2.76653444752656-Inf)	rs10936456	0.128	0.2088	0.1643	0.121	0.0457	0.0849	-	-	-	-	-	-	-	-	-	-	-	-
GSA-rs10936456	3	165337109	AA	0	0.208333	NA	1	(0-Inf)	rs10936456	0.128	0.2088	0.1643	0.121	0.0457	0.0849	-	-	-	-	-	-	-	-	-	-	-	-
GSA-rs10946813	6	26345141	AA	0.25	0.625	0.0518519	0.00601816	(0.00106559104006281-0.619779683142438)	rs10946813	0.3407	0.3994	0.3012	0.2202	0.4056	0.3466	-	-	-	-	-	-	-	-	-	-	-	-
GSA-rs10946813	6	26345141	GG	0.25	0.625	5.76923	0.0408449	(0.926510183193362-61.047957178374)	rs10946813	0.3407	0.3994	0.3012	0.2202	0.4056	0.3466	-	-	-	-	-	-	-	-	-	-	-	-
GSA-rs10946813	6	26345141	AG	0.25	0.625	1.05	1	(0.219827943964671-5.31366449128314)	rs10946813	0.3407	0.3994	0.3012	0.2202	0.4056	0.3466	-	-	-	-	-	-	-	-	-	-	-	-
GSA-rs10951853	7	5283411	CT	0.464286	0.375	19.8	0.00154526	(2.12945087724132-893.431574198686)	rs10951853	0.3444	0.0628	0.5274	0.4325	0.4732	0.3722	-	-	-	-	-	-	-	-	-	-	-	-
GSA-rs10951853	7	5283411	CC	0.464286	0.375	0.194805	0.0323433	(0.0353421309800411-1.04843065299369)	rs10951853	0.3444	0.0628	0.5274	0.4325	0.4732	0.3722	-	-	-	-	-	-	-	-	-	-	-	-
GSA-rs10951853	7	5283411	TT	0.464286	0.375	0.333333	0.210777	(0.050343334504321-2.30148690394133)	rs10951853	0.3444	0.0628	0.5274	0.4325	0.4732	0.3722	-	-	-	-	-	-	-	-	-	-	-	-
GSA-rs10960270	9	11818115	AA	0.839286	0.541667	0.0518519	0.00601816	(0.00106559104006281-0.619779683142438)	rs10960270	-	0.3873	0.5937	0.5	0.7763	0.6503	-	-	-	-	-	-	-	-	-	-	-	-
GSA-rs10960270	9	11818115	GG	0.839286	0.541667	2.5	0.280796	(0.490245052651789-12.5400774266802)	rs10960270	-	0.3873	0.5937	0.5	0.7763	0.6503	-	-	-	-	-	-	-	-	-	-	-	-
GSA-rs10960270	9	11818115	AG	0.839286	0.541667	3.66667	0.395532	(0.374880403406589-179.865466389445)	rs10960270	-	0.3873	0.5937	0.5	0.7763	0.6503	-	-	-	-	-	-	-	-	-	-	-	-
GSA-rs10977117	9	8451755	CT	0.321429	0.541667	0.0909091	0.00315872	(0.0128422427996676-0.545140600422775)	rs10977117	0.4048	0.2262	0.4856	0.5694	0.4602	0.362	-	-	-	-	-	-	-	-	-	-	-	-
GSA-rs10977117	9	8451755	TT	0.321429	0.541667	14.6667	0.00528895	(1.6083910865523-667.212800276054)	rs10977117	0.4048	0.2262	0.4856	0.5694	0.4602	0.362	-	-	-	-	-	-	-	-	-	-	-	-
GSA-rs10977117	9	8451755	CC	0.321429	0.541667	1.36364	1	(0.193454440333174-16.0019378725034)	rs10977117	0.4048	0.2262	0.4856	0.5694	0.4602	0.362	-	-	-	-	-	-	-	-	-	-	-	-
GSA-rs11116972	12	86079906	AA	0.553571	0.208333	0.0857143	0.00328897	(0.011331074620212-0.571842908466423)	rs11116972	0.5353	0.618	0.4726	0.5437	0.5616	0.4325	-	-	-	-	-	-	-	-	-	-	-	-
GSA-rs11116972	12	86079906	GG	0.553571	0.208333	Inf	0.152916	(0.531784850268039-Inf)	rs11116972	0.5353	0.618	0.4726	0.5437	0.5616	0.4325	-	-	-	-	-	-	-	-	-	-	-	-
GSA-rs11116972	12	86079906	AG	0.553571	0.208333	2.95556	0.16583	(0.594701908983542-15.1397249411237)	rs11116972	0.5353	0.618	0.4726	0.5437	0.5616	0.4325	-	-	-	-	-	-	-	-	-	-	-	-
GSA-rs11134549	5	168334615	CC	0.464286	0.791667	0.0833333	0.00194763	(0.0124450135354502-0.51876929820922)	rs11134549	0.4437	0.2156	0.428	0.625	0.4652	0.5542	-	-	-	-	-	-	-	-	-	-	-	-
GSA-rs11134549	5	168334615	CT	0.464286	0.791667	5.4	0.0378048	(0.991431786968993-36.5930682513574)	rs11134549	0.4437	0.2156	0.428	0.625	0.4652	0.5542	-	-	-	-	-	-	-	-	-	-	-	-
GSA-rs11134549	5	168334615	TT	0.464286	0.791667	3	0.652079	(0.294601594055638-150.224291922353)	rs11134549	0.4437	0.2156	0.428	0.625	0.4652	0.5542	-	-	-	-	-	-	-	-	-	-	-	-
GSA-rs11137998	9	81633695	TT	0.125	0.416667	9	0.00504319	(1.55414553929779-62.5919222303852)	rs11137998	0.2394	0.115	0.3228	0.2758	0.1958	0.3558	-	-	-	-	-	-	-	-	-	-	-	-
GSA-rs11137998	9	81633695	CT	0.125	0.416667	0.166667	0.0296967	(0.0287835118099111-0.89366006799465)	rs11137998	0.2394	0.115	0.3228	0.2758	0.1958	0.3558	-	-	-	-	-	-	-	-	-	-	-	-
GSA-rs11137998	9	81633695	CC	0.125	0.416667	0	0.3	(0-16.7143260210748)	rs11137998	0.2394	0.115	0.3228	0.2758	0.1958	0.3558	-	-	-	-	-	-	-	-	-	-	-	-
GSA-rs11144655	9	78479072	GT	0.428571	0.458333	0.0681818	0.00528895	(0.00149877220518891-0.621739332156815)	rs11144655	0.368	0.2708	0.3487	0.4048	0.4155	0.4264	-	-	-	-	-	-	-	-	-	-	-	-
GSA-rs11144655	9	78479072	GG	0.428571	0.458333	6.11111	0.124442	(0.664003436692615-288.45193746002)	rs11144655	0.368	0.2708	0.3487	0.4048	0.4155	0.4264	-	-	-	-	-	-	-	-	-	-	-	-
GSA-rs11144655	9	78479072	TT	0.428571	0.458333	Inf	0.152916	(0.531784850268039-Inf)	rs11144655	0.368	0.2708	0.3487	0.4048	0.4155	0.4264	-	-	-	-	-	-	-	-	-	-	-	-
GSA-rs112070444	8	135611317	CC	0	0.166667	Inf	0.00541635	(1.81988814540403-Inf)	rs112070444	0.0188	0.0023	0.0058	0.0129	0.0318	0.0429	-	-	-	-	-	-	-	-	-	-	-	-
GSA-rs112070444	8	135611317	CT	0	0.166667	0	0.00541635	(0-0.54948431997066)	rs112070444	0.0188	0.0023	0.0058	0.0129	0.0318	0.0429	-	-	-	-	-	-	-	-	-	-	-	-
GSA-rs112070444	8	135611317	TT	0	0.166667	NA	1	(0-Inf)	rs112070444	0.0188	0.0023	0.0058	0.0129	0.0318	0.0429	-	-	-	-	-	-	-	-	-	-	-	-
GSA-rs11232138	11	80140041	GG	0.0178571	0.25	19.2857	0.00601816	(1.61347657433646-938.446329223144)	rs11232138	0.1538	0.1263	0.3098	0.1587	0.0716	0.1595	-	-	-	-	-	-	-	-	-	-	-	-
GSA-rs11232138	11	80140041	GT	0.0178571	0.25	0.0740741	0.0222672	(0.00145917986769144-0.95533397705163)	rs11232138	0.1538	0.1263	0.3098	0.1587	0.0716	0.1595	-	-	-	-	-	-	-	-	-	-	-	-
GSA-rs11232138	11	80140041	TT	0.0178571	0.25	0	0.3	(0-16.7143260210748)	rs11232138	0.1538	0.1263	0.3098	0.1587	0.0716	0.1595	-	-	-	-	-	-	-	-	-	-	-	-
GSA-rs11243777	9	135321809	GG	0.0892857	0.416667	0	0.00541635	(0-0.54948431997066)	rs11243777	0.2282	0.2209	0.1657	0.2768	0.1948	0.2669	-	-	-	-	-	-	-	-	-	-	-	-
GSA-rs11243777	9	135321809	AA	0.0892857	0.416667	4.6	0.0563231	(0.812265804337772-26.1290687096014)	rs11243777	0.2282	0.2209	0.1657	0.2768	0.1948	0.2669	-	-	-	-	-	-	-	-	-	-	-	-
GSA-rs11243777	9	135321809	AG	0.0892857	0.416667	1.08696	1	(0.14461751829603-13.2130500346499)	rs11243777	0.2282	0.2209	0.1657	0.2768	0.1948	0.2669	-	-	-	-	-	-	-	-	-	-	-	-
GSA-rs11244127	9	133264096	GG	0.339286	0.0416667	0.0588235	0.00432644	(0.00129846441854106-0.540746750013873)	rs11244127	0.2157	0.3563	0.1657	0.0883	0.2207	0.1871	-	-	-	-	-	-	-	-	-	-	-	-
GSA-rs11244127	9	133264096	AG	0.339286	0.0416667	12.6923	0.0121918	(1.39937102226818-579.992467817321)	rs11244127	0.2157	0.3563	0.1657	0.0883	0.2207	0.1871	-	-	-	-	-	-	-	-	-	-	-	-
GSA-rs11244127	9	133264096	AA	0.339286	0.0416667	Inf	1	(0.0792556879183869-Inf)	rs11244127	0.2157	0.3563	0.1657	0.0883	0.2207	0.1871	-	-	-	-	-	-	-	-	-	-	-	-
GSA-rs11264126	1	35342095	GG	0.625	0.291667	0.0769231	0.00483642	(0.00669558360706052-0.610378005983298)	rs11264126	0.496	0.3215	0.4337	0.7649	0.4722	0.5235	-	-	-	-	-	-	-	-	-	-	-	-
GSA-rs11264126	1	35342095	AA	0.625	0.291667	5.21053	0.230694	(0.558524830415945-248.464580432354)	rs11264126	0.496	0.3215	0.4337	0.7649	0.4722	0.5235	-	-	-	-	-	-	-	-	-	-	-	-
GSA-rs11264126	1	35342095	AG	0.625	0.291667	2.16364	0.315387	(0.446889761001132-10.8951927194832)	rs11264126	0.496	0.3215	0.4337	0.7649	0.4722	0.5235	-	-	-	-	-	-	-	-	-	-	-	-
GSA-rs112791049	11	127287552	AC	0.0178571	0.208333	0.0518519	0.00601816	(0.00106559104006281-0.619779683142438)	rs112791049	0.0317	0.0053	0.0346	0.0079	0.0636	0.0573	-	-	-	-	-	-	-	-	-	-	-	-
GSA-rs112791049	11	127287552	CC	0.0178571	0.208333	19.2857	0.00601816	(1.61347657433646-938.446329223144)	rs112791049	0.0317	0.0053	0.0346	0.0079	0.0636	0.0573	-	-	-	-	-	-	-	-	-	-	-	-
GSA-rs112791049	11	127287552	AA	0.0178571	0.208333	NA	1	(0-Inf)	rs112791049	0.0317	0.0053	0.0346	0.0079	0.0636	0.0573	-	-	-	-	-	-	-	-	-	-	-	-
GSA-rs113665827	9	137181023	CT	0.0714286	0.291667	0.119048	0.00775276	(0.0187360248865574-0.717587427083717)	rs113665827	0.1078	0.0787	0.0764	0.1141	0.0865	0.1851	-	-	-	-	-	-	-	-	-	-	-	-
GSA-rs113665827	9	137181023	TT	0.0714286	0.291667	8.4	0.00775276	(1.39355841846897-53.3731144175342)	rs113665827	0.1078	0.0787	0.0764	0.1141	0.0865	0.1851	-	-	-	-	-	-	-	-	-	-	-	-
GSA-rs113665827	9	137181023	CC	0.0714286	0.291667	NA	1	(0-Inf)	rs113665827	0.1078	0.0787	0.0764	0.1141	0.0865	0.1851	-	-	-	-	-	-	-	-	-	-	-	-
GSA-rs11466491	3	30675151	CT	0.303571	0.166667	Inf	0.00350425	(1.86943070707802-Inf)	rs11466491	0.1829	0.2133	0.2464	0.0268	0.2535	0.1851	-	-	-	-	-	-	-	-	-	-	-	-
GSA-rs11466491	3	30675151	CC	0.303571	0.166667	0.173333	0.0408449	(0.0163805644974841-1.07931895206305)	rs11466491	0.1829	0.2133	0.2464	0.0268	0.2535	0.1851	-	-	-	-	-	-	-	-	-	-	-	-
GSA-rs11466491	3	30675151	TT	0.303571	0.166667	0.384615	0.569844	(0.0253406126013522-6.13794124049276)	rs11466491	0.1829	0.2133	0.2464	0.0268	0.2535	0.1851	-	-	-	-	-	-	-	-	-	-	-	-
GSA-rs114726171	1	87830936	AG	0.0535714	0.291667	0.0857143	0.00328897	(0.011331074620212-0.571842908466423)	rs114726171	0.1388	0.0741	0.2205	0.0417	0.159	0.2474	-	-	-	-	-	-	-	-	-	-	-	-
GSA-rs114726171	1	87830936	GG	0.0535714	0.291667	11.6667	0.00328897	(1.7487320122266-88.2528827597903)	rs114726171	0.1388	0.0741	0.2205	0.0417	0.159	0.2474	-	-	-	-	-	-	-	-	-	-	-	-
GSA-rs114726171	1	87830936	AA	0.0535714	0.291667	NA	1	(0-Inf)	rs114726171	0.1388	0.0741	0.2205	0.0417	0.159	0.2474	-	-	-	-	-	-	-	-	-	-	-	-
GSA-rs114729689	1	200470591	TT	0.0178571	0.25	19.2857	0.00601816	(1.61347657433646-938.446329223144)	rs114729689	0.0855	0.1339	0.0533	0.0089	0.0706	0.137	-	-	-	-	-	-	-	-	-	-	-	-
GSA-rs114729689	1	200470591	GT	0.0178571	0.25	0.0740741	0.0222672	(0.00145917986769144-0.95533397705163)	rs114729689	0.0855	0.1339	0.0533	0.0089	0.0706	0.137	-	-	-	-	-	-	-	-	-	-	-	-
GSA-rs114729689	1	200470591	GG	0.0178571	0.25	0	0.3	(0-16.7143260210748)	rs114729689	0.0855	0.1339	0.0533	0.0089	0.0706	0.137	-	-	-	-	-	-	-	-	-	-	-	-
GSA-rs114814057	3	165808855	AG	0.0357143	0.208333	0	0.00120363	(0-0.361463057470351)	rs114814057	0.012	0.0008	0.0216	0	0.0358	0.0082	-	-	-	-	-	-	-	-	-	-	-	-
GSA-rs114814057	3	165808855	GG	0.0357143	0.208333	19.2857	0.00601816	(1.61347657433646-938.446329223144)	rs114814057	0.012	0.0008	0.0216	0	0.0358	0.0082	-	-	-	-	-	-	-	-	-	-	-	-
GSA-rs114814057	3	165808855	AA	0.0357143	0.208333	Inf	1	(0.0110044642857143-Inf)	rs114814057	0.012	0.0008	0.0216	0	0.0358	0.0082	-	-	-	-	-	-	-	-	-	-	-	-
GSA-rs115127581	6	5785644	GG	0	0.166667	Inf	0.00541635	(1.81988814540403-Inf)	rs115127581	0.0142	0.0053	0.0245	0	0.0437	0.0031	-	-	-	-	-	-	-	-	-	-	-	-
GSA-rs115127581	6	5785644	AG	0	0.166667	0	0.00541635	(0-0.54948431997066)	rs115127581	0.0142	0.0053	0.0245	0	0.0437	0.0031	-	-	-	-	-	-	-	-	-	-	-	-
GSA-rs115127581	6	5785644	AA	0	0.166667	NA	1	(0-Inf)	rs115127581	0.0142	0.0053	0.0245	0	0.0437	0.0031	-	-	-	-	-	-	-	-	-	-	-	-
GSA-rs115155124	3	165368271	AA	0	0.208333	Inf	0.00120363	(2.76653444752656-Inf)	rs115155124	0.0164	0.0015	0.0403	0	0.0427	0.0092	-	-	-	-	-	-	-	-	-	-	-	-
GSA-rs115155124	3	165368271	AG	0	0.208333	0	0.00120363	(0-0.361463057470351)	rs115155124	0.0164	0.0015	0.0403	0	0.0427	0.0092	-	-	-	-	-	-	-	-	-	-	-	-
GSA-rs115155124	3	165368271	GG	0	0.208333	NA	1	(0-Inf)	rs115155124	0.0164	0.0015	0.0403	0	0.0427	0.0092	-	-	-	-	-	-	-	-	-	-	-	-
GSA-rs1151787	1	205254238	AG	0.339286	0.333333	0.108696	0.00754711	(0.0174800991298058-0.632651794566545)	rs1151787	0.126	0.0272	0.1801	0.0407	0.3549	0.0736	-	-	-	-	-	-	-	-	-	-	-	-
GSA-rs1151787	1	205254238	AA	0.339286	0.333333	Inf	0.0809974	(0.67301595798226-Inf)	rs1151787	0.126	0.0272	0.1801	0.0407	0.3549	0.0736	-	-	-	-	-	-	-	-	-	-	-	-
GSA-rs1151787	1	205254238	GG	0.339286	0.333333	2.66667	0.300845	(0.538858280348518-14.760374773693)	rs1151787	0.126	0.0272	0.1801	0.0407	0.3549	0.0736	-	-	-	-	-	-	-	-	-	-	-	-
GSA-rs115930631	4	178567691	CC	0	0.166667	Inf	0.00541635	(1.81988814540403-Inf)	rs115930631	0.0104	0.0008	0.0043	0	0.0278	0.0204	-	-	-	-	-	-	-	-	-	-	-	-
GSA-rs115930631	4	178567691	CT	0	0.166667	0	0.00541635	(0-0.54948431997066)	rs115930631	0.0104	0.0008	0.0043	0	0.0278	0.0204	-	-	-	-	-	-	-	-	-	-	-	-
GSA-rs115930631	4	178567691	TT	0	0.166667	NA	1	(0-Inf)	rs115930631	0.0104	0.0008	0.0043	0	0.0278	0.0204	-	-	-	-	-	-	-	-	-	-	-	-
GSA-rs11642771	16	77060293	AG	0.428571	0.291667	14.6667	0.00528895	(1.6083910865523-667.212800276054)	rs11642771	0.3914	0.2935	0.3213	0.5337	0.339	0.4806	-	-	-	-	-	-	-	-	-	-	-	-
GSA-rs11642771	16	77060293	AA	0.428571	0.291667	0.2	0.0366701	(0.0351257845547031-1.04483449872259)	rs11642771	0.3914	0.2935	0.3213	0.5337	0.339	0.4806	-	-	-	-	-	-	-	-	-	-	-	-
GSA-rs11642771	16	77060293	GG	0.428571	0.291667	0.5	0.409589	(0.0697857387827548-4.1700882209312)	rs11642771	0.3914	0.2935	0.3213	0.5337	0.339	0.4806	-	-	-	-	-	-	-	-	-	-	-	-
GSA-rs11646393	16	6115495	GG	0.482143	0.125	0.0724638	0.000991628	(0.00995032586148088-0.455678336292907)	rs11646393	0.1454	0.0212	0.2421	0.0407	0.3111	0.182	-	-	-	-	-	-	-	-	-	-	-	-
GSA-rs11646393	16	6115495	AG	0.482143	0.125	6.33333	0.0177284	(1.14532469043306-43.1391481427581)	rs11646393	0.1454	0.0212	0.2421	0.0407	0.3111	0.182	-	-	-	-	-	-	-	-	-	-	-	-
GSA-rs11646393	16	6115495	AA	0.482143	0.125	Inf	0.29686	(0.283119608801342-Inf)	rs11646393	0.1454	0.0212	0.2421	0.0407	0.3111	0.182	-	-	-	-	-	-	-	-	-	-	-	-
GSA-rs117056373	12	121837722	CT	0.0178571	0.208333	0.0518519	0.00601816	(0.00106559104006281-0.619779683142438)	rs117056373	0.0108	0.0015	0.0173	0	0.0338	0.0061	-	-	-	-	-	-	-	-	-	-	-	-
GSA-rs117056373	12	121837722	TT	0.0178571	0.208333	19.2857	0.00601816	(1.61347657433646-938.446329223144)	rs117056373	0.0108	0.0015	0.0173	0	0.0338	0.0061	-	-	-	-	-	-	-	-	-	-	-	-
GSA-rs117056373	12	121837722	CC	0.0178571	0.208333	NA	1	(0-Inf)	rs117056373	0.0108	0.0015	0.0173	0	0.0338	0.0061	-	-	-	-	-	-	-	-	-	-	-	-
GSA-rs11709173	3	59576385	AG	0.660714	0.666667	Inf	0.00109825	(2.47890595237404-Inf)	rs11709173	0.8041	0.8147	0.7565	0.9861	0.6163	0.8292	-	-	-	-	-	-	-	-	-	-	-	-
GSA-rs11709173	3	59576385	AA	0.660714	0.666667	0.153846	0.0547653	(0.0125490278404852-1.37415853243732)	rs11709173	0.8041	0.8147	0.7565	0.9861	0.6163	0.8292	-	-	-	-	-	-	-	-	-	-	-	-
GSA-rs11709173	3	59576385	GG	0.660714	0.666667	0.323529	0.169753	(0.0583129899925961-1.61398592891602)	rs11709173	0.8041	0.8147	0.7565	0.9861	0.6163	0.8292	-	-	-	-	-	-	-	-	-	-	-	-
GSA-rs117095968	11	45730582	TT	0	0.166667	Inf	0.00541635	(1.81988814540403-Inf)	rs117095968	0.0134	0.0015	0.0259	0	0.0427	0.0041	-	-	-	-	-	-	-	-	-	-	-	-
GSA-rs117095968	11	45730582	CT	0	0.166667	0	0.00541635	(0-0.54948431997066)	rs117095968	0.0134	0.0015	0.0259	0	0.0427	0.0041	-	-	-	-	-	-	-	-	-	-	-	-
GSA-rs117095968	11	45730582	CC	0	0.166667	NA	1	(0-Inf)	rs117095968	0.0134	0.0015	0.0259	0	0.0427	0.0041	-	-	-	-	-	-	-	-	-	-	-	-
GSA-rs1172139	1	205213962	AG	0.339286	0.375	0.111111	0.00504319	(0.0159765024681499-0.643440382328561)	rs1172139	0.138	0.0287	0.2133	0.0427	0.3817	0.0798	-	-	-	-	-	-	-	-	-	-	-	-
GSA-rs1172139	1	205213962	AA	0.339286	0.375	Inf	0.152916	(0.531784850268039-Inf)	rs1172139	0.138	0.0287	0.2133	0.0427	0.3817	0.0798	-	-	-	-	-	-	-	-	-	-	-	-
GSA-rs1172139	1	205213962	GG	0.339286	0.375	3.46154	0.165382	(0.651256631526663-23.4082839257719)	rs1172139	0.138	0.0287	0.2133	0.0427	0.3817	0.0798	-	-	-	-	-	-	-	-	-	-	-	-
GSA-rs1172158	1	205208948	AG	0.339286	0.375	0.111111	0.00504319	(0.0159765024681499-0.643440382328561)	rs1172158	0.138	0.0287	0.2133	0.0427	0.3817	0.0798	-	-	-	-	-	-	-	-	-	-	-	-
GSA-rs1172158	1	205208948	AA	0.339286	0.375	Inf	0.152916	(0.531784850268039-Inf)	rs1172158	0.138	0.0287	0.2133	0.0427	0.3817	0.0798	-	-	-	-	-	-	-	-	-	-	-	-
GSA-rs1172158	1	205208948	GG	0.339286	0.375	3.46154	0.165382	(0.651256631526663-23.4082839257719)	rs1172158	0.138	0.0287	0.2133	0.0427	0.3817	0.0798	-	-	-	-	-	-	-	-	-	-	-	-
GSA-rs1172159	1	205207512	CT	0.339286	0.375	0.111111	0.00504319	(0.0159765024681499-0.643440382328561)	rs1172159	0.1382	0.0287	0.2133	0.0427	0.3827	0.0798	-	-	-	-	-	-	-	-	-	-	-	-
GSA-rs1172159	1	205207512	CC	0.339286	0.375	Inf	0.152916	(0.531784850268039-Inf)	rs1172159	0.1382	0.0287	0.2133	0.0427	0.3827	0.0798	-	-	-	-	-	-	-	-	-	-	-	-
GSA-rs1172159	1	205207512	TT	0.339286	0.375	3.46154	0.165382	(0.651256631526663-23.4082839257719)	rs1172159	0.1382	0.0287	0.2133	0.0427	0.3827	0.0798	-	-	-	-	-	-	-	-	-	-	-	-
GSA-rs1172161	1	205206495	CT	0.339286	0.375	0.111111	0.00504319	(0.0159765024681499-0.643440382328561)	rs1172161	0.1386	0.0287	0.2147	0.0427	0.3827	0.0808	-	-	-	-	-	-	-	-	-	-	-	-
GSA-rs1172161	1	205206495	TT	0.339286	0.375	Inf	0.152916	(0.531784850268039-Inf)	rs1172161	0.1386	0.0287	0.2147	0.0427	0.3827	0.0808	-	-	-	-	-	-	-	-	-	-	-	-
GSA-rs1172161	1	205206495	CC	0.339286	0.375	3.46154	0.165382	(0.651256631526663-23.4082839257719)	rs1172161	0.1386	0.0287	0.2147	0.0427	0.3827	0.0808	-	-	-	-	-	-	-	-	-	-	-	-
GSA-rs11723412	4	184494270	TT	0.0892857	0.333333	8.4	0.00775276	(1.39355841846897-53.3731144175342)	rs11723412	0.2304	0.233	0.2219	0.3839	0.1382	0.1697	-	-	-	-	-	-	-	-	-	-	-	-
GSA-rs11723412	4	184494270	CT	0.0892857	0.333333	0.12	0.0122166	(0.0158730142669169-0.801762026711073)	rs11723412	0.2304	0.233	0.2219	0.3839	0.1382	0.1697	-	-	-	-	-	-	-	-	-	-	-	-
GSA-rs11723412	4	184494270	CC	0.0892857	0.333333	0.407407	0.515385	(0.00501698235947549-34.8621293651385)	rs11723412	0.2304	0.233	0.2219	0.3839	0.1382	0.1697	-	-	-	-	-	-	-	-	-	-	-	-
GSA-rs117392119	11	70868563	AG	0.0357143	0.166667	0	0.00541635	(0-0.54948431997066)	rs117392119	0.0158	0.0061	0.0403	0	0.0388	0.0041	-	-	-	-	-	-	-	-	-	-	-	-
GSA-rs117392119	11	70868563	GG	0.0357143	0.166667	13.5	0.0222672	(1.04675435399693-685.316472726621)	rs117392119	0.0158	0.0061	0.0403	0	0.0388	0.0041	-	-	-	-	-	-	-	-	-	-	-	-
GSA-rs117392119	11	70868563	AA	0.0357143	0.166667	Inf	1	(0.0110044642857143-Inf)	rs117392119	0.0158	0.0061	0.0403	0	0.0388	0.0041	-	-	-	-	-	-	-	-	-	-	-	-
GSA-rs117407497	9	15369631	AA	0	0.25	Inf	0.000240727	(3.95625591294825-Inf)	rs117407497	0.0084	0	0.013	0	0.0308	0.002	-	-	-	-	-	-	-	-	-	-	-	-
GSA-rs117407497	9	15369631	AG	0	0.25	0	0.000240727	(0-0.252764235176785)	rs117407497	0.0084	0	0.013	0	0.0308	0.002	-	-	-	-	-	-	-	-	-	-	-	-
GSA-rs117407497	9	15369631	GG	0	0.25	NA	1	(0-Inf)	rs117407497	0.0084	0	0.013	0	0.0308	0.002	-	-	-	-	-	-	-	-	-	-	-	-
GSA-rs11757496	6	91082710	CC	0	0.166667	Inf	0.00541635	(1.81988814540403-Inf)	rs11757496	0.0162	0.0015	0.0288	0	0.0447	0.0143	-	-	-	-	-	-	-	-	-	-	-	-
GSA-rs11757496	6	91082710	CT	0	0.166667	0	0.00541635	(0-0.54948431997066)	rs11757496	0.0162	0.0015	0.0288	0	0.0447	0.0143	-	-	-	-	-	-	-	-	-	-	-	-
GSA-rs11757496	6	91082710	TT	0	0.166667	NA	1	(0-Inf)	rs11757496	0.0162	0.0015	0.0288	0	0.0447	0.0143	-	-	-	-	-	-	-	-	-	-	-	-
GSA-rs117591110	10	83141572	CC	0	0.166667	Inf	0.00541635	(1.81988814540403-Inf)	rs117591110	0.012	0.0015	0.0187	0	0.0378	0.0072	-	-	-	-	-	-	-	-	-	-	-	-
GSA-rs117591110	10	83141572	CT	0	0.166667	0	0.00541635	(0-0.54948431997066)	rs117591110	0.012	0.0015	0.0187	0	0.0378	0.0072	-	-	-	-	-	-	-	-	-	-	-	-
GSA-rs117591110	10	83141572	TT	0	0.166667	NA	1	(0-Inf)	rs117591110	0.012	0.0015	0.0187	0	0.0378	0.0072	-	-	-	-	-	-	-	-	-	-	-	-
GSA-rs117617139	13	102356833	AG	0.0535714	0.208333	0.0518519	0.00601816	(0.00106559104006281-0.619779683142438)	rs117617139	-	0.9781	0.9654	0.9901	0.9503	0.9796	-	-	-	-	-	-	-	-	-	-	-	-
GSA-rs117617139	13	102356833	GG	0.0535714	0.208333	9.28571	0.0174881	(1.13058455685383-109.233193785392)	rs117617139	-	0.9781	0.9654	0.9901	0.9503	0.9796	-	-	-	-	-	-	-	-	-	-	-	-
GSA-rs117617139	13	102356833	AA	0.0535714	0.208333	Inf	1	(0.0110044642857143-Inf)	rs117617139	-	0.9781	0.9654	0.9901	0.9503	0.9796	-	-	-	-	-	-	-	-	-	-	-	-
GSA-rs117671472	15	97315167	GG	0	0.166667	Inf	0.00541635	(1.81988814540403-Inf)	rs117671472	0.0108	0.0015	0.013	0	0.0229	0.0204	-	-	-	-	-	-	-	-	-	-	-	-
GSA-rs117671472	15	97315167	GT	0	0.166667	0	0.00541635	(0-0.54948431997066)	rs117671472	0.0108	0.0015	0.013	0	0.0229	0.0204	-	-	-	-	-	-	-	-	-	-	-	-
GSA-rs117671472	15	97315167	TT	0	0.166667	NA	1	(0-Inf)	rs117671472	0.0108	0.0015	0.013	0	0.0229	0.0204	-	-	-	-	-	-	-	-	-	-	-	-
GSA-rs117687184	18	6964926	GG	0	0.166667	Inf	0.00541635	(1.81988814540403-Inf)	rs117687184	0.008	0.0008	0.0072	0	0.0308	0.0031	-	-	-	-	-	-	-	-	-	-	-	-
GSA-rs117687184	18	6964926	AG	0	0.166667	0	0.00541635	(0-0.54948431997066)	rs117687184	0.008	0.0008	0.0072	0	0.0308	0.0031	-	-	-	-	-	-	-	-	-	-	-	-
GSA-rs117687184	18	6964926	AA	0	0.166667	NA	1	(0-Inf)	rs117687184	0.008	0.0008	0.0072	0	0.0308	0.0031	-	-	-	-	-	-	-	-	-	-	-	-
GSA-rs1177206	2	61075189	TT	0.303571	0.666667	0.119048	0.00775276	(0.0187360248865574-0.717587427083717)	rs1177206	0.2798	0.2935	0.3559	0.1141	0.4473	0.2055	-	-	-	-	-	-	-	-	-	-	-	-
GSA-rs1177206	2	61075189	CC	0.303571	0.666667	3.46154	0.165382	(0.651256631526663-23.4082839257719)	rs1177206	0.2798	0.2935	0.3559	0.1141	0.4473	0.2055	-	-	-	-	-	-	-	-	-	-	-	-
GSA-rs1177206	2	61075189	CT	0.303571	0.666667	2.36842	0.450696	(0.368687531774649-26.1800318026583)	rs1177206	0.2798	0.2935	0.3559	0.1141	0.4473	0.2055	-	-	-	-	-	-	-	-	-	-	-	-
GSA-rs11787711	9	84323545	AG	0.232143	0.166667	Inf	0.00350425	(1.86943070707802-Inf)	rs11787711	0.1581	0.0696	0.1686	0.251	0.17	0.1626	-	-	-	-	-	-	-	-	-	-	-	-
GSA-rs11787711	9	84323545	AA	0.232143	0.166667	0	0.0846154	(0-2.20266847041618)	rs11787711	0.1581	0.0696	0.1686	0.251	0.17	0.1626	-	-	-	-	-	-	-	-	-	-	-	-
GSA-rs11787711	9	84323545	GG	0.232143	0.166667	0.230769	0.152326	(0.0216383584614299-1.43367786005926)	rs11787711	0.1581	0.0696	0.1686	0.251	0.17	0.1626	-	-	-	-	-	-	-	-	-	-	-	-
GSA-rs117900547	15	24789932	CC	0	0.208333	Inf	0.00120363	(2.76653444752656-Inf)	rs117900547	0.0174	0.0015	0.0159	0.001	0.0497	0.0235	-	-	-	-	-	-	-	-	-	-	-	-
GSA-rs117900547	15	24789932	CT	0	0.208333	0	0.00120363	(0-0.361463057470351)	rs117900547	0.0174	0.0015	0.0159	0.001	0.0497	0.0235	-	-	-	-	-	-	-	-	-	-	-	-
GSA-rs117900547	15	24789932	TT	0	0.208333	NA	1	(0-Inf)	rs117900547	0.0174	0.0015	0.0159	0.001	0.0497	0.0235	-	-	-	-	-	-	-	-	-	-	-	-
GSA-rs11792597	9	83911855	CC	0	0.166667	Inf	0.00541635	(1.81988814540403-Inf)	rs11792597	0.1066	0.059	0.0245	0.1339	0.0368	0.273	-	-	-	-	-	-	-	-	-	-	-	-
GSA-rs11792597	9	83911855	CT	0	0.166667	0	0.00541635	(0-0.54948431997066)	rs11792597	0.1066	0.059	0.0245	0.1339	0.0368	0.273	-	-	-	-	-	-	-	-	-	-	-	-
GSA-rs11792597	9	83911855	TT	0	0.166667	NA	1	(0-Inf)	rs11792597	0.1066	0.059	0.0245	0.1339	0.0368	0.273	-	-	-	-	-	-	-	-	-	-	-	-
GSA-rs118050985	18	52258288	AA	0.0178571	0.208333	19.2857	0.00601816	(1.61347657433646-938.446329223144)	rs118050985	0.0204	0.0008	0.013	0	0.0249	0.0685	-	-	-	-	-	-	-	-	-	-	-	-
GSA-rs118050985	18	52258288	AG	0.0178571	0.208333	0.0518519	0.00601816	(0.00106559104006281-0.619779683142438)	rs118050985	0.0204	0.0008	0.013	0	0.0249	0.0685	-	-	-	-	-	-	-	-	-	-	-	-
GSA-rs118050985	18	52258288	GG	0.0178571	0.208333	NA	1	(0-Inf)	rs118050985	0.0204	0.0008	0.013	0	0.0249	0.0685	-	-	-	-	-	-	-	-	-	-	-	-
GSA-rs1182175	7	2875026	AA	0.375	0.583333	Inf	0.00350425	(1.86943070707802-Inf)	rs1182175	0.356	0.4175	0.4856	0.2004	0.4125	0.2832	-	-	-	-	-	-	-	-	-	-	-	-
GSA-rs1182175	7	2875026	AG	0.375	0.583333	0.0947368	0.00501759	(0.00897956256364812-0.613818478066718)	rs1182175	0.356	0.4175	0.4856	0.2004	0.4125	0.2832	-	-	-	-	-	-	-	-	-	-	-	-
GSA-rs1182175	7	2875026	GG	0.375	0.583333	1.36364	1	(0.193454440333174-16.0019378725034)	rs1182175	0.356	0.4175	0.4856	0.2004	0.4125	0.2832	-	-	-	-	-	-	-	-	-	-	-	-
GSA-rs1187763	14	95887911	GG	0.339286	0.708333	Inf	0.00350425	(1.86943070707802-Inf)	rs1187763	0.251	0.0908	0.2709	0.1687	0.5239	0.2577	-	-	-	-	-	-	-	-	-	-	-	-
GSA-rs1187763	14	95887911	AA	0.339286	0.708333	0.233333	0.0967806	(0.0367192341622168-1.46862569950931)	rs1187763	0.251	0.0908	0.2709	0.1687	0.5239	0.2577	-	-	-	-	-	-	-	-	-	-	-	-
GSA-rs1187763	14	95887911	AG	0.339286	0.708333	0.462185	0.315387	(0.0917835990373777-2.23768832331217)	rs1187763	0.251	0.0908	0.2709	0.1687	0.5239	0.2577	-	-	-	-	-	-	-	-	-	-	-	-
GSA-rs11984213	7	42811567	CC	0	0.166667	Inf	0.00541635	(1.81988814540403-Inf)	rs11984213	0.1561	0.3124	0.1037	0.0575	0.0815	0.1605	-	-	-	-	-	-	-	-	-	-	-	-
GSA-rs11984213	7	42811567	CT	0	0.166667	0	0.00541635	(0-0.54948431997066)	rs11984213	0.1561	0.3124	0.1037	0.0575	0.0815	0.1605	-	-	-	-	-	-	-	-	-	-	-	-
GSA-rs11984213	7	42811567	TT	0	0.166667	NA	1	(0-Inf)	rs11984213	0.1561	0.3124	0.1037	0.0575	0.0815	0.1605	-	-	-	-	-	-	-	-	-	-	-	-
GSA-rs11998543	8	1237902	AG	0.107143	0.333333	0.0833333	0.00194763	(0.0124450135354502-0.51876929820922)	rs11998543	0.3011	0.3419	0.2795	0.2401	0.2396	0.3875	-	-	-	-	-	-	-	-	-	-	-	-
GSA-rs11998543	8	1237902	AA	0.107143	0.333333	9.2	0.00754711	(1.58064832596443-57.2079135578167)	rs11998543	0.3011	0.3419	0.2795	0.2401	0.2396	0.3875	-	-	-	-	-	-	-	-	-	-	-	-
GSA-rs11998543	8	1237902	GG	0.107143	0.333333	Inf	1	(0.0110044642857143-Inf)	rs11998543	0.3011	0.3419	0.2795	0.2401	0.2396	0.3875	-	-	-	-	-	-	-	-	-	-	-	-
GSA-rs12078935	1	17791882	TT	0.75	0.541667	0	0.00541635	(0-0.54948431997066)	rs12078935	0.5849	0.4599	0.7147	0.6597	0.5905	0.5787	-	-	-	-	-	-	-	-	-	-	-	-
GSA-rs12078935	1	17791882	CT	0.75	0.541667	3	0.178839	(0.565802206955453-20.3418040208317)	rs12078935	0.5849	0.4599	0.7147	0.6597	0.5905	0.5787	-	-	-	-	-	-	-	-	-	-	-	-
GSA-rs12078935	1	17791882	CC	0.75	0.541667	1.4	0.736472	(0.293830005213241-7.02204793703284)	rs12078935	0.5849	0.4599	0.7147	0.6597	0.5905	0.5787	-	-	-	-	-	-	-	-	-	-	-	-
GSA-rs12081218	1	225903098	AG	0.142857	0.291667	0.119048	0.00775276	(0.0187360248865574-0.717587427083717)	rs12081218	0.2143	0.1762	0.2435	0.2589	0.2296	0.183	-	-	-	-	-	-	-	-	-	-	-	-
GSA-rs12081218	1	225903098	GG	0.142857	0.291667	5.13333	0.0323433	(0.953806527064621-28.294841659795)	rs12081218	0.2143	0.1762	0.2435	0.2589	0.2296	0.183	-	-	-	-	-	-	-	-	-	-	-	-
GSA-rs12081218	1	225903098	AA	0.142857	0.291667	Inf	1	(0.0792556879183869-Inf)	rs12081218	0.2143	0.1762	0.2435	0.2589	0.2296	0.183	-	-	-	-	-	-	-	-	-	-	-	-
GSA-rs12115792	9	112108334	AA	0.0892857	0.375	9.2	0.00754711	(1.58064832596443-57.2079135578167)	rs12115792	0.2616	0.3654	0.1037	0.1974	0.1153	0.4499	-	-	-	-	-	-	-	-	-	-	-	-
GSA-rs12115792	9	112108334	AG	0.0892857	0.375	0.15528	0.0213252	(0.0267304619092598-0.875718227214413)	rs12115792	0.2616	0.3654	0.1037	0.1974	0.1153	0.4499	-	-	-	-	-	-	-	-	-	-	-	-
GSA-rs12115792	9	112108334	GG	0.0892857	0.375	0	0.3	(0-16.7143260210748)	rs12115792	0.2616	0.3654	0.1037	0.1974	0.1153	0.4499	-	-	-	-	-	-	-	-	-	-	-	-
GSA-rs12125276	1	205199440	CT	0.339286	0.375	0.111111	0.00504319	(0.0159765024681499-0.643440382328561)	rs12125276	0.138	0.0287	0.2133	0.0427	0.3817	0.0798	-	-	-	-	-	-	-	-	-	-	-	-
GSA-rs12125276	1	205199440	TT	0.339286	0.375	Inf	0.152916	(0.531784850268039-Inf)	rs12125276	0.138	0.0287	0.2133	0.0427	0.3817	0.0798	-	-	-	-	-	-	-	-	-	-	-	-
GSA-rs12125276	1	205199440	CC	0.339286	0.375	3.46154	0.165382	(0.651256631526663-23.4082839257719)	rs12125276	0.138	0.0287	0.2133	0.0427	0.3817	0.0798	-	-	-	-	-	-	-	-	-	-	-	-
GSA-rs12131962	1	228631641	AA	0.857143	0.583333	9	0.00504319	(1.55414553929779-62.5919222303852)	rs12131962	0.6066	0.2005	0.7882	0.623	0.7753	0.8364	-	-	-	-	-	-	-	-	-	-	-	-
GSA-rs12131962	1	228631641	AG	0.857143	0.583333	0.136364	0.0107561	(0.0228853959742497-0.757019730850945)	rs12131962	0.6066	0.2005	0.7882	0.623	0.7753	0.8364	-	-	-	-	-	-	-	-	-	-	-	-
GSA-rs12131962	1	228631641	GG	0.857143	0.583333	0.407407	0.515385	(0.00501698235947549-34.8621293651385)	rs12131962	0.6066	0.2005	0.7882	0.623	0.7753	0.8364	-	-	-	-	-	-	-	-	-	-	-	-
GSA-rs12140422	1	205187981	AG	0.339286	0.375	0.111111	0.00504319	(0.0159765024681499-0.643440382328561)	rs12140422	0.1368	0.0272	0.2104	0.0427	0.3797	0.0798	-	-	-	-	-	-	-	-	-	-	-	-
GSA-rs12140422	1	205187981	AA	0.339286	0.375	Inf	0.152916	(0.531784850268039-Inf)	rs12140422	0.1368	0.0272	0.2104	0.0427	0.3797	0.0798	-	-	-	-	-	-	-	-	-	-	-	-
GSA-rs12140422	1	205187981	GG	0.339286	0.375	3.46154	0.165382	(0.651256631526663-23.4082839257719)	rs12140422	0.1368	0.0272	0.2104	0.0427	0.3797	0.0798	-	-	-	-	-	-	-	-	-	-	-	-
GSA-rs12144980	1	205185104	CT	0.339286	0.375	0.111111	0.00504319	(0.0159765024681499-0.643440382328561)	rs12144980	0.1368	0.0272	0.2104	0.0427	0.3797	0.0798	-	-	-	-	-	-	-	-	-	-	-	-
GSA-rs12144980	1	205185104	TT	0.339286	0.375	Inf	0.152916	(0.531784850268039-Inf)	rs12144980	0.1368	0.0272	0.2104	0.0427	0.3797	0.0798	-	-	-	-	-	-	-	-	-	-	-	-
GSA-rs12144980	1	205185104	CC	0.339286	0.375	3.46154	0.165382	(0.651256631526663-23.4082839257719)	rs12144980	0.1368	0.0272	0.2104	0.0427	0.3797	0.0798	-	-	-	-	-	-	-	-	-	-	-	-
GSA-rs12222917	11	98740929	CC	0	0.166667	Inf	0.00541635	(1.81988814540403-Inf)	rs12222917	0.0369	0.0484	0.0303	0.0337	0.0447	0.0215	-	-	-	-	-	-	-	-	-	-	-	-
GSA-rs12222917	11	98740929	CT	0	0.166667	0	0.00541635	(0-0.54948431997066)	rs12222917	0.0369	0.0484	0.0303	0.0337	0.0447	0.0215	-	-	-	-	-	-	-	-	-	-	-	-
GSA-rs12222917	11	98740929	TT	0	0.166667	NA	1	(0-Inf)	rs12222917	0.0369	0.0484	0.0303	0.0337	0.0447	0.0215	-	-	-	-	-	-	-	-	-	-	-	-
GSA-rs12268338	10	75286806	TT	0.0178571	0.25	19.2857	0.00601816	(1.61347657433646-938.446329223144)	rs12268338	0.2774	0.5068	0.1412	0.3333	0.0656	0.2239	-	-	-	-	-	-	-	-	-	-	-	-
GSA-rs12268338	10	75286806	CT	0.0178571	0.25	0.0740741	0.0222672	(0.00145917986769144-0.95533397705163)	rs12268338	0.2774	0.5068	0.1412	0.3333	0.0656	0.2239	-	-	-	-	-	-	-	-	-	-	-	-
GSA-rs12268338	10	75286806	CC	0.0178571	0.25	0	0.3	(0-16.7143260210748)	rs12268338	0.2774	0.5068	0.1412	0.3333	0.0656	0.2239	-	-	-	-	-	-	-	-	-	-	-	-
GSA-rs12270780	11	34460711	GG	0.125	0.416667	9.2	0.00754711	(1.58064832596443-57.2079135578167)	rs12270780	0.3053	0.382	0.2579	0.2321	0.2724	0.3446	-	-	-	-	-	-	-	-	-	-	-	-
GSA-rs12270780	11	34460711	AG	0.125	0.416667	0.12	0.0122166	(0.0158730142669169-0.801762026711073)	rs12270780	0.3053	0.382	0.2579	0.2321	0.2724	0.3446	-	-	-	-	-	-	-	-	-	-	-	-
GSA-rs12270780	11	34460711	AA	0.125	0.416667	0.384615	0.569844	(0.0253406126013522-6.13794124049276)	rs12270780	0.3053	0.382	0.2579	0.2321	0.2724	0.3446	-	-	-	-	-	-	-	-	-	-	-	-
GSA-rs12348338	9	2932407	CC	0.267857	0	0	0.00739287	(0-0.619197371240728)	rs12348338	0.2602	0.466	0.17	0.0387	0.2366	0.2986	-	-	-	-	-	-	-	-	-	-	-	-
GSA-rs12348338	9	2932407	AC	0.267857	0	Inf	0.0374759	(0.996174043214234-Inf)	rs12348338	0.2602	0.466	0.17	0.0387	0.2366	0.2986	-	-	-	-	-	-	-	-	-	-	-	-
GSA-rs12348338	9	2932407	AA	0.267857	0	Inf	0.540891	(0.174696176502179-Inf)	rs12348338	0.2602	0.466	0.17	0.0387	0.2366	0.2986	-	-	-	-	-	-	-	-	-	-	-	-
GSA-rs12351393	9	4327938	GG	0.339286	0.0416667	0.0588235	0.00432644	(0.00129846441854106-0.540746750013873)	rs12351393	0.3313	0.5325	0.2767	0.3631	0.2048	0.1953	-	-	-	-	-	-	-	-	-	-	-	-
GSA-rs12351393	9	4327938	AG	0.339286	0.0416667	12.6923	0.0121918	(1.39937102226818-579.992467817321)	rs12351393	0.3313	0.5325	0.2767	0.3631	0.2048	0.1953	-	-	-	-	-	-	-	-	-	-	-	-
GSA-rs12351393	9	4327938	AA	0.339286	0.0416667	Inf	1	(0.0792556879183869-Inf)	rs12351393	0.3313	0.5325	0.2767	0.3631	0.2048	0.1953	-	-	-	-	-	-	-	-	-	-	-	-
GSA-rs12376605	9	139518718	AA	0.0892857	0.333333	8.4	0.00775276	(1.39355841846897-53.3731144175342)	rs12376605	0.1987	0.1452	0.2262	0.1379	0.2147	0.2975	-	-	-	-	-	-	-	-	-	-	-	-
GSA-rs12376605	9	139518718	AG	0.0892857	0.333333	0.12	0.0122166	(0.0158730142669169-0.801762026711073)	rs12376605	0.1987	0.1452	0.2262	0.1379	0.2147	0.2975	-	-	-	-	-	-	-	-	-	-	-	-
GSA-rs12376605	9	139518718	GG	0.0892857	0.333333	0.407407	0.515385	(0.00501698235947549-34.8621293651385)	rs12376605	0.1987	0.1452	0.2262	0.1379	0.2147	0.2975	-	-	-	-	-	-	-	-	-	-	-	-
GSA-rs12378461	9	81474084	AC	0.0892857	0.291667	0.0857143	0.00328897	(0.011331074620212-0.571842908466423)	rs12378461	0.107	0.1203	0.0908	0.0476	0.1302	0.138	-	-	-	-	-	-	-	-	-	-	-	-
GSA-rs12378461	9	81474084	CC	0.0892857	0.291667	8.4	0.00775276	(1.39355841846897-53.3731144175342)	rs12378461	0.107	0.1203	0.0908	0.0476	0.1302	0.138	-	-	-	-	-	-	-	-	-	-	-	-
GSA-rs12378461	9	81474084	AA	0.0892857	0.291667	Inf	1	(0.0110044642857143-Inf)	rs12378461	0.107	0.1203	0.0908	0.0476	0.1302	0.138	-	-	-	-	-	-	-	-	-	-	-	-
GSA-rs12458227	18	25423583	CC	0.803571	0.416667	0	0.00120363	(0-0.361463057470351)	rs12458227	0.3357	0.0991	0.5504	0.245	0.5845	0.3405	-	-	-	-	-	-	-	-	-	-	-	-
GSA-rs12458227	18	25423583	TT	0.803571	0.416667	4.63636	0.0823588	(0.860885520004654-31.3414609327008)	rs12458227	0.3357	0.0991	0.5504	0.245	0.5845	0.3405	-	-	-	-	-	-	-	-	-	-	-	-
GSA-rs12458227	18	25423583	CT	0.803571	0.416667	1.29412	1	(0.261097997560611-7.30466407398132)	rs12458227	0.3357	0.0991	0.5504	0.245	0.5845	0.3405	-	-	-	-	-	-	-	-	-	-	-	-
GSA-rs12468826	2	235594438	GT	0.25	0.291667	0.119048	0.00775276	(0.0187360248865574-0.717587427083717)	rs12468826	0.3017	0.1944	0.2882	0.6012	0.2316	0.2198	-	-	-	-	-	-	-	-	-	-	-	-
GSA-rs12468826	2	235594438	GG	0.25	0.291667	2.95556	0.16583	(0.594701908983542-15.1397249411237)	rs12468826	0.3017	0.1944	0.2882	0.6012	0.2316	0.2198	-	-	-	-	-	-	-	-	-	-	-	-
GSA-rs12468826	2	235594438	TT	0.25	0.291667	Inf	0.298009	(0.402121015608937-Inf)	rs12468826	0.3017	0.1944	0.2882	0.6012	0.2316	0.2198	-	-	-	-	-	-	-	-	-	-	-	-
GSA-rs12481256	20	18514885	AG	0.160714	0.375	0.111111	0.00504319	(0.0159765024681499-0.643440382328561)	rs12481256	0.2232	0.1203	0.1542	0.373	0.1938	0.2873	-	-	-	-	-	-	-	-	-	-	-	-
GSA-rs12481256	20	18514885	GG	0.160714	0.375	7.5	0.0129951	(1.32949289603421-51.4965182108493)	rs12481256	0.2232	0.1203	0.1542	0.373	0.1938	0.2873	-	-	-	-	-	-	-	-	-	-	-	-
GSA-rs12481256	20	18514885	AA	0.160714	0.375	Inf	1	(0.0110044642857143-Inf)	rs12481256	0.2232	0.1203	0.1542	0.373	0.1938	0.2873	-	-	-	-	-	-	-	-	-	-	-	-
GSA-rs12518421	5	38137906	TT	0.535714	0.833333	0.111111	0.00504319	(0.0159765024681499-0.643440382328561)	rs12518421	0.4659	0.2239	0.6239	0.3194	0.6282	0.6646	-	-	-	-	-	-	-	-	-	-	-	-
GSA-rs12518421	5	38137906	CT	0.535714	0.833333	6.66667	0.0354373	(1.0651139438338-70.4542148144619)	rs12518421	0.4659	0.2239	0.6239	0.3194	0.6282	0.6646	-	-	-	-	-	-	-	-	-	-	-	-
GSA-rs12518421	5	38137906	CC	0.535714	0.833333	2.3913	0.647937	(0.221020304785015-123.150995850118)	rs12518421	0.4659	0.2239	0.6239	0.3194	0.6282	0.6646	-	-	-	-	-	-	-	-	-	-	-	-
GSA-rs12523655	5	170034897	GG	0.196429	0.583333	23.2222	0.00124763	(2.46012177030008-1043.78088025184)	rs12523655	0.4155	0.4032	0.5605	0.3998	0.3887	0.3732	-	-	-	-	-	-	-	-	-	-	-	-
GSA-rs12523655	5	170034897	AG	0.196429	0.583333	0.166667	0.0296967	(0.0287835118099111-0.89366006799465)	rs12523655	0.4155	0.4032	0.5605	0.3998	0.3887	0.3732	-	-	-	-	-	-	-	-	-	-	-	-
GSA-rs12523655	5	170034897	AA	0.196429	0.583333	0.230769	0.148649	(0.0174725133842697-2.45597661477116)	rs12523655	0.4155	0.4032	0.5605	0.3998	0.3887	0.3732	-	-	-	-	-	-	-	-	-	-	-	-
GSA-rs12529835	6	73443775	TT	0	0.166667	Inf	0.00541635	(1.81988814540403-Inf)	rs12529835	0.0128	0.0015	0.013	0.001	0.0467	0.0051	-	-	-	-	-	-	-	-	-	-	-	-
GSA-rs12529835	6	73443775	CT	0	0.166667	0	0.00541635	(0-0.54948431997066)	rs12529835	0.0128	0.0015	0.013	0.001	0.0467	0.0051	-	-	-	-	-	-	-	-	-	-	-	-
GSA-rs12529835	6	73443775	CC	0	0.166667	NA	1	(0-Inf)	rs12529835	0.0128	0.0015	0.013	0.001	0.0467	0.0051	-	-	-	-	-	-	-	-	-	-	-	-
GSA-rs12552274	9	7294103	CT	0.107143	0.291667	0.119048	0.00775276	(0.0187360248865574-0.717587427083717)	rs12552274	0.1332	0.031	0.2406	0.0109	0.2525	0.1984	-	-	-	-	-	-	-	-	-	-	-	-
GSA-rs12552274	9	7294103	CC	0.107143	0.291667	6.44	0.0213252	(1.14191981955305-37.4105020479871)	rs12552274	0.1332	0.031	0.2406	0.0109	0.2525	0.1984	-	-	-	-	-	-	-	-	-	-	-	-
GSA-rs12552274	9	7294103	TT	0.107143	0.291667	Inf	1	(0.0110044642857143-Inf)	rs12552274	0.1332	0.031	0.2406	0.0109	0.2525	0.1984	-	-	-	-	-	-	-	-	-	-	-	-
GSA-rs12554111	9	18424272	TT	0.339286	0.0416667	0.0588235	0.00432644	(0.00129846441854106-0.540746750013873)	rs12554111	0.269	0.1309	0.2867	0.4177	0.2555	0.3037	-	-	-	-	-	-	-	-	-	-	-	-
GSA-rs12554111	9	18424272	GT	0.339286	0.0416667	12.6923	0.0121918	(1.39937102226818-579.992467817321)	rs12554111	0.269	0.1309	0.2867	0.4177	0.2555	0.3037	-	-	-	-	-	-	-	-	-	-	-	-
GSA-rs12554111	9	18424272	GG	0.339286	0.0416667	Inf	1	(0.0792556879183869-Inf)	rs12554111	0.269	0.1309	0.2867	0.4177	0.2555	0.3037	-	-	-	-	-	-	-	-	-	-	-	-
GSA-rs12573768	10	74764074	GG	0	0.208333	Inf	0.00541635	(1.81988814540403-Inf)	rs12573768	0.1769	0.1694	0.1009	0.3016	0.0537	0.2393	-	-	-	-	-	-	-	-	-	-	-	-
GSA-rs12573768	10	74764074	AG	0	0.208333	0	0.0222672	(0-0.945950716276304)	rs12573768	0.1769	0.1694	0.1009	0.3016	0.0537	0.2393	-	-	-	-	-	-	-	-	-	-	-	-
GSA-rs12573768	10	74764074	AA	0	0.208333	0	0.3	(0-16.7143260210748)	rs12573768	0.1769	0.1694	0.1009	0.3016	0.0537	0.2393	-	-	-	-	-	-	-	-	-	-	-	-
GSA-rs1260773	1	64534922	GG	0.482143	0.208333	0.108696	0.00754711	(0.0174800991298058-0.632651794566545)	rs1260773	0.4764	0.829	0.3991	0.2431	0.4036	0.3701	-	-	-	-	-	-	-	-	-	-	-	-
GSA-rs1260773	1	64534922	AG	0.482143	0.208333	6.33333	0.0177284	(1.14532469043306-43.1391481427581)	rs1260773	0.4764	0.829	0.3991	0.2431	0.4036	0.3701	-	-	-	-	-	-	-	-	-	-	-	-
GSA-rs1260773	1	64534922	AA	0.482143	0.208333	1.83333	1	(0.153648059098593-98.3259942658478)	rs1260773	0.4764	0.829	0.3991	0.2431	0.4036	0.3701	-	-	-	-	-	-	-	-	-	-	-	-
GSA-rs12629110	3	60435225	AC	0.0357143	0.166667	0	0.00541635	(0-0.54948431997066)	rs12629110	0.1595	0.0068	0.1196	0.3621	0.0467	0.3016	-	-	-	-	-	-	-	-	-	-	-	-
GSA-rs12629110	3	60435225	AA	0.0357143	0.166667	13.5	0.0222672	(1.04675435399693-685.316472726621)	rs12629110	0.1595	0.0068	0.1196	0.3621	0.0467	0.3016	-	-	-	-	-	-	-	-	-	-	-	-
GSA-rs12629110	3	60435225	CC	0.0357143	0.166667	Inf	1	(0.0110044642857143-Inf)	rs12629110	0.1595	0.0068	0.1196	0.3621	0.0467	0.3016	-	-	-	-	-	-	-	-	-	-	-	-
GSA-rs12651062	4	116279442	AG	0.696429	0.666667	0.108696	0.00754711	(0.0174800991298058-0.632651794566545)	rs12651062	0.6783	0.8003	0.6009	0.747	0.6819	0.4939	-	-	-	-	-	-	-	-	-	-	-	-
GSA-rs12651062	4	116279442	AA	0.696429	0.666667	Inf	0.152916	(0.531784850268039-Inf)	rs12651062	0.6783	0.8003	0.6009	0.747	0.6819	0.4939	-	-	-	-	-	-	-	-	-	-	-	-
GSA-rs12651062	4	116279442	GG	0.696429	0.666667	3.09091	0.169753	(0.619584088116316-17.1488376796828)	rs12651062	0.6783	0.8003	0.6009	0.747	0.6819	0.4939	-	-	-	-	-	-	-	-	-	-	-	-
GSA-rs12673820	7	21612705	TT	0.339286	0.666667	Inf	0.00350425	(1.86943070707802-Inf)	rs12673820	-	0.5794	0.4135	0.7252	0.4394	0.5194	-	-	-	-	-	-	-	-	-	-	-	-
GSA-rs12673820	7	21612705	CT	0.339286	0.666667	0.323529	0.169753	(0.0583129899925961-1.61398592891602)	rs12673820	-	0.5794	0.4135	0.7252	0.4394	0.5194	-	-	-	-	-	-	-	-	-	-	-	-
GSA-rs12673820	7	21612705	CC	0.339286	0.666667	0.333333	0.210777	(0.050343334504321-2.30148690394133)	rs12673820	-	0.5794	0.4135	0.7252	0.4394	0.5194	-	-	-	-	-	-	-	-	-	-	-	-
GSA-rs12674959	8	4678344	TT	0	0.166667	Inf	0.00541635	(1.81988814540403-Inf)	rs12674959	0.1268	0.1263	0.1254	0.2629	0.0199	0.0982	-	-	-	-	-	-	-	-	-	-	-	-
GSA-rs12674959	8	4678344	CT	0	0.166667	0	0.00541635	(0-0.54948431997066)	rs12674959	0.1268	0.1263	0.1254	0.2629	0.0199	0.0982	-	-	-	-	-	-	-	-	-	-	-	-
GSA-rs12674959	8	4678344	CC	0	0.166667	NA	1	(0-Inf)	rs12674959	0.1268	0.1263	0.1254	0.2629	0.0199	0.0982	-	-	-	-	-	-	-	-	-	-	-	-
GSA-rs12717054	18	63352071	CT	0.0714286	0.291667	0.119048	0.00775276	(0.0187360248865574-0.717587427083717)	rs12717054	0.2548	0.3949	0.2046	0.3036	0.162	0.1462	-	-	-	-	-	-	-	-	-	-	-	-
GSA-rs12717054	18	63352071	TT	0.0714286	0.291667	8.4	0.00775276	(1.39355841846897-53.3731144175342)	rs12717054	0.2548	0.3949	0.2046	0.3036	0.162	0.1462	-	-	-	-	-	-	-	-	-	-	-	-
GSA-rs12717054	18	63352071	CC	0.0714286	0.291667	NA	1	(0-Inf)	rs12717054	0.2548	0.3949	0.2046	0.3036	0.162	0.1462	-	-	-	-	-	-	-	-	-	-	-	-
GSA-rs12774009	10	109763752	CT	0.196429	0.333333	0.108696	0.00754711	(0.0174800991298058-0.632651794566545)	rs12774009	0.109	0.1392	0.085	0.0446	0.171	0.0879	-	-	-	-	-	-	-	-	-	-	-	-
GSA-rs12774009	10	109763752	TT	0.196429	0.333333	5	0.0366701	(0.95708937752591-28.4691150013362)	rs12774009	0.109	0.1392	0.085	0.0446	0.171	0.0879	-	-	-	-	-	-	-	-	-	-	-	-
GSA-rs12774009	10	109763752	CC	0.196429	0.333333	Inf	0.540891	(0.174696176502179-Inf)	rs12774009	0.109	0.1392	0.085	0.0446	0.171	0.0879	-	-	-	-	-	-	-	-	-	-	-	-
GSA-rs12779261	10	63353077	AA	0.0178571	0.208333	19.2857	0.00601816	(1.61347657433646-938.446329223144)	rs12779261	0.1136	0.3222	0.0403	0.0605	0.0258	0.0286	-	-	-	-	-	-	-	-	-	-	-	-
GSA-rs12779261	10	63353077	AG	0.0178571	0.208333	0.0518519	0.00601816	(0.00106559104006281-0.619779683142438)	rs12779261	0.1136	0.3222	0.0403	0.0605	0.0258	0.0286	-	-	-	-	-	-	-	-	-	-	-	-
GSA-rs12779261	10	63353077	GG	0.0178571	0.208333	NA	1	(0-Inf)	rs12779261	0.1136	0.3222	0.0403	0.0605	0.0258	0.0286	-	-	-	-	-	-	-	-	-	-	-	-
GSA-rs12790383	11	75708521	TT	0.0178571	0.25	19.2857	0.00601816	(1.61347657433646-938.446329223144)	rs12790383	0.0108	0.0015	0.0115	0	0.0417	0.002	-	-	-	-	-	-	-	-	-	-	-	-
GSA-rs12790383	11	75708521	CT	0.0178571	0.25	0.0740741	0.0222672	(0.00145917986769144-0.95533397705163)	rs12790383	0.0108	0.0015	0.0115	0	0.0417	0.002	-	-	-	-	-	-	-	-	-	-	-	-
GSA-rs12790383	11	75708521	CC	0.0178571	0.25	0	0.3	(0-16.7143260210748)	rs12790383	0.0108	0.0015	0.0115	0	0.0417	0.002	-	-	-	-	-	-	-	-	-	-	-	-
GSA-rs12932724	16	4828473	CC	0.303571	0.0416667	0.0681818	0.00528895	(0.00149877220518891-0.621739332156815)	rs12932724	0.3015	0.1664	0.3329	0.3075	0.3082	0.4489	-	-	-	-	-	-	-	-	-	-	-	-
GSA-rs12932724	16	4828473	AC	0.303571	0.0416667	12.6923	0.0121918	(1.39937102226818-579.992467817321)	rs12932724	0.3015	0.1664	0.3329	0.3075	0.3082	0.4489	-	-	-	-	-	-	-	-	-	-	-	-
GSA-rs12932724	16	4828473	AA	0.303571	0.0416667	Inf	1	(0.0110044642857143-Inf)	rs12932724	0.3015	0.1664	0.3329	0.3075	0.3082	0.4489	-	-	-	-	-	-	-	-	-	-	-	-
GSA-rs12956990	18	24713270	CT	0.5	0.458333	0.0681818	0.00528895	(0.00149877220518891-0.621739332156815)	rs12956990	0.365	0.3026	0.4179	0.4206	0.4473	0.2699	-	-	-	-	-	-	-	-	-	-	-	-
GSA-rs12956990	18	24713270	CC	0.5	0.458333	Inf	0.0789892	(0.827224533641084-Inf)	rs12956990	0.365	0.3026	0.4179	0.4206	0.4473	0.2699	-	-	-	-	-	-	-	-	-	-	-	-
GSA-rs12956990	18	24713270	TT	0.5	0.458333	4.4	0.233181	(0.462499133510296-212.457732221468)	rs12956990	0.365	0.3026	0.4179	0.4206	0.4473	0.2699	-	-	-	-	-	-	-	-	-	-	-	-
GSA-rs13093222	3	86204867	AG	0.517857	0.625	17	0.00432644	(1.8492945172104-770.140471868765)	rs13093222	0.3894	0.0772	0.5	0.497	0.5656	0.4407	-	-	-	-	-	-	-	-	-	-	-	-
GSA-rs13093222	3	86204867	AA	0.517857	0.625	0.194805	0.0323433	(0.0353421309800411-1.04843065299369)	rs13093222	0.3894	0.0772	0.5	0.497	0.5656	0.4407	-	-	-	-	-	-	-	-	-	-	-	-
GSA-rs13093222	3	86204867	GG	0.517857	0.625	0.434783	0.411095	(0.0730396133571316-2.82398683978247)	rs13093222	0.3894	0.0772	0.5	0.497	0.5656	0.4407	-	-	-	-	-	-	-	-	-	-	-	-
GSA-rs13115047	4	21549276	CC	0.517857	0.208333	0.0857143	0.00328897	(0.011331074620212-0.571842908466423)	rs13115047	0.4772	0.3548	0.4971	0.5188	0.4036	0.6616	-	-	-	-	-	-	-	-	-	-	-	-
GSA-rs13115047	4	21549276	CT	0.517857	0.208333	4.2	0.0705255	(0.807628587298783-22.3596157714965)	rs13115047	0.4772	0.3548	0.4971	0.5188	0.4036	0.6616	-	-	-	-	-	-	-	-	-	-	-	-
GSA-rs13115047	4	21549276	TT	0.517857	0.208333	Inf	0.29686	(0.283119608801342-Inf)	rs13115047	0.4772	0.3548	0.4971	0.5188	0.4036	0.6616	-	-	-	-	-	-	-	-	-	-	-	-
GSA-rs13124618	4	156442666	CC	0.660714	0.5	0	0.00541635	(0-0.54948431997066)	rs13124618	0.5519	0.6203	0.5807	0.3938	0.665	0.4857	-	-	-	-	-	-	-	-	-	-	-	-
GSA-rs13124618	4	156442666	CT	0.660714	0.5	4.22222	0.0793756	(0.824373213581884-23.7325165667562)	rs13124618	0.5519	0.6203	0.5807	0.3938	0.665	0.4857	-	-	-	-	-	-	-	-	-	-	-	-
GSA-rs13124618	4	156442666	TT	0.660714	0.5	0.947368	1	(0.186583687027704-5.48190387863285)	rs13124618	0.5519	0.6203	0.5807	0.3938	0.665	0.4857	-	-	-	-	-	-	-	-	-	-	-	-
GSA-rs13170158	5	97470884	AG	0.375	0.458333	0.111111	0.00504319	(0.0159765024681499-0.643440382328561)	rs13170158	0.4331	0.4244	0.464	0.4861	0.3897	0.4131	-	-	-	-	-	-	-	-	-	-	-	-
GSA-rs13170158	5	97470884	GG	0.375	0.458333	5	0.0787959	(0.80500620021135-53.0471262382638)	rs13170158	0.4331	0.4244	0.464	0.4861	0.3897	0.4131	-	-	-	-	-	-	-	-	-	-	-	-
GSA-rs13170158	5	97470884	AA	0.375	0.458333	3.66667	0.395532	(0.374880403406589-179.865466389445)	rs13170158	0.4331	0.4244	0.464	0.4861	0.3897	0.4131	-	-	-	-	-	-	-	-	-	-	-	-
GSA-rs13238907	7	137944146	GT	0.0357143	0.166667	0	0.00541635	(0-0.54948431997066)	rs13238907	0.0094	0	0.0043	0	0.0249	0.0194	-	-	-	-	-	-	-	-	-	-	-	-
GSA-rs13238907	7	137944146	GG	0.0357143	0.166667	13.5	0.0222672	(1.04675435399693-685.316472726621)	rs13238907	0.0094	0	0.0043	0	0.0249	0.0194	-	-	-	-	-	-	-	-	-	-	-	-
GSA-rs13238907	7	137944146	TT	0.0357143	0.166667	Inf	1	(0.0110044642857143-Inf)	rs13238907	0.0094	0	0.0043	0	0.0249	0.0194	-	-	-	-	-	-	-	-	-	-	-	-
GSA-rs13273831	8	141093754	AG	0.589286	0.625	23.2222	0.00124763	(2.46012177030008-1043.78088025184)	rs13273831	-	0.7179	0.6513	0.6032	0.6799	0.7106	-	-	-	-	-	-	-	-	-	-	-	-
GSA-rs13273831	8	141093754	AA	0.589286	0.625	0.153846	0.0547653	(0.0125490278404852-1.37415853243732)	rs13273831	-	0.7179	0.6513	0.6032	0.6799	0.7106	-	-	-	-	-	-	-	-	-	-	-	-
GSA-rs13273831	8	141093754	GG	0.589286	0.625	0.238095	0.0705255	(0.0447234876582616-1.23819292150694)	rs13273831	-	0.7179	0.6513	0.6032	0.6799	0.7106	-	-	-	-	-	-	-	-	-	-	-	-
GSA-rs13285683	9	71167741	TT	0.589286	0.166667	0.04	0.000133529	(0.0046913823787266-0.298291078969505)	rs13285683	0.4972	0.3109	0.6369	0.745	0.5308	0.3599	-	-	-	-	-	-	-	-	-	-	-	-
GSA-rs13285683	9	71167741	GT	0.589286	0.166667	7.72727	0.0158134	(1.22462493292317-81.2282823142827)	rs13285683	0.4972	0.3109	0.6369	0.745	0.5308	0.3599	-	-	-	-	-	-	-	-	-	-	-	-
GSA-rs13285683	9	71167741	GG	0.589286	0.166667	4.4	0.233181	(0.462499133510296-212.457732221468)	rs13285683	0.4972	0.3109	0.6369	0.745	0.5308	0.3599	-	-	-	-	-	-	-	-	-	-	-	-
GSA-rs1334799	1	37399974	CC	0.964286	0.708333	13	0.00483642	(1.63832901939026-149.352178792226)	rs1334799	0.9093	0.8691	0.9179	0.9881	0.8857	0.9008	-	-	-	-	-	-	-	-	-	-	-	-
GSA-rs1334799	1	37399974	AC	0.964286	0.708333	0.107692	0.0174881	(0.00915472637341985-0.884498195148516)	rs1334799	0.9093	0.8691	0.9179	0.9881	0.8857	0.9008	-	-	-	-	-	-	-	-	-	-	-	-
GSA-rs1334799	1	37399974	AA	0.964286	0.708333	0	0.3	(0-16.7143260210748)	rs1334799	0.9093	0.8691	0.9179	0.9881	0.8857	0.9008	-	-	-	-	-	-	-	-	-	-	-	-
GSA-rs1334954	13	19584477	GT	0.696429	0.583333	0.0666667	0.00117477	(0.00627449460314845-0.452388525128839)	rs1334954	-	0.7489	0.768	0.9018	0.5865	0.6329	-	-	-	-	-	-	-	-	-	-	-	-
GSA-rs1334954	13	19584477	TT	0.696429	0.583333	6.66667	0.0354373	(1.0651139438338-70.4542148144619)	rs1334954	-	0.7489	0.768	0.9018	0.5865	0.6329	-	-	-	-	-	-	-	-	-	-	-	-
GSA-rs1334954	13	19584477	GG	0.696429	0.583333	Inf	0.298009	(0.402121015608937-Inf)	rs1334954	-	0.7489	0.768	0.9018	0.5865	0.6329	-	-	-	-	-	-	-	-	-	-	-	-
GSA-rs13379041	14	66519062	AA	0.0535714	0.291667	11.6667	0.00328897	(1.7487320122266-88.2528827597903)	rs13379041	0.1108	0.2769	0.0519	0.0407	0.0755	0.0368	-	-	-	-	-	-	-	-	-	-	-	-
GSA-rs13379041	14	66519062	AG	0.0535714	0.291667	0.0857143	0.00328897	(0.011331074620212-0.571842908466423)	rs13379041	0.1108	0.2769	0.0519	0.0407	0.0755	0.0368	-	-	-	-	-	-	-	-	-	-	-	-
GSA-rs13379041	14	66519062	GG	0.0535714	0.291667	NA	1	(0-Inf)	rs13379041	0.1108	0.2769	0.0519	0.0407	0.0755	0.0368	-	-	-	-	-	-	-	-	-	-	-	-
GSA-rs1339284	9	12237417	AG	0.946429	0.708333	0.0857143	0.00328897	(0.011331074620212-0.571842908466423)	rs1339284	-	0.3434	0.6671	0.6677	0.835	0.8006	-	-	-	-	-	-	-	-	-	-	-	-
GSA-rs1339284	9	12237417	GG	0.946429	0.708333	11.6667	0.00328897	(1.7487320122266-88.2528827597903)	rs1339284	-	0.3434	0.6671	0.6677	0.835	0.8006	-	-	-	-	-	-	-	-	-	-	-	-
GSA-rs1339284	9	12237417	AA	0.946429	0.708333	NA	1	(0-Inf)	rs1339284	-	0.3434	0.6671	0.6677	0.835	0.8006	-	-	-	-	-	-	-	-	-	-	-	-
GSA-rs1344484	16	52912299	CT	0.535714	0.5	12.5	0.00205365	(1.89116704738121-132.343169798233)	rs1344484	0.4587	0.4486	0.5014	0.5754	0.3897	0.3926	-	-	-	-	-	-	-	-	-	-	-	-
GSA-rs1344484	16	52912299	TT	0.535714	0.5	0.168	0.0385742	(0.0218258100410332-1.16572867593523)	rs1344484	0.4587	0.4486	0.5014	0.5754	0.3897	0.3926	-	-	-	-	-	-	-	-	-	-	-	-
GSA-rs1344484	16	52912299	CC	0.535714	0.5	0.304348	0.132916	(0.0531334357457-1.79725282766163)	rs1344484	0.4587	0.4486	0.5014	0.5754	0.3897	0.3926	-	-	-	-	-	-	-	-	-	-	-	-
GSA-rs1344860	3	104604488	AG	0.267857	0.375	0.111111	0.00504319	(0.0159765024681499-0.643440382328561)	rs1344860	0.2047	0.1293	0.1686	0.1994	0.3022	0.2372	-	-	-	-	-	-	-	-	-	-	-	-
GSA-rs1344860	3	104604488	GG	0.267857	0.375	4.63636	0.0823588	(0.860885520004654-31.3414609327008)	rs1344860	0.2047	0.1293	0.1686	0.1994	0.3022	0.2372	-	-	-	-	-	-	-	-	-	-	-	-
GSA-rs1344860	3	104604488	AA	0.267857	0.375	Inf	0.29686	(0.283119608801342-Inf)	rs1344860	0.2047	0.1293	0.1686	0.1994	0.3022	0.2372	-	-	-	-	-	-	-	-	-	-	-	-
GSA-rs1366960	8	16168390	CC	0.625	0.416667	Inf	0.00739287	(1.61499393641842-Inf)	rs1366960	0.4892	0.1339	0.5922	0.6746	0.6372	0.5532	-	-	-	-	-	-	-	-	-	-	-	-
GSA-rs1366960	8	16168390	CT	0.625	0.416667	0.129412	0.0158134	(0.0123109829668794-0.81657654773777)	rs1366960	0.4892	0.1339	0.5922	0.6746	0.6372	0.5532	-	-	-	-	-	-	-	-	-	-	-	-
GSA-rs1366960	8	16168390	TT	0.625	0.416667	1.08696	1	(0.14461751829603-13.2130500346499)	rs1366960	0.4892	0.1339	0.5922	0.6746	0.6372	0.5532	-	-	-	-	-	-	-	-	-	-	-	-
GSA-rs1367276	2	3662060	TT	0.767857	0.416667	14.6667	0.00528895	(1.6083910865523-667.212800276054)	rs1367276	0.5785	0.2073	0.7522	0.6875	0.675	0.7454	-	-	-	-	-	-	-	-	-	-	-	-
GSA-rs1367276	2	3662060	CC	0.767857	0.416667	0.111111	0.0728198	(0.00205028015670514-1.68525683395509)	rs1367276	0.5785	0.2073	0.7522	0.6875	0.675	0.7454	-	-	-	-	-	-	-	-	-	-	-	-
GSA-rs1367276	2	3662060	CT	0.767857	0.416667	0.323529	0.169753	(0.0583129899925961-1.61398592891602)	rs1367276	0.5785	0.2073	0.7522	0.6875	0.675	0.7454	-	-	-	-	-	-	-	-	-	-	-	-
GSA-rs1380994	8	101085778	GG	0.571429	0.166667	0.108696	0.00754711	(0.0174800991298058-0.632651794566545)	rs1380994	0.4058	0.2405	0.5058	0.5724	0.4264	0.365	-	-	-	-	-	-	-	-	-	-	-	-
GSA-rs1380994	8	101085778	AA	0.571429	0.166667	Inf	0.0374759	(0.996174043214234-Inf)	rs1380994	0.4058	0.2405	0.5058	0.5724	0.4264	0.365	-	-	-	-	-	-	-	-	-	-	-	-
GSA-rs1380994	8	101085778	AG	0.571429	0.166667	2	0.49053	(0.407255077980563-11.0899001933835)	rs1380994	0.4058	0.2405	0.5058	0.5724	0.4264	0.365	-	-	-	-	-	-	-	-	-	-	-	-
GSA-rs1384006	3	38261037	AG	0.5	0.541667	0.0681818	0.00528895	(0.00149877220518891-0.621739332156815)	rs1384006	0.4613	0.5121	0.4726	0.2857	0.4751	0.5511	-	-	-	-	-	-	-	-	-	-	-	-
GSA-rs1384006	3	38261037	GG	0.5	0.541667	Inf	0.0789892	(0.827224533641084-Inf)	rs1384006	0.4613	0.5121	0.4726	0.2857	0.4751	0.5511	-	-	-	-	-	-	-	-	-	-	-	-
GSA-rs1384006	3	38261037	AA	0.5	0.541667	4.4	0.233181	(0.462499133510296-212.457732221468)	rs1384006	0.4613	0.5121	0.4726	0.2857	0.4751	0.5511	-	-	-	-	-	-	-	-	-	-	-	-
GSA-rs1385237	8	96672404	AG	0.125	0.333333	0.108696	0.00754711	(0.0174800991298058-0.632651794566545)	rs1385237	0.3331	0.3132	0.2968	0.4782	0.1799	0.3937	-	-	-	-	-	-	-	-	-	-	-	-
GSA-rs1385237	8	96672404	GG	0.125	0.333333	7.33333	0.0107561	(1.32096953255885-43.6959885302044)	rs1385237	0.3331	0.3132	0.2968	0.4782	0.1799	0.3937	-	-	-	-	-	-	-	-	-	-	-	-
GSA-rs1385237	8	96672404	AA	0.125	0.333333	Inf	1	(0.0110044642857143-Inf)	rs1385237	0.3331	0.3132	0.2968	0.4782	0.1799	0.3937	-	-	-	-	-	-	-	-	-	-	-	-
GSA-rs1403614	3	165323834	AG	0.0178571	0.208333	0.0518519	0.00601816	(0.00106559104006281-0.619779683142438)	rs1403614	0.1619	0.2716	0.2666	0.1359	0.0467	0.0849	-	-	-	-	-	-	-	-	-	-	-	-
GSA-rs1403614	3	165323834	GG	0.0178571	0.208333	19.2857	0.00601816	(1.61347657433646-938.446329223144)	rs1403614	0.1619	0.2716	0.2666	0.1359	0.0467	0.0849	-	-	-	-	-	-	-	-	-	-	-	-
GSA-rs1403614	3	165323834	AA	0.0178571	0.208333	NA	1	(0-Inf)	rs1403614	0.1619	0.2716	0.2666	0.1359	0.0467	0.0849	-	-	-	-	-	-	-	-	-	-	-	-
GSA-rs1413292	9	86188118	CT	0.303571	0.375	0.0724638	0.000991628	(0.00995032586148088-0.455678336292907)	rs1413292	0.2556	0.1415	0.3012	0.126	0.3837	0.3793	-	-	-	-	-	-	-	-	-	-	-	-
GSA-rs1413292	9	86188118	CC	0.303571	0.375	4.63636	0.0823588	(0.860885520004654-31.3414609327008)	rs1413292	0.2556	0.1415	0.3012	0.126	0.3837	0.3793	-	-	-	-	-	-	-	-	-	-	-	-
GSA-rs1413292	9	86188118	TT	0.303571	0.375	Inf	0.152916	(0.531784850268039-Inf)	rs1413292	0.2556	0.1415	0.3012	0.126	0.3837	0.3793	-	-	-	-	-	-	-	-	-	-	-	-
GSA-rs142285836	4	30945601	AA	0	0.166667	Inf	0.00541635	(1.81988814540403-Inf)	rs142285836	0.0114	0.0023	0.0144	0.001	0.0338	0.0092	-	-	-	-	-	-	-	-	-	-	-	-
GSA-rs142285836	4	30945601	AG	0	0.166667	0	0.00541635	(0-0.54948431997066)	rs142285836	0.0114	0.0023	0.0144	0.001	0.0338	0.0092	-	-	-	-	-	-	-	-	-	-	-	-
GSA-rs142285836	4	30945601	GG	0	0.166667	NA	1	(0-Inf)	rs142285836	0.0114	0.0023	0.0144	0.001	0.0338	0.0092	-	-	-	-	-	-	-	-	-	-	-	-
GSA-rs1429430	16	72737477	AC	0.982143	0.791667	0.0518519	0.00601816	(0.00106559104006281-0.619779683142438)	rs1429430	0.6759	0.4228	0.6412	0.619	0.9384	0.8313	-	-	-	-	-	-	-	-	-	-	-	-
GSA-rs1429430	16	72737477	CC	0.982143	0.791667	19.2857	0.00601816	(1.61347657433646-938.446329223144)	rs1429430	0.6759	0.4228	0.6412	0.619	0.9384	0.8313	-	-	-	-	-	-	-	-	-	-	-	-
GSA-rs1429430	16	72737477	AA	0.982143	0.791667	NA	1	(0-Inf)	rs1429430	0.6759	0.4228	0.6412	0.619	0.9384	0.8313	-	-	-	-	-	-	-	-	-	-	-	-
GSA-rs1430772	2	68021800	AC	0.0178571	0.208333	0.0518519	0.00601816	(0.00106559104006281-0.619779683142438)	rs1430772	0.1841	0.32	0.2233	0.1131	0.0795	0.1534	-	-	-	-	-	-	-	-	-	-	-	-
GSA-rs1430772	2	68021800	CC	0.0178571	0.208333	19.2857	0.00601816	(1.61347657433646-938.446329223144)	rs1430772	0.1841	0.32	0.2233	0.1131	0.0795	0.1534	-	-	-	-	-	-	-	-	-	-	-	-
GSA-rs1430772	2	68021800	AA	0.0178571	0.208333	NA	1	(0-Inf)	rs1430772	0.1841	0.32	0.2233	0.1131	0.0795	0.1534	-	-	-	-	-	-	-	-	-	-	-	-
GSA-rs1446829	2	176677084	GG	0.714286	0.375	14.6667	0.00528895	(1.6083910865523-667.212800276054)	rs1446829	-	0.9206	0.6974	0.7341	0.6948	0.7495	-	-	-	-	-	-	-	-	-	-	-	-
GSA-rs1446829	2	176677084	AG	0.714286	0.375	0.285714	0.0908924	(0.0549126896290157-1.44811171490887)	rs1446829	-	0.9206	0.6974	0.7341	0.6948	0.7495	-	-	-	-	-	-	-	-	-	-	-	-
GSA-rs1446829	2	176677084	AA	0.714286	0.375	0.333333	0.210777	(0.050343334504321-2.30148690394133)	rs1446829	-	0.9206	0.6974	0.7341	0.6948	0.7495	-	-	-	-	-	-	-	-	-	-	-	-
GSA-rs1459320	8	21137028	CC	0.232143	0.583333	14.6667	0.00528895	(1.6083910865523-667.212800276054)	rs1459320	0.4327	0.8926	0.2781	0.125	0.2545	0.4213	-	-	-	-	-	-	-	-	-	-	-	-
GSA-rs1459320	8	21137028	AA	0.232143	0.583333	0.111111	0.0728198	(0.00205028015670514-1.68525683395509)	rs1459320	0.4327	0.8926	0.2781	0.125	0.2545	0.4213	-	-	-	-	-	-	-	-	-	-	-	-
GSA-rs1459320	8	21137028	AC	0.232143	0.583333	0.323529	0.169753	(0.0583129899925961-1.61398592891602)	rs1459320	0.4327	0.8926	0.2781	0.125	0.2545	0.4213	-	-	-	-	-	-	-	-	-	-	-	-
GSA-rs1472029	9	109270732	GG	0.5	0.875	0.0909091	0.00315872	(0.0128422427996676-0.545140600422775)	rs1472029	-	0.2852	0.5591	0.6746	0.6938	0.6155	-	-	-	-	-	-	-	-	-	-	-	-
GSA-rs1472029	9	109270732	AG	0.5	0.875	4	0.0887848	(0.748731844757315-27.0206370598432)	rs1472029	-	0.2852	0.5591	0.6746	0.6938	0.6155	-	-	-	-	-	-	-	-	-	-	-	-
GSA-rs1472029	9	109270732	AA	0.5	0.875	Inf	0.152916	(0.531784850268039-Inf)	rs1472029	-	0.2852	0.5591	0.6746	0.6938	0.6155	-	-	-	-	-	-	-	-	-	-	-	-
GSA-rs147718728	12	90622767	TT	0	0.166667	Inf	0.00541635	(1.81988814540403-Inf)	rs147718728	0.022	0	0.0187	0.0139	0.0288	0.0552	-	-	-	-	-	-	-	-	-	-	-	-
GSA-rs147718728	12	90622767	GT	0	0.166667	0	0.00541635	(0-0.54948431997066)	rs147718728	0.022	0	0.0187	0.0139	0.0288	0.0552	-	-	-	-	-	-	-	-	-	-	-	-
GSA-rs147718728	12	90622767	GG	0	0.166667	NA	1	(0-Inf)	rs147718728	0.022	0	0.0187	0.0139	0.0288	0.0552	-	-	-	-	-	-	-	-	-	-	-	-
GSA-rs1490096	13	85816709	AC	0.642857	0.791667	19.8	0.00154526	(2.12945087724132-893.431574198686)	rs1490096	0.2865	0.1218	0.3415	0.3254	0.3171	0.3988	-	-	-	-	-	-	-	-	-	-	-	-
GSA-rs1490096	13	85816709	AA	0.642857	0.791667	0.157895	0.0177284	(0.0231808008051238-0.873114854113454)	rs1490096	0.2865	0.1218	0.3415	0.3254	0.3171	0.3988	-	-	-	-	-	-	-	-	-	-	-	-
GSA-rs1490096	13	85816709	CC	0.642857	0.791667	0.185185	0.209312	(0.0030371494433004-4.11559281683821)	rs1490096	0.2865	0.1218	0.3415	0.3254	0.3171	0.3988	-	-	-	-	-	-	-	-	-	-	-	-
GSA-rs149443416	14	43178251	CT	0.0178571	0.208333	0.0518519	0.00601816	(0.00106559104006281-0.619779683142438)	rs149443416	0.0493	0.0734	0.0965	0	0.0249	0.0593	-	-	-	-	-	-	-	-	-	-	-	-
GSA-rs149443416	14	43178251	TT	0.0178571	0.208333	19.2857	0.00601816	(1.61347657433646-938.446329223144)	rs149443416	0.0493	0.0734	0.0965	0	0.0249	0.0593	-	-	-	-	-	-	-	-	-	-	-	-
GSA-rs149443416	14	43178251	CC	0.0178571	0.208333	NA	1	(0-Inf)	rs149443416	0.0493	0.0734	0.0965	0	0.0249	0.0593	-	-	-	-	-	-	-	-	-	-	-	-
GSA-rs1514855	5	17745762	CT	0.714286	0.666667	Inf	0.00739287	(1.61499393641842-Inf)	rs1514855	0.6693	0.6407	0.6354	0.7748	0.6521	0.6411	-	-	-	-	-	-	-	-	-	-	-	-
GSA-rs1514855	5	17745762	CC	0.714286	0.666667	0.153846	0.0547653	(0.0125490278404852-1.37415853243732)	rs1514855	0.6693	0.6407	0.6354	0.7748	0.6521	0.6411	-	-	-	-	-	-	-	-	-	-	-	-
GSA-rs1514855	5	17745762	TT	0.714286	0.666667	0.5	0.49053	(0.0901721370402079-2.45546355114503)	rs1514855	0.6693	0.6407	0.6354	0.7748	0.6521	0.6411	-	-	-	-	-	-	-	-	-	-	-	-
GSA-rs1527389	5	18420277	GG	0.0357143	0.375	18.2	0.00114635	(2.29223947732254-206.378184381316)	rs1527389	0.2198	0.3298	0.1585	0.2242	0.1839	0.1472	-	-	-	-	-	-	-	-	-	-	-	-
GSA-rs1527389	5	18420277	AG	0.0357143	0.375	0.107692	0.0174881	(0.00915472637341985-0.884498195148516)	rs1527389	0.2198	0.3298	0.1585	0.2242	0.1839	0.1472	-	-	-	-	-	-	-	-	-	-	-	-
GSA-rs1527389	5	18420277	AA	0.0357143	0.375	0	0.0846154	(0-2.20266847041618)	rs1527389	0.2198	0.3298	0.1585	0.2242	0.1839	0.1472	-	-	-	-	-	-	-	-	-	-	-	-
GSA-rs153052	16	69446526	AG	0.446429	0.541667	9	0.00504319	(1.55414553929779-62.5919222303852)	rs153052	0.3187	0.1657	0.4424	0.2788	0.4503	0.3436	-	-	-	-	-	-	-	-	-	-	-	-
GSA-rs153052	16	69446526	AA	0.446429	0.541667	0.107692	0.0174881	(0.00915472637341985-0.884498195148516)	rs153052	0.3187	0.1657	0.4424	0.2788	0.4503	0.3436	-	-	-	-	-	-	-	-	-	-	-	-
GSA-rs153052	16	69446526	GG	0.446429	0.541667	0.434783	0.411095	(0.0730396133571316-2.82398683978247)	rs153052	0.3187	0.1657	0.4424	0.2788	0.4503	0.3436	-	-	-	-	-	-	-	-	-	-	-	-
GSA-rs1542315	8	27903951	CC	0.0178571	0.208333	19.2857	0.00601816	(1.61347657433646-938.446329223144)	rs1542315	0.0138	0.0008	0.0303	0.001	0.0358	0.0102	-	-	-	-	-	-	-	-	-	-	-	-
GSA-rs1542315	8	27903951	CT	0.0178571	0.208333	0.0518519	0.00601816	(0.00106559104006281-0.619779683142438)	rs1542315	0.0138	0.0008	0.0303	0.001	0.0358	0.0102	-	-	-	-	-	-	-	-	-	-	-	-
GSA-rs1542315	8	27903951	TT	0.0178571	0.208333	NA	1	(0-Inf)	rs1542315	0.0138	0.0008	0.0303	0.001	0.0358	0.0102	-	-	-	-	-	-	-	-	-	-	-	-
GSA-rs1572893	1	245762525	GG	0.267857	0.5	0	0.00541635	(0-0.54948431997066)	rs1572893	0.3335	0.2315	0.3228	0.3839	0.3767	0.3824	-	-	-	-	-	-	-	-	-	-	-	-
GSA-rs1572893	1	245762525	AG	0.267857	0.5	2.30769	0.310929	(0.468737372149522-12.7728843094558)	rs1572893	0.3335	0.2315	0.3228	0.3839	0.3767	0.3824	-	-	-	-	-	-	-	-	-	-	-	-
GSA-rs1572893	1	245762525	AA	0.267857	0.5	1.73333	0.504846	(0.352903169568792-9.64774711564424)	rs1572893	0.3335	0.2315	0.3228	0.3839	0.3767	0.3824	-	-	-	-	-	-	-	-	-	-	-	-
GSA-rs1582073	9	98420881	AG	0.607143	0.541667	0.0681818	0.00528895	(0.00149877220518891-0.621739332156815)	rs1582073	-	0.6861	0.6153	0.8492	0.5706	0.6861	-	-	-	-	-	-	-	-	-	-	-	-
GSA-rs1582073	9	98420881	AA	0.607143	0.541667	7.11765	0.0674496	(0.780497161975228-333.118083271141)	rs1582073	-	0.6861	0.6153	0.8492	0.5706	0.6861	-	-	-	-	-	-	-	-	-	-	-	-
GSA-rs1582073	9	98420881	GG	0.607143	0.541667	Inf	0.298009	(0.402121015608937-Inf)	rs1582073	-	0.6861	0.6153	0.8492	0.5706	0.6861	-	-	-	-	-	-	-	-	-	-	-	-
GSA-rs1596341	9	11499438	GG	0.517857	0.166667	0.108696	0.00754711	(0.0174800991298058-0.632651794566545)	rs1596341	0.2402	0.2859	0.2392	0.0714	0.3996	0.1892	-	-	-	-	-	-	-	-	-	-	-	-
GSA-rs1596341	9	11499438	AA	0.517857	0.166667	Inf	0.152916	(0.531784850268039-Inf)	rs1596341	0.2402	0.2859	0.2392	0.0714	0.3996	0.1892	-	-	-	-	-	-	-	-	-	-	-	-
GSA-rs1596341	9	11499438	AG	0.517857	0.166667	3.09091	0.169753	(0.619584088116316-17.1488376796828)	rs1596341	0.2402	0.2859	0.2392	0.0714	0.3996	0.1892	-	-	-	-	-	-	-	-	-	-	-	-
GSA-rs1616208	9	132298733	GG	0.125	0.416667	11	0.00315872	(1.83438914515717-77.8680185073186)	rs1616208	0.4804	0.5461	0.536	0.5198	0.2753	0.5225	-	-	-	-	-	-	-	-	-	-	-	-
GSA-rs1616208	9	132298733	AG	0.125	0.416667	0.108696	0.00754711	(0.0174800991298058-0.632651794566545)	rs1616208	0.4804	0.5461	0.536	0.5198	0.2753	0.5225	-	-	-	-	-	-	-	-	-	-	-	-
GSA-rs1616208	9	132298733	AA	0.125	0.416667	0.407407	0.515385	(0.00501698235947549-34.8621293651385)	rs1616208	0.4804	0.5461	0.536	0.5198	0.2753	0.5225	-	-	-	-	-	-	-	-	-	-	-	-
GSA-rs1665272	2	61379286	GG	0.732143	0.458333	14.6667	0.00528895	(1.6083910865523-667.212800276054)	rs1665272	0.6234	0.6513	0.6153	0.6429	0.5845	0.6115	-	-	-	-	-	-	-	-	-	-	-	-
GSA-rs1665272	2	61379286	GT	0.732143	0.458333	0.157895	0.0177284	(0.0231808008051238-0.873114854113454)	rs1665272	0.6234	0.6513	0.6153	0.6429	0.5845	0.6115	-	-	-	-	-	-	-	-	-	-	-	-
GSA-rs1665272	2	61379286	TT	0.732143	0.458333	0.6	0.6266	(0.0596673992010863-8.31183826650486)	rs1665272	0.6234	0.6513	0.6153	0.6429	0.5845	0.6115	-	-	-	-	-	-	-	-	-	-	-	-
GSA-rs1668864	1	205248799	CT	0.314815	0.333333	0.113636	0.00788902	(0.0182206427134709-0.663337336626364)	rs1668864	0.1256	0.0272	0.1801	0.0397	0.3549	0.0726	-	-	-	-	-	-	-	-	-	-	-	-
GSA-rs1668864	1	205248799	CC	0.314815	0.333333	Inf	0.150818	(0.554915615733342-Inf)	rs1668864	0.1256	0.0272	0.1801	0.0397	0.3549	0.0726	-	-	-	-	-	-	-	-	-	-	-	-
GSA-rs1668864	1	205248799	TT	0.314815	0.333333	2.90909	0.175996	(0.579643664987337-16.2396003515792)	rs1668864	0.1256	0.0272	0.1801	0.0397	0.3549	0.0726	-	-	-	-	-	-	-	-	-	-	-	-
GSA-rs168623	6	49750555	TT	0.392857	0.708333	0.0857143	0.00328897	(0.011331074620212-0.571842908466423)	rs168623	0.1012	0.1399	0.0346	0.1667	0.0467	0.0849	-	-	-	-	-	-	-	-	-	-	-	-
GSA-rs168623	6	49750555	CT	0.392857	0.708333	4	0.0887848	(0.748731844757315-27.0206370598432)	rs168623	0.1012	0.1399	0.0346	0.1667	0.0467	0.0849	-	-	-	-	-	-	-	-	-	-	-	-
GSA-rs168623	6	49750555	CC	0.392857	0.708333	2.36842	0.450696	(0.368687531774649-26.1800318026583)	rs168623	0.1012	0.1399	0.0346	0.1667	0.0467	0.0849	-	-	-	-	-	-	-	-	-	-	-	-
GSA-rs16893349	8	134207963	AA	0	0.208333	Inf	0.00120363	(2.76653444752656-Inf)	rs16893349	0.0835	0.2716	0.0418	0	0.0239	0.0061	-	-	-	-	-	-	-	-	-	-	-	-
GSA-rs16893349	8	134207963	AG	0	0.208333	0	0.00120363	(0-0.361463057470351)	rs16893349	0.0835	0.2716	0.0418	0	0.0239	0.0061	-	-	-	-	-	-	-	-	-	-	-	-
GSA-rs16893349	8	134207963	GG	0	0.208333	NA	1	(0-Inf)	rs16893349	0.0835	0.2716	0.0418	0	0.0239	0.0061	-	-	-	-	-	-	-	-	-	-	-	-
GSA-rs16916245	9	114374729	GG	0.375	0.0833333	0.0947368	0.00501759	(0.00897956256364812-0.613818478066718)	rs16916245	0.2582	0.1785	0.3501	0.4375	0.1899	0.1861	-	-	-	-	-	-	-	-	-	-	-	-
GSA-rs16916245	9	114374729	AG	0.375	0.0833333	7.72727	0.0158134	(1.22462493292317-81.2282823142827)	rs16916245	0.2582	0.1785	0.3501	0.4375	0.1899	0.1861	-	-	-	-	-	-	-	-	-	-	-	-
GSA-rs16916245	9	114374729	AA	0.375	0.0833333	Inf	1	(0.0792556879183869-Inf)	rs16916245	0.2582	0.1785	0.3501	0.4375	0.1899	0.1861	-	-	-	-	-	-	-	-	-	-	-	-
GSA-rs16931981	9	14561348	CC	0.0178571	0.208333	19.2857	0.00601816	(1.61347657433646-938.446329223144)	rs16931981	0.0749	0.0454	0.1643	0.0258	0.1481	0.0266	-	-	-	-	-	-	-	-	-	-	-	-
GSA-rs16931981	9	14561348	CT	0.0178571	0.208333	0.0518519	0.00601816	(0.00106559104006281-0.619779683142438)	rs16931981	0.0749	0.0454	0.1643	0.0258	0.1481	0.0266	-	-	-	-	-	-	-	-	-	-	-	-
GSA-rs16931981	9	14561348	TT	0.0178571	0.208333	NA	1	(0-Inf)	rs16931981	0.0749	0.0454	0.1643	0.0258	0.1481	0.0266	-	-	-	-	-	-	-	-	-	-	-	-
GSA-rs16948704	18	51144867	CT	0.571429	0.625	0.0909091	0.00315872	(0.0128422427996676-0.545140600422775)	rs16948704	-	-	-	-	-	-	-	-	-	-	-	-	-	-	-	-	-	-
GSA-rs16948704	18	51144867	CC	0.571429	0.625	Inf	0.0374759	(0.996174043214234-Inf)	rs16948704	-	-	-	-	-	-	-	-	-	-	-	-	-	-	-	-	-	-
GSA-rs16948704	18	51144867	TT	0.571429	0.625	2.6	0.296888	(0.49021481118319-17.7151731903195)	rs16948704	-	-	-	-	-	-	-	-	-	-	-	-	-	-	-	-	-	-
GSA-rs16976032	15	96603600	AA	0.142857	0.416667	9	0.00504319	(1.55414553929779-62.5919222303852)	rs16976032	0.2474	0.3079	0.2637	0.1111	0.2078	0.3354	-	-	-	-	-	-	-	-	-	-	-	-
GSA-rs16976032	15	96603600	AG	0.142857	0.416667	0.136364	0.0107561	(0.0228853959742497-0.757019730850945)	rs16976032	0.2474	0.3079	0.2637	0.1111	0.2078	0.3354	-	-	-	-	-	-	-	-	-	-	-	-
GSA-rs16976032	15	96603600	GG	0.142857	0.416667	0.407407	0.515385	(0.00501698235947549-34.8621293651385)	rs16976032	0.2474	0.3079	0.2637	0.1111	0.2078	0.3354	-	-	-	-	-	-	-	-	-	-	-	-
GSA-rs17011043	3	22267605	AA	0	0.166667	Inf	0.00541635	(1.81988814540403-Inf)	rs17011043	0.0453	0.0151	0.0216	0.0685	0.0139	0.1115	-	-	-	-	-	-	-	-	-	-	-	-
GSA-rs17011043	3	22267605	AC	0	0.166667	0	0.00541635	(0-0.54948431997066)	rs17011043	0.0453	0.0151	0.0216	0.0685	0.0139	0.1115	-	-	-	-	-	-	-	-	-	-	-	-
GSA-rs17011043	3	22267605	CC	0	0.166667	NA	1	(0-Inf)	rs17011043	0.0453	0.0151	0.0216	0.0685	0.0139	0.1115	-	-	-	-	-	-	-	-	-	-	-	-
GSA-rs17028797	2	104016011	CC	0	0.166667	Inf	0.00541635	(1.81988814540403-Inf)	rs17028797	0.0435	0.0174	0.0605	0.0794	0.0437	0.0297	-	-	-	-	-	-	-	-	-	-	-	-
GSA-rs17028797	2	104016011	CT	0	0.166667	0	0.00541635	(0-0.54948431997066)	rs17028797	0.0435	0.0174	0.0605	0.0794	0.0437	0.0297	-	-	-	-	-	-	-	-	-	-	-	-
GSA-rs17028797	2	104016011	TT	0	0.166667	NA	1	(0-Inf)	rs17028797	0.0435	0.0174	0.0605	0.0794	0.0437	0.0297	-	-	-	-	-	-	-	-	-	-	-	-
GSA-rs17039365	2	2197239	TT	0.0178571	0.25	19.2857	0.00601816	(1.61347657433646-938.446329223144)	rs17039365	0.1522	0.2753	0.1066	0.122	0.1431	0.0583	-	-	-	-	-	-	-	-	-	-	-	-
GSA-rs17039365	2	2197239	CT	0.0178571	0.25	0.0740741	0.0222672	(0.00145917986769144-0.95533397705163)	rs17039365	0.1522	0.2753	0.1066	0.122	0.1431	0.0583	-	-	-	-	-	-	-	-	-	-	-	-
GSA-rs17039365	2	2197239	CC	0.0178571	0.25	0	0.3	(0-16.7143260210748)	rs17039365	0.1522	0.2753	0.1066	0.122	0.1431	0.0583	-	-	-	-	-	-	-	-	-	-	-	-
GSA-rs17039421	2	2236470	TT	0	0.25	Inf	0.00541635	(1.81988814540403-Inf)	rs17039421	0.1276	0.0605	0.2118	0.1349	0.0487	0.2321	-	-	-	-	-	-	-	-	-	-	-	-
GSA-rs17039421	2	2236470	CC	0	0.25	0	0.0846154	(0-2.20266847041618)	rs17039421	0.1276	0.0605	0.2118	0.1349	0.0487	0.2321	-	-	-	-	-	-	-	-	-	-	-	-
GSA-rs17039421	2	2236470	CT	0	0.25	0	0.0846154	(0-2.20266847041618)	rs17039421	0.1276	0.0605	0.2118	0.1349	0.0487	0.2321	-	-	-	-	-	-	-	-	-	-	-	-
GSA-rs17071555	8	4675997	AA	0	0.166667	Inf	0.00541635	(1.81988814540403-Inf)	rs17071555	0.1452	0.1324	0.183	0.2986	0.0258	0.1002	-	-	-	-	-	-	-	-	-	-	-	-
GSA-rs17071555	8	4675997	AC	0	0.166667	0	0.00541635	(0-0.54948431997066)	rs17071555	0.1452	0.1324	0.183	0.2986	0.0258	0.1002	-	-	-	-	-	-	-	-	-	-	-	-
GSA-rs17071555	8	4675997	CC	0	0.166667	NA	1	(0-Inf)	rs17071555	0.1452	0.1324	0.183	0.2986	0.0258	0.1002	-	-	-	-	-	-	-	-	-	-	-	-
GSA-rs17079663	13	34307900	TT	0.732143	0.416667	0.0518519	0.00601816	(0.00106559104006281-0.619779683142438)	rs17079663	0.4441	0.2277	0.4323	0.3264	0.667	0.637	-	-	-	-	-	-	-	-	-	-	-	-
GSA-rs17079663	13	34307900	CC	0.732143	0.416667	3	0.178839	(0.565802206955453-20.3418040208317)	rs17079663	0.4441	0.2277	0.4323	0.3264	0.667	0.637	-	-	-	-	-	-	-	-	-	-	-	-
GSA-rs17079663	13	34307900	CT	0.732143	0.416667	1.73333	0.504846	(0.352903169568792-9.64774711564424)	rs17079663	0.4441	0.2277	0.4323	0.3264	0.667	0.637	-	-	-	-	-	-	-	-	-	-	-	-
GSA-rs17108372	14	20710906	GG	0	0.166667	Inf	0.00541635	(1.81988814540403-Inf)	rs17108372	0.0158	0.0045	0.0216	0	0.0408	0.0174	0.008625	0.04721	0.03121	0.007314	0.0166	0.06748	0.0003394	0.03027	0.04521	0.03957	0.01768	0.0505829
GSA-rs17108372	14	20710906	AG	0	0.166667	0	0.00541635	(0-0.54948431997066)	rs17108372	0.0158	0.0045	0.0216	0	0.0408	0.0174	0.008625	0.04721	0.03121	0.007314	0.0166	0.06748	0.0003394	0.03027	0.04521	0.03957	0.01768	0.0505829
GSA-rs17108372	14	20710906	AA	0	0.166667	NA	1	(0-Inf)	rs17108372	0.0158	0.0045	0.0216	0	0.0408	0.0174	0.008625	0.04721	0.03121	0.007314	0.0166	0.06748	0.0003394	0.03027	0.04521	0.03957	0.01768	0.0505829
GSA-rs17117590	14	73028045	AA	0	0.166667	Inf	0.00541635	(1.81988814540403-Inf)	rs17117590	0.0509	0.0015	0.0865	0.0962	0.0249	0.0726	-	-	-	-	-	-	-	-	-	-	-	-
GSA-rs17117590	14	73028045	AG	0	0.166667	0	0.00541635	(0-0.54948431997066)	rs17117590	0.0509	0.0015	0.0865	0.0962	0.0249	0.0726	-	-	-	-	-	-	-	-	-	-	-	-
GSA-rs17117590	14	73028045	GG	0	0.166667	NA	1	(0-Inf)	rs17117590	0.0509	0.0015	0.0865	0.0962	0.0249	0.0726	-	-	-	-	-	-	-	-	-	-	-	-
GSA-rs17156429	7	82194982	AG	0.0892857	0.333333	0.06	0.000738229	(0.00770757621865021-0.413773008956694)	rs17156429	0.1883	0.0809	0.1124	0.3889	0.159	0.2106	-	-	-	-	-	-	-	-	-	-	-	-
GSA-rs17156429	7	82194982	AA	0.0892857	0.333333	12	0.00194763	(1.92763913256235-80.3534682506742)	rs17156429	0.1883	0.0809	0.1124	0.3889	0.159	0.2106	-	-	-	-	-	-	-	-	-	-	-	-
GSA-rs17156429	7	82194982	GG	0.0892857	0.333333	Inf	1	(0.0110044642857143-Inf)	rs17156429	0.1883	0.0809	0.1124	0.3889	0.159	0.2106	-	-	-	-	-	-	-	-	-	-	-	-
GSA-rs17388446	8	111300959	AA	0	0.208333	Inf	0.00120363	(2.76653444752656-Inf)	rs17388446	0.012	0.0023	0.0187	0	0.0318	0.0123	-	-	-	-	-	-	-	-	-	-	-	-
GSA-rs17388446	8	111300959	AG	0	0.208333	0	0.00120363	(0-0.361463057470351)	rs17388446	0.012	0.0023	0.0187	0	0.0318	0.0123	-	-	-	-	-	-	-	-	-	-	-	-
GSA-rs17388446	8	111300959	GG	0	0.208333	NA	1	(0-Inf)	rs17388446	0.012	0.0023	0.0187	0	0.0318	0.0123	-	-	-	-	-	-	-	-	-	-	-	-
GSA-rs17479130	9	2501314	TT	0.535714	0.25	0.119048	0.00775276	(0.0187360248865574-0.717587427083717)	rs17479130	0.2562	0.1021	0.3631	0.122	0.4433	0.3344	-	-	-	-	-	-	-	-	-	-	-	-
GSA-rs17479130	9	2501314	CT	0.535714	0.25	3.6	0.0927307	(0.713593359527536-20.0719307823794)	rs17479130	0.2562	0.1021	0.3631	0.122	0.4433	0.3344	-	-	-	-	-	-	-	-	-	-	-	-
GSA-rs17479130	9	2501314	CC	0.535714	0.25	3	0.652079	(0.294601594055638-150.224291922353)	rs17479130	0.2562	0.1021	0.3631	0.122	0.4433	0.3344	-	-	-	-	-	-	-	-	-	-	-	-
GSA-rs17582024	8	16175495	GT	0.160714	0.375	0.111111	0.00504319	(0.0159765024681499-0.643440382328561)	rs17582024	0.1577	0.1687	0.1801	0.0258	0.2435	0.1748	-	-	-	-	-	-	-	-	-	-	-	-
GSA-rs17582024	8	16175495	GG	0.160714	0.375	7.5	0.0129951	(1.32949289603421-51.4965182108493)	rs17582024	0.1577	0.1687	0.1801	0.0258	0.2435	0.1748	-	-	-	-	-	-	-	-	-	-	-	-
GSA-rs17582024	8	16175495	TT	0.160714	0.375	Inf	1	(0.0110044642857143-Inf)	rs17582024	0.1577	0.1687	0.1801	0.0258	0.2435	0.1748	-	-	-	-	-	-	-	-	-	-	-	-
GSA-rs17722207	2	72319034	CC	0	0.166667	Inf	0.00541635	(1.81988814540403-Inf)	rs17722207	0.0693	0.0416	0.1239	0.0218	0.0686	0.1176	-	-	-	-	-	-	-	-	-	-	-	-
GSA-rs17722207	2	72319034	CT	0	0.166667	0	0.00541635	(0-0.54948431997066)	rs17722207	0.0693	0.0416	0.1239	0.0218	0.0686	0.1176	-	-	-	-	-	-	-	-	-	-	-	-
GSA-rs17722207	2	72319034	TT	0	0.166667	NA	1	(0-Inf)	rs17722207	0.0693	0.0416	0.1239	0.0218	0.0686	0.1176	-	-	-	-	-	-	-	-	-	-	-	-
GSA-rs1779415	1	119380513	GG	0.285714	0	0	0.00109825	(0-0.403403767312069)	rs1779415	0.1707	0.2874	0.1037	0.1458	0.16	0.0971	-	-	-	-	-	-	-	-	-	-	-	-
GSA-rs1779415	1	119380513	AG	0.285714	0	Inf	0.00272028	(2.15532657786843-Inf)	rs1779415	0.1707	0.2874	0.1037	0.1458	0.16	0.0971	-	-	-	-	-	-	-	-	-	-	-	-
GSA-rs1779415	1	119380513	AA	0.285714	0	Inf	1	(0.0110044642857143-Inf)	rs1779415	0.1707	0.2874	0.1037	0.1458	0.16	0.0971	-	-	-	-	-	-	-	-	-	-	-	-
GSA-rs1780482	9	132293940	CC	0.0714286	0.291667	8.4	0.00775276	(1.39355841846897-53.3731144175342)	rs1780482	0.3834	0.441	0.3588	0.3819	0.2207	0.4918	-	-	-	-	-	-	-	-	-	-	-	-
GSA-rs1780482	9	132293940	CT	0.0714286	0.291667	0.119048	0.00775276	(0.0187360248865574-0.717587427083717)	rs1780482	0.3834	0.441	0.3588	0.3819	0.2207	0.4918	-	-	-	-	-	-	-	-	-	-	-	-
GSA-rs1780482	9	132293940	TT	0.0714286	0.291667	NA	1	(0-Inf)	rs1780482	0.3834	0.441	0.3588	0.3819	0.2207	0.4918	-	-	-	-	-	-	-	-	-	-	-	-
GSA-rs1811470	2	23171634	CT	0.0178571	0.25	0.037037	0.0014302	(0.000784755548352411-0.429798707426315)	rs1811470	0.1286	0.1293	0.1081	0.1885	0.0477	0.1636	-	-	-	-	-	-	-	-	-	-	-	-
GSA-rs1811470	2	23171634	TT	0.0178571	0.25	27	0.0014302	(2.32667056164063-1274.28216608279)	rs1811470	0.1286	0.1293	0.1081	0.1885	0.0477	0.1636	-	-	-	-	-	-	-	-	-	-	-	-
GSA-rs1811470	2	23171634	CC	0.0178571	0.25	NA	1	(0-Inf)	rs1811470	0.1286	0.1293	0.1081	0.1885	0.0477	0.1636	-	-	-	-	-	-	-	-	-	-	-	-
GSA-rs1826333	11	27850631	AC	0.803571	0.625	0.0724638	0.000991628	(0.00995032586148088-0.455678336292907)	rs1826333	0.4369	0.3616	0.6182	0.1786	0.7475	0.3569	-	-	-	-	-	-	-	-	-	-	-	-
GSA-rs1826333	11	27850631	AA	0.803571	0.625	7.5	0.0129951	(1.32949289603421-51.4965182108493)	rs1826333	0.4369	0.3616	0.6182	0.1786	0.7475	0.3569	-	-	-	-	-	-	-	-	-	-	-	-
GSA-rs1826333	11	27850631	CC	0.803571	0.625	Inf	0.540891	(0.174696176502179-Inf)	rs1826333	0.4369	0.3616	0.6182	0.1786	0.7475	0.3569	-	-	-	-	-	-	-	-	-	-	-	-
GSA-rs185200	5	142254679	AA	0.5	0.208333	0.108696	0.00754711	(0.0174800991298058-0.632651794566545)	rs185200	-	0.8979	0.5058	0.8581	0.3091	0.6748	0.7808	0.2987	0.4443	0.8053	0.5433	0.3274	0.8694	0.2972	0.2896	0.3893	0.6136	0.285446
GSA-rs185200	5	142254679	AG	0.5	0.208333	5.4	0.0378048	(0.991431786968993-36.5930682513574)	rs185200	-	0.8979	0.5058	0.8581	0.3091	0.6748	0.7808	0.2987	0.4443	0.8053	0.5433	0.3274	0.8694	0.2972	0.2896	0.3893	0.6136	0.285446
GSA-rs185200	5	142254679	GG	0.5	0.208333	2.3913	0.647937	(0.221020304785015-123.150995850118)	rs185200	-	0.8979	0.5058	0.8581	0.3091	0.6748	0.7808	0.2987	0.4443	0.8053	0.5433	0.3274	0.8694	0.2972	0.2896	0.3893	0.6136	0.285446
GSA-rs1865360	15	79509424	AG	0.125	0.291667	0.0857143	0.00328897	(0.011331074620212-0.571842908466423)	rs1865360	0.3652	0.3638	0.3415	0.5873	0.1521	0.3742	-	-	-	-	-	-	-	-	-	-	-	-
GSA-rs1865360	15	79509424	AA	0.125	0.291667	6.44	0.0213252	(1.14191981955305-37.4105020479871)	rs1865360	0.3652	0.3638	0.3415	0.5873	0.1521	0.3742	-	-	-	-	-	-	-	-	-	-	-	-
GSA-rs1865360	15	79509424	GG	0.125	0.291667	Inf	1	(0.0792556879183869-Inf)	rs1865360	0.3652	0.3638	0.3415	0.5873	0.1521	0.3742	-	-	-	-	-	-	-	-	-	-	-	-
GSA-rs1865826	16	63228941	CC	0.535714	0.166667	0.111111	0.00504319	(0.0159765024681499-0.643440382328561)	rs1865826	0.4395	0.348	0.2666	0.6567	0.4284	0.4734	-	-	-	-	-	-	-	-	-	-	-	-
GSA-rs1865826	16	63228941	CT	0.535714	0.166667	3.75	0.157044	(0.601810480998757-40.2495010326243)	rs1865826	0.4395	0.348	0.2666	0.6567	0.4284	0.4734	-	-	-	-	-	-	-	-	-	-	-	-
GSA-rs1865826	16	63228941	TT	0.535714	0.166667	5.21053	0.230694	(0.558524830415945-248.464580432354)	rs1865826	0.4395	0.348	0.2666	0.6567	0.4284	0.4734	-	-	-	-	-	-	-	-	-	-	-	-
GSA-rs1876110	2	156338251	AC	0.607143	0.625	0.0909091	0.00315872	(0.0128422427996676-0.545140600422775)	rs1876110	0.4822	0.3185	0.6326	0.4276	0.5964	0.5358	-	-	-	-	-	-	-	-	-	-	-	-
GSA-rs1876110	2	156338251	CC	0.607143	0.625	Inf	0.0789892	(0.827224533641084-Inf)	rs1876110	0.4822	0.3185	0.6326	0.4276	0.5964	0.5358	-	-	-	-	-	-	-	-	-	-	-	-
GSA-rs1876110	2	156338251	AA	0.607143	0.625	3	0.178839	(0.565802206955453-20.3418040208317)	rs1876110	0.4822	0.3185	0.6326	0.4276	0.5964	0.5358	-	-	-	-	-	-	-	-	-	-	-	-
GSA-rs1885782	9	89817082	AG	0.107143	0.291667	0.119048	0.00775276	(0.0187360248865574-0.717587427083717)	rs1885782	0.2478	0.3457	0.219	0.1349	0.2276	0.273	-	-	-	-	-	-	-	-	-	-	-	-
GSA-rs1885782	9	89817082	GG	0.107143	0.291667	6.44	0.0213252	(1.14191981955305-37.4105020479871)	rs1885782	0.2478	0.3457	0.219	0.1349	0.2276	0.273	-	-	-	-	-	-	-	-	-	-	-	-
GSA-rs1885782	9	89817082	AA	0.107143	0.291667	Inf	1	(0.0110044642857143-Inf)	rs1885782	0.2478	0.3457	0.219	0.1349	0.2276	0.273	-	-	-	-	-	-	-	-	-	-	-	-
GSA-rs1892754	8	102660776	AG	0.178571	0.5	0	4.50952e-05	(0-0.19765943737881)	rs1892754	0.374	0.5439	0.415	0.2808	0.1998	0.3906	-	-	-	-	-	-	-	-	-	-	-	-
GSA-rs1892754	8	102660776	GG	0.178571	0.5	Inf	6.163e-05	(4.35678937607155-Inf)	rs1892754	0.374	0.5439	0.415	0.2808	0.1998	0.3906	-	-	-	-	-	-	-	-	-	-	-	-
GSA-rs1892754	8	102660776	AA	0.178571	0.5	Inf	1	(0.0110044642857143-Inf)	rs1892754	0.374	0.5439	0.415	0.2808	0.1998	0.3906	-	-	-	-	-	-	-	-	-	-	-	-
GSA-rs190463375	22	36271656	GG	0.0178571	0.363636	0	0.00401211	(0-0.493194928928889)	rs190463375	0.0339	0.0053	0.0231	0.0367	0.0298	0.0818	-	-	-	-	-	-	-	-	-	-	-	-
GSA-rs190463375	22	36271656	TT	0.0178571	0.363636	15.4286	0.0168509	(1.1658359262266-782.488003891635)	rs190463375	0.0339	0.0053	0.0231	0.0367	0.0298	0.0818	-	-	-	-	-	-	-	-	-	-	-	-
GSA-rs190463375	22	36271656	GT	0.0178571	0.363636	Inf	1	(0.0100887276785714-Inf)	rs190463375	0.0339	0.0053	0.0231	0.0367	0.0298	0.0818	-	-	-	-	-	-	-	-	-	-	-	-
GSA-rs1915438	10	63189687	AA	0.0178571	0.25	27	0.0014302	(2.32667056164063-1274.28216608279)	rs1915438	0.0948	0.3041	0.0476	0.001	0.0318	0.0072	-	-	-	-	-	-	-	-	-	-	-	-
GSA-rs1915438	10	63189687	AG	0.0178571	0.25	0.037037	0.0014302	(0.000784755548352411-0.429798707426315)	rs1915438	0.0948	0.3041	0.0476	0.001	0.0318	0.0072	-	-	-	-	-	-	-	-	-	-	-	-
GSA-rs1915438	10	63189687	GG	0.0178571	0.25	NA	1	(0-Inf)	rs1915438	0.0948	0.3041	0.0476	0.001	0.0318	0.0072	-	-	-	-	-	-	-	-	-	-	-	-
GSA-rs1930171	10	56200276	CT	0.535714	0.708333	18	0.000392686	(2.67524591543061-137.770316475049)	rs1930171	0.3488	0.4115	0.3357	0.0714	0.5954	0.3057	-	-	-	-	-	-	-	-	-	-	-	-
GSA-rs1930171	10	56200276	CC	0.535714	0.708333	0.0857143	0.00328897	(0.011331074620212-0.571842908466423)	rs1930171	0.3488	0.4115	0.3357	0.0714	0.5954	0.3057	-	-	-	-	-	-	-	-	-	-	-	-
GSA-rs1930171	10	56200276	TT	0.535714	0.708333	0.185185	0.209312	(0.0030371494433004-4.11559281683821)	rs1930171	0.3488	0.4115	0.3357	0.0714	0.5954	0.3057	-	-	-	-	-	-	-	-	-	-	-	-
GSA-rs1930257	9	82329240	CC	0.839286	0.541667	9	0.00504319	(1.55414553929779-62.5919222303852)	rs1930257	0.7081	0.5227	0.7925	0.8105	0.7177	0.7832	-	-	-	-	-	-	-	-	-	-	-	-
GSA-rs1930257	9	82329240	AC	0.839286	0.541667	0.15528	0.0213252	(0.0267304619092598-0.875718227214413)	rs1930257	0.7081	0.5227	0.7925	0.8105	0.7177	0.7832	-	-	-	-	-	-	-	-	-	-	-	-
GSA-rs1930257	9	82329240	AA	0.839286	0.541667	0.384615	0.569844	(0.0253406126013522-6.13794124049276)	rs1930257	0.7081	0.5227	0.7925	0.8105	0.7177	0.7832	-	-	-	-	-	-	-	-	-	-	-	-
GSA-rs193579	7	116839950	TT	0.482143	0.791667	0.119048	0.00775276	(0.0187360248865574-0.717587427083717)	rs193579	0.6258	0.2322	0.7219	0.8929	0.6441	0.7955	-	-	-	-	-	-	-	-	-	-	-	-
GSA-rs193579	7	116839950	CT	0.482143	0.791667	2.95556	0.16583	(0.594701908983542-15.1397249411237)	rs193579	0.6258	0.2322	0.7219	0.8929	0.6441	0.7955	-	-	-	-	-	-	-	-	-	-	-	-
GSA-rs193579	7	116839950	CC	0.482143	0.791667	Inf	0.298009	(0.402121015608937-Inf)	rs193579	0.6258	0.2322	0.7219	0.8929	0.6441	0.7955	-	-	-	-	-	-	-	-	-	-	-	-
GSA-rs1946265	5	50840436	AA	0.785714	0.291667	0.037037	0.0014302	(0.000784755548352411-0.429798707426315)	rs1946265	0.6232	0.888	0.5432	0.3244	0.6451	0.6074	-	-	-	-	-	-	-	-	-	-	-	-
GSA-rs1946265	5	50840436	CC	0.785714	0.291667	17	0.00432644	(1.8492945172104-770.140471868765)	rs1946265	0.6232	0.888	0.5432	0.3244	0.6451	0.6074	-	-	-	-	-	-	-	-	-	-	-	-
GSA-rs1946265	5	50840436	AC	0.785714	0.291667	0.777778	0.735746	(0.160441348729244-4.01230418574336)	rs1946265	0.6232	0.888	0.5432	0.3244	0.6451	0.6074	-	-	-	-	-	-	-	-	-	-	-	-
GSA-rs199608327	1	238442876	GG	0.214286	0.625	0.0518519	0.00601816	(0.00106559104006281-0.619779683142438)	rs199608327	0.0022	0	0	0.0099	0	0.001	-	-	-	-	-	-	-	-	-	-	-	-
GSA-rs199608327	1	238442876	TT	0.214286	0.625	7.72727	0.0158134	(1.22462493292317-81.2282823142827)	rs199608327	0.0022	0	0	0.0099	0	0.001	-	-	-	-	-	-	-	-	-	-	-	-
GSA-rs199608327	1	238442876	GT	0.214286	0.625	0.777778	0.735746	(0.160441348729244-4.01230418574336)	rs199608327	0.0022	0	0	0.0099	0	0.001	-	-	-	-	-	-	-	-	-	-	-	-
GSA-rs2000452	21	33468352	CC	0.75	0.375	Inf	0.00089872	(2.84859328417013-Inf)	rs2000452	0.5321	0.5431	0.7133	0.4375	0.5676	0.4499	-	-	-	-	-	-	-	-	-	-	-	-
GSA-rs2000452	21	33468352	CT	0.75	0.375	0.185185	0.0378048	(0.0273275799976928-1.00864226177093)	rs2000452	0.5321	0.5431	0.7133	0.4375	0.5676	0.4499	-	-	-	-	-	-	-	-	-	-	-	-
GSA-rs2000452	21	33468352	TT	0.75	0.375	0.230769	0.148649	(0.0174725133842697-2.45597661477116)	rs2000452	0.5321	0.5431	0.7133	0.4375	0.5676	0.4499	-	-	-	-	-	-	-	-	-	-	-	-
GSA-rs2000864	4	100123776	CC	0.625	0.291667	0.119048	0.00775276	(0.0187360248865574-0.717587427083717)	rs2000864	-	0.649	0.6254	0.8829	0.5099	0.5603	-	-	-	-	-	-	-	-	-	-	-	-
GSA-rs2000864	4	100123776	AA	0.625	0.291667	3.23529	0.271382	(0.516038367782008-34.9892787052635)	rs2000864	-	0.649	0.6254	0.8829	0.5099	0.5603	-	-	-	-	-	-	-	-	-	-	-	-
GSA-rs2000864	4	100123776	AC	0.625	0.291667	2.6	0.296888	(0.49021481118319-17.7151731903195)	rs2000864	-	0.649	0.6254	0.8829	0.5099	0.5603	-	-	-	-	-	-	-	-	-	-	-	-
GSA-rs2015336	17	18073610	AA	0.0714286	0.333333	11.6667	0.00328897	(1.7487320122266-88.2528827597903)	rs2015336	0.1564	0.2239	0.1744	0.0119	0.2028	0.1534	-	-	-	-	-	-	-	-	-	-	-	-
GSA-rs2015336	17	18073610	AG	0.0714286	0.333333	0.0769231	0.00483642	(0.00669558360706052-0.610378005983298)	rs2015336	0.1564	0.2239	0.1744	0.0119	0.2028	0.1534	-	-	-	-	-	-	-	-	-	-	-	-
GSA-rs2015336	17	18073610	GG	0.0714286	0.333333	0.407407	0.515385	(0.00501698235947549-34.8621293651385)	rs2015336	0.1564	0.2239	0.1744	0.0119	0.2028	0.1534	-	-	-	-	-	-	-	-	-	-	-	-
GSA-rs2033541	9	18789352	AG	0.214286	0.416667	0.08	0.00205365	(0.00755611340974053-0.528774018870913)	rs2033541	0.2586	0.2905	0.2435	0.252	0.2475	0.2444	-	-	-	-	-	-	-	-	-	-	-	-
GSA-rs2033541	9	18789352	GG	0.214286	0.416667	9	0.0138141	(1.41029916107283-94.8369354338342)	rs2033541	0.2586	0.2905	0.2435	0.252	0.2475	0.2444	-	-	-	-	-	-	-	-	-	-	-	-
GSA-rs2033541	9	18789352	AA	0.214286	0.416667	Inf	1	(0.0792556879183869-Inf)	rs2033541	0.2586	0.2905	0.2435	0.252	0.2475	0.2444	-	-	-	-	-	-	-	-	-	-	-	-
GSA-rs2041632	7	36466043	CC	0.339286	0.625	0.0518519	0.00601816	(0.00106559104006281-0.619779683142438)	rs2041632	-	0.3873	0.549	0.6567	0.5328	0.6012	-	-	-	-	-	-	-	-	-	-	-	-
GSA-rs2041632	7	36466043	TT	0.339286	0.625	2.77778	0.284787	(0.438708864689183-30.3238604652773)	rs2041632	-	0.3873	0.549	0.6567	0.5328	0.6012	-	-	-	-	-	-	-	-	-	-	-	-
GSA-rs2041632	7	36466043	CT	0.339286	0.625	2.16364	0.315387	(0.446889761001132-10.8951927194832)	rs2041632	-	0.3873	0.549	0.6567	0.5328	0.6012	-	-	-	-	-	-	-	-	-	-	-	-
GSA-rs2048525	5	100490972	TT	0.410714	0.791667	0.108696	0.00754711	(0.0174800991298058-0.632651794566545)	rs2048525	-	0.9569	0.781	0.8403	0.6252	0.7055	-	-	-	-	-	-	-	-	-	-	-	-
GSA-rs2048525	5	100490972	CC	0.410714	0.791667	6.11111	0.124442	(0.664003436692615-288.45193746002)	rs2048525	-	0.9569	0.781	0.8403	0.6252	0.7055	-	-	-	-	-	-	-	-	-	-	-	-
GSA-rs2048525	5	100490972	CT	0.410714	0.791667	2.6	0.296888	(0.49021481118319-17.7151731903195)	rs2048525	-	0.9569	0.781	0.8403	0.6252	0.7055	-	-	-	-	-	-	-	-	-	-	-	-
GSA-rs2055653	3	20592804	CT	0.0714286	0.291667	0.119048	0.00775276	(0.0187360248865574-0.717587427083717)	rs2055653	0.2436	0.4349	0.2147	0.1756	0.0964	0.227	-	-	-	-	-	-	-	-	-	-	-	-
GSA-rs2055653	3	20592804	TT	0.0714286	0.291667	8.4	0.00775276	(1.39355841846897-53.3731144175342)	rs2055653	0.2436	0.4349	0.2147	0.1756	0.0964	0.227	-	-	-	-	-	-	-	-	-	-	-	-
GSA-rs2055653	3	20592804	CC	0.0714286	0.291667	NA	1	(0-Inf)	rs2055653	0.2436	0.4349	0.2147	0.1756	0.0964	0.227	-	-	-	-	-	-	-	-	-	-	-	-
GSA-rs206532	18	10393636	CC	0.75	0.458333	0.0518519	0.00601816	(0.00106559104006281-0.619779683142438)	rs206532	0.6288	0.7436	0.6167	0.5506	0.6292	0.5624	-	-	-	-	-	-	-	-	-	-	-	-
GSA-rs206532	18	10393636	TT	0.75	0.458333	2.30769	0.310929	(0.468737372149522-12.7728843094558)	rs206532	0.6288	0.7436	0.6167	0.5506	0.6292	0.5624	-	-	-	-	-	-	-	-	-	-	-	-
GSA-rs206532	18	10393636	CT	0.75	0.458333	2.25	0.477364	(0.422936386811194-15.4208606651179)	rs206532	0.6288	0.7436	0.6167	0.5506	0.6292	0.5624	-	-	-	-	-	-	-	-	-	-	-	-
GSA-rs2068132	3	165353405	AG	0	0.208333	0	0.00120363	(0-0.361463057470351)	rs2068132	0.1278	0.208	0.1643	0.121	0.0457	0.0849	-	-	-	-	-	-	-	-	-	-	-	-
GSA-rs2068132	3	165353405	GG	0	0.208333	Inf	0.00120363	(2.76653444752656-Inf)	rs2068132	0.1278	0.208	0.1643	0.121	0.0457	0.0849	-	-	-	-	-	-	-	-	-	-	-	-
GSA-rs2068132	3	165353405	AA	0	0.208333	NA	1	(0-Inf)	rs2068132	0.1278	0.208	0.1643	0.121	0.0457	0.0849	-	-	-	-	-	-	-	-	-	-	-	-
GSA-rs2075074	7	44280948	AG	0.357143	0.458333	0.0681818	0.00528895	(0.00149877220518891-0.621739332156815)	rs2075074	0.2817	0.1513	0.2939	0.2163	0.4085	0.3865	-	-	-	-	-	-	-	-	-	-	-	-
GSA-rs2075074	7	44280948	GG	0.357143	0.458333	8.25	0.0626811	(0.909770669090598-383.334699570423)	rs2075074	0.2817	0.1513	0.2939	0.2163	0.4085	0.3865	-	-	-	-	-	-	-	-	-	-	-	-
GSA-rs2075074	7	44280948	AA	0.357143	0.458333	Inf	0.29686	(0.283119608801342-Inf)	rs2075074	0.2817	0.1513	0.2939	0.2163	0.4085	0.3865	-	-	-	-	-	-	-	-	-	-	-	-
GSA-rs2075552	17	62500753	CT	0.107143	0.291667	0.119048	0.00775276	(0.0187360248865574-0.717587427083717)	rs2075552	0.2829	0.8041	0.2118	0.0278	0.0875	0.093	0.6823	0.07209	0.1402	0.7199	0.2018	0.09649	0.03092	0.09846	0.07239	0.1086	0.1087	0.0671737
GSA-rs2075552	17	62500753	CC	0.107143	0.291667	6.44	0.0213252	(1.14191981955305-37.4105020479871)	rs2075552	0.2829	0.8041	0.2118	0.0278	0.0875	0.093	0.6823	0.07209	0.1402	0.7199	0.2018	0.09649	0.03092	0.09846	0.07239	0.1086	0.1087	0.0671737
GSA-rs2075552	17	62500753	TT	0.107143	0.291667	Inf	1	(0.0110044642857143-Inf)	rs2075552	0.2829	0.8041	0.2118	0.0278	0.0875	0.093	0.6823	0.07209	0.1402	0.7199	0.2018	0.09649	0.03092	0.09846	0.07239	0.1086	0.1087	0.0671737
GSA-rs210203	6	33511229	AG	0.321429	0.541667	0.0505051	0.00154526	(0.00111927989661312-0.469604634080825)	rs210203	0.256	0.3306	0.3098	0.128	0.3211	0.182	-	-	-	-	-	-	-	-	-	-	-	-
GSA-rs210203	6	33511229	GG	0.321429	0.541667	Inf	0.00272028	(2.15532657786843-Inf)	rs210203	0.256	0.3306	0.3098	0.128	0.3211	0.182	-	-	-	-	-	-	-	-	-	-	-	-
GSA-rs210203	6	33511229	AA	0.321429	0.541667	1.83333	1	(0.153648059098593-98.3259942658478)	rs210203	0.256	0.3306	0.3098	0.128	0.3211	0.182	-	-	-	-	-	-	-	-	-	-	-	-
GSA-rs2113315	16	56597427	AG	0.464286	0.5	0.08	0.00205365	(0.00755611340974053-0.528774018870913)	rs2113315	0.5146	0.4705	0.6311	0.3889	0.6103	0.5225	-	-	-	-	-	-	-	-	-	-	-	-
GSA-rs2113315	16	56597427	GG	0.464286	0.5	7.11765	0.0674496	(0.780497161975228-333.118083271141)	rs2113315	0.5146	0.4705	0.6311	0.3889	0.6103	0.5225	-	-	-	-	-	-	-	-	-	-	-	-
GSA-rs2113315	16	56597427	AA	0.464286	0.5	5.21053	0.230694	(0.558524830415945-248.464580432354)	rs2113315	0.5146	0.4705	0.6311	0.3889	0.6103	0.5225	-	-	-	-	-	-	-	-	-	-	-	-
GSA-rs2117485	14	66690914	AC	0.0535714	0.208333	0.0518519	0.00601816	(0.00106559104006281-0.619779683142438)	rs2117485	0.4167	0.6687	0.379	0.4554	0.1342	0.3538	-	-	-	-	-	-	-	-	-	-	-	-
GSA-rs2117485	14	66690914	AA	0.0535714	0.208333	9.28571	0.0174881	(1.13058455685383-109.233193785392)	rs2117485	0.4167	0.6687	0.379	0.4554	0.1342	0.3538	-	-	-	-	-	-	-	-	-	-	-	-
GSA-rs2117485	14	66690914	CC	0.0535714	0.208333	Inf	1	(0.0110044642857143-Inf)	rs2117485	0.4167	0.6687	0.379	0.4554	0.1342	0.3538	-	-	-	-	-	-	-	-	-	-	-	-
GSA-rs2144479	6	89445558	TT	0.0714286	0.375	12	0.00194763	(1.92763913256235-80.3534682506742)	rs2144479	0.1166	0.093	0.0807	0.0754	0.1402	0.1922	-	-	-	-	-	-	-	-	-	-	-	-
GSA-rs2144479	6	89445558	CT	0.0714286	0.375	0.119048	0.00775276	(0.0187360248865574-0.717587427083717)	rs2144479	0.1166	0.093	0.0807	0.0754	0.1402	0.1922	-	-	-	-	-	-	-	-	-	-	-	-
GSA-rs2144479	6	89445558	CC	0.0714286	0.375	0	0.3	(0-16.7143260210748)	rs2144479	0.1166	0.093	0.0807	0.0754	0.1402	0.1922	-	-	-	-	-	-	-	-	-	-	-	-
GSA-rs2155299	11	134555348	AG	0.0892857	0.291667	0.0857143	0.00328897	(0.011331074620212-0.571842908466423)	rs2155299	0.3327	0.1346	0.4841	0.8046	0.1233	0.2219	-	-	-	-	-	-	-	-	-	-	-	-
GSA-rs2155299	11	134555348	AA	0.0892857	0.291667	8.4	0.00775276	(1.39355841846897-53.3731144175342)	rs2155299	0.3327	0.1346	0.4841	0.8046	0.1233	0.2219	-	-	-	-	-	-	-	-	-	-	-	-
GSA-rs2155299	11	134555348	GG	0.0892857	0.291667	Inf	1	(0.0110044642857143-Inf)	rs2155299	0.3327	0.1346	0.4841	0.8046	0.1233	0.2219	-	-	-	-	-	-	-	-	-	-	-	-
GSA-rs2157082	6	32760714	GG	0.732143	0.416667	0	0.000240727	(0-0.252764235176785)	rs2157082	-	0.6914	0.5663	0.6696	0.5885	0.7618	-	-	-	-	-	-	-	-	-	-	-	-
GSA-rs2157082	6	32760714	GT	0.732143	0.416667	5.76923	0.0408449	(0.926510183193362-61.047957178374)	rs2157082	-	0.6914	0.5663	0.6696	0.5885	0.7618	-	-	-	-	-	-	-	-	-	-	-	-
GSA-rs2157082	6	32760714	TT	0.732143	0.416667	1.73333	0.504846	(0.352903169568792-9.64774711564424)	rs2157082	-	0.6914	0.5663	0.6696	0.5885	0.7618	-	-	-	-	-	-	-	-	-	-	-	-
GSA-rs2172192	4	173004584	CT	0.964286	0.75	0.0769231	0.00483642	(0.00669558360706052-0.610378005983298)	rs2172192	0.8504	0.8253	0.866	0.748	0.8976	0.9305	-	-	-	-	-	-	-	-	-	-	-	-
GSA-rs2172192	4	173004584	CC	0.964286	0.75	13	0.00483642	(1.63832901939026-149.352178792226)	rs2172192	0.8504	0.8253	0.866	0.748	0.8976	0.9305	-	-	-	-	-	-	-	-	-	-	-	-
GSA-rs2172192	4	173004584	TT	0.964286	0.75	NA	1	(0-Inf)	rs2172192	0.8504	0.8253	0.866	0.748	0.8976	0.9305	-	-	-	-	-	-	-	-	-	-	-	-
GSA-rs2199521	12	86135692	AA	0.375	0.791667	0.026455	0.000294793	(0.000574376401556507-0.308141923138538)	rs2199521	0.4014	0.1838	0.4553	0.5843	0.328	0.544	-	-	-	-	-	-	-	-	-	-	-	-
GSA-rs2199521	12	86135692	GG	0.375	0.791667	Inf	0.0789892	(0.827224533641084-Inf)	rs2199521	0.4014	0.1838	0.4553	0.5843	0.328	0.544	-	-	-	-	-	-	-	-	-	-	-	-
GSA-rs2199521	12	86135692	AG	0.375	0.791667	2.95556	0.16583	(0.594701908983542-15.1397249411237)	rs2199521	0.4014	0.1838	0.4553	0.5843	0.328	0.544	-	-	-	-	-	-	-	-	-	-	-	-
GSA-rs2216817	2	41348534	AG	0.446429	0.458333	0.0588235	0.00432644	(0.00129846441854106-0.540746750013873)	rs2216817	0.5308	0.7481	0.5735	0.2599	0.5358	0.4806	-	-	-	-	-	-	-	-	-	-	-	-
GSA-rs2216817	2	41348534	GG	0.446429	0.458333	Inf	0.0809974	(0.67301595798226-Inf)	rs2216817	0.5308	0.7481	0.5735	0.2599	0.5358	0.4806	-	-	-	-	-	-	-	-	-	-	-	-
GSA-rs2216817	2	41348534	AA	0.446429	0.458333	6.11111	0.124442	(0.664003436692615-288.45193746002)	rs2216817	0.5308	0.7481	0.5735	0.2599	0.5358	0.4806	-	-	-	-	-	-	-	-	-	-	-	-
GSA-rs2221143	5	20995098	AA	0.5	0.125	0.0909091	0.00315872	(0.0128422427996676-0.545140600422775)	rs2221143	0.5475	0.441	0.6225	0.623	0.4583	0.6524	-	-	-	-	-	-	-	-	-	-	-	-
GSA-rs2221143	5	20995098	AG	0.5	0.125	4	0.0887848	(0.748731844757315-27.0206370598432)	rs2221143	0.5475	0.441	0.6225	0.623	0.4583	0.6524	-	-	-	-	-	-	-	-	-	-	-	-
GSA-rs2221143	5	20995098	GG	0.5	0.125	Inf	0.152916	(0.531784850268039-Inf)	rs2221143	0.5475	0.441	0.6225	0.623	0.4583	0.6524	-	-	-	-	-	-	-	-	-	-	-	-
GSA-rs2228220	6	12123249	AG	0.0357143	0.25	0.0769231	0.00483642	(0.00669558360706052-0.610378005983298)	rs2228220	0.1472	0.1793	0.1009	0.13	0.1163	0.1861	0.1534	0.08848	0.1064	0.1636	0.06643	0.128	0.1254	0.0592	0.09799	0.1021	0.1692	0.0839847
GSA-rs2228220	6	12123249	AA	0.0357143	0.25	13	0.00483642	(1.63832901939026-149.352178792226)	rs2228220	0.1472	0.1793	0.1009	0.13	0.1163	0.1861	0.1534	0.08848	0.1064	0.1636	0.06643	0.128	0.1254	0.0592	0.09799	0.1021	0.1692	0.0839847
GSA-rs2228220	6	12123249	GG	0.0357143	0.25	NA	1	(0-Inf)	rs2228220	0.1472	0.1793	0.1009	0.13	0.1163	0.1861	0.1534	0.08848	0.1064	0.1636	0.06643	0.128	0.1254	0.0592	0.09799	0.1021	0.1692	0.0839847
GSA-rs2244492	2	179554305	CT	0.410714	0.458333	0.030303	0.000244384	(0.00067972701707637-0.29948431750336)	rs2244492	0.4133	0.6067	0.3501	0.1677	0.3827	0.4816	0.5949	0.3605	0.3798	0.6069	0.3621	0.2732	0.1677	0.4981	0.3565	0.3488	0.4532	0.37109
GSA-rs2244492	2	179554305	CC	0.410714	0.458333	9.53333	0.0301169	(1.05404129720775-440.204197888227)	rs2244492	0.4133	0.6067	0.3501	0.1677	0.3827	0.4816	0.5949	0.3605	0.3798	0.6069	0.3621	0.2732	0.1677	0.4981	0.3565	0.3488	0.4532	0.37109
GSA-rs2244492	2	179554305	TT	0.410714	0.458333	Inf	0.0789892	(0.827224533641084-Inf)	rs2244492	0.4133	0.6067	0.3501	0.1677	0.3827	0.4816	0.5949	0.3605	0.3798	0.6069	0.3621	0.2732	0.1677	0.4981	0.3565	0.3488	0.4532	0.37109
GSA-rs2262138	19	16352403	CC	0.803571	0.625	0	0.00541635	(0-0.54948431997066)	rs2262138	0.6811	0.5832	0.7867	0.6181	0.7545	0.728	-	-	-	-	-	-	-	-	-	-	-	-
GSA-rs2262138	19	16352403	CT	0.803571	0.625	7.11765	0.0674496	(0.780497161975228-333.118083271141)	rs2262138	0.6811	0.5832	0.7867	0.6181	0.7545	0.728	-	-	-	-	-	-	-	-	-	-	-	-
GSA-rs2262138	19	16352403	TT	0.803571	0.625	1.1039	1	(0.216357641823013-5.30211513386173)	rs2262138	0.6811	0.5832	0.7867	0.6181	0.7545	0.728	-	-	-	-	-	-	-	-	-	-	-	-
GSA-rs2273027	17	18250527	CC	0.267857	0.666667	Inf	0.00109825	(2.47890595237404-Inf)	rs2273027	0.4463	0.5628	0.415	0.4802	0.3469	0.3783	-	-	-	-	-	-	-	-	-	-	-	-
GSA-rs2273027	17	18250527	TT	0.267857	0.666667	0.153846	0.0547653	(0.0125490278404852-1.37415853243732)	rs2273027	0.4463	0.5628	0.415	0.4802	0.3469	0.3783	-	-	-	-	-	-	-	-	-	-	-	-
GSA-rs2273027	17	18250527	CT	0.267857	0.666667	0.323529	0.169753	(0.0583129899925961-1.61398592891602)	rs2273027	0.4463	0.5628	0.415	0.4802	0.3469	0.3783	-	-	-	-	-	-	-	-	-	-	-	-
GSA-rs2274838	9	137829465	TT	0.589286	0.208333	0.0857143	0.00328897	(0.011331074620212-0.571842908466423)	rs2274838	0.605	0.8971	0.366	0.5952	0.4761	0.5225	-	-	-	-	-	-	-	-	-	-	-	-
GSA-rs2274838	9	137829465	CC	0.589286	0.208333	Inf	0.0789892	(0.827224533641084-Inf)	rs2274838	0.605	0.8971	0.366	0.5952	0.4761	0.5225	-	-	-	-	-	-	-	-	-	-	-	-
GSA-rs2274838	9	137829465	CT	0.589286	0.208333	2.16364	0.315387	(0.446889761001132-10.8951927194832)	rs2274838	0.605	0.8971	0.366	0.5952	0.4761	0.5225	-	-	-	-	-	-	-	-	-	-	-	-
GSA-rs2275137	9	133901819	AC	0.0714286	0.291667	0.119048	0.00775276	(0.0187360248865574-0.717587427083717)	rs2275137	0.3203	0.6082	0.2997	0.1399	0.173	0.2832	0.5363	0.1548	0.2184	0.5688	0.2772	0.2059	0.1538	0.109	0.1714	0.2146	0.2625	0.152864
GSA-rs2275137	9	133901819	CC	0.0714286	0.291667	8.4	0.00775276	(1.39355841846897-53.3731144175342)	rs2275137	0.3203	0.6082	0.2997	0.1399	0.173	0.2832	0.5363	0.1548	0.2184	0.5688	0.2772	0.2059	0.1538	0.109	0.1714	0.2146	0.2625	0.152864
GSA-rs2275137	9	133901819	AA	0.0714286	0.291667	NA	1	(0-Inf)	rs2275137	0.3203	0.6082	0.2997	0.1399	0.173	0.2832	0.5363	0.1548	0.2184	0.5688	0.2772	0.2059	0.1538	0.109	0.1714	0.2146	0.2625	0.152864
GSA-rs2276774	3	122646828	AA	0.0178571	0.25	19.2857	0.00601816	(1.61347657433646-938.446329223144)	rs2276774	0.1362	0.1846	0.1744	0.0595	0.1392	0.1196	0.1552	0.1513	0.137	0.1575	0.1225	0.1732	0.05508	0.09266	0.156	0.1562	0.1374	0.14529
GSA-rs2276774	3	122646828	AG	0.0178571	0.25	0.0740741	0.0222672	(0.00145917986769144-0.95533397705163)	rs2276774	0.1362	0.1846	0.1744	0.0595	0.1392	0.1196	0.1552	0.1513	0.137	0.1575	0.1225	0.1732	0.05508	0.09266	0.156	0.1562	0.1374	0.14529
GSA-rs2276774	3	122646828	GG	0.0178571	0.25	0	0.3	(0-16.7143260210748)	rs2276774	0.1362	0.1846	0.1744	0.0595	0.1392	0.1196	0.1552	0.1513	0.137	0.1575	0.1225	0.1732	0.05508	0.09266	0.156	0.1562	0.1374	0.14529
GSA-rs2282241	9	27572255	AC	0.482143	0.5	15	0.00117477	(2.21048931273224-159.37538610651)	rs2282241	0.4325	0.1006	0.611	0.6756	0.4404	0.4959	-	-	-	-	-	-	-	-	-	-	-	-
GSA-rs2282241	9	27572255	AA	0.482143	0.5	0.168	0.0385742	(0.0218258100410332-1.16572867593523)	rs2282241	0.4325	0.1006	0.611	0.6756	0.4404	0.4959	-	-	-	-	-	-	-	-	-	-	-	-
GSA-rs2282241	9	27572255	CC	0.482143	0.5	0.233333	0.0967806	(0.0367192341622168-1.46862569950931)	rs2282241	0.4325	0.1006	0.611	0.6756	0.4404	0.4959	-	-	-	-	-	-	-	-	-	-	-	-
GSA-rs2299671	16	24269658	GG	0.125	0.625	40.3333	5.20572e-05	(3.94162479740919-1789.49304950399)	rs2299671	0.2774	0.2284	0.379	0.2361	0.2644	0.3272	-	-	-	-	-	-	-	-	-	-	-	-
GSA-rs2299671	16	24269658	AG	0.125	0.625	0.15528	0.0213252	(0.0267304619092598-0.875718227214413)	rs2299671	0.2774	0.2284	0.379	0.2361	0.2644	0.3272	-	-	-	-	-	-	-	-	-	-	-	-
GSA-rs2299671	16	24269658	AA	0.125	0.625	0.0740741	0.0222672	(0.00145917986769144-0.95533397705163)	rs2299671	0.2774	0.2284	0.379	0.2361	0.2644	0.3272	-	-	-	-	-	-	-	-	-	-	-	-
GSA-rs2316028	2	236228369	AA	0.660714	0.5	0	0.00541635	(0-0.54948431997066)	rs2316028	0.6258	0.5681	0.6167	0.7768	0.6014	0.5798	-	-	-	-	-	-	-	-	-	-	-	-
GSA-rs2316028	2	236228369	AG	0.660714	0.5	4.22222	0.0793756	(0.824373213581884-23.7325165667562)	rs2316028	0.6258	0.5681	0.6167	0.7768	0.6014	0.5798	-	-	-	-	-	-	-	-	-	-	-	-
GSA-rs2316028	2	236228369	GG	0.660714	0.5	0.947368	1	(0.186583687027704-5.48190387863285)	rs2316028	0.6258	0.5681	0.6167	0.7768	0.6014	0.5798	-	-	-	-	-	-	-	-	-	-	-	-
GSA-rs2323178	17	14301613	CT	0.482143	0.5	0.0947368	0.00501759	(0.00897956256364812-0.613818478066718)	rs2323178	0.5569	0.5862	0.4308	0.5794	0.5139	0.6278	-	-	-	-	-	-	-	-	-	-	-	-
GSA-rs2323178	17	14301613	CC	0.482143	0.5	6.11111	0.124442	(0.664003436692615-288.45193746002)	rs2323178	0.5569	0.5862	0.4308	0.5794	0.5139	0.6278	-	-	-	-	-	-	-	-	-	-	-	-
GSA-rs2323178	17	14301613	TT	0.482143	0.5	5.21053	0.230694	(0.558524830415945-248.464580432354)	rs2323178	0.5569	0.5862	0.4308	0.5794	0.5139	0.6278	-	-	-	-	-	-	-	-	-	-	-	-
GSA-rs2340029	8	95183490	GG	0.339286	0.583333	0	0.00541635	(0-0.54948431997066)	rs2340029	0.3371	0.2065	0.2651	0.3234	0.4294	0.4836	-	-	-	-	-	-	-	-	-	-	-	-
GSA-rs2340029	8	95183490	AG	0.339286	0.583333	2.11111	0.310981	(0.422055746348765-10.3988621248288)	rs2340029	0.3371	0.2065	0.2651	0.3234	0.4294	0.4836	-	-	-	-	-	-	-	-	-	-	-	-
GSA-rs2340029	8	95183490	AA	0.339286	0.583333	2.36842	0.450696	(0.368687531774649-26.1800318026583)	rs2340029	0.3371	0.2065	0.2651	0.3234	0.4294	0.4836	-	-	-	-	-	-	-	-	-	-	-	-
GSA-rs2343379	16	24633517	GG	0.0357143	0.333333	18.2	0.00114635	(2.29223947732254-206.378184381316)	rs2343379	0.0563	0.0174	0.0476	0.0079	0.1312	0.0879	-	-	-	-	-	-	-	-	-	-	-	-
GSA-rs2343379	16	24633517	AG	0.0357143	0.333333	0.0769231	0.00483642	(0.00669558360706052-0.610378005983298)	rs2343379	0.0563	0.0174	0.0476	0.0079	0.1312	0.0879	-	-	-	-	-	-	-	-	-	-	-	-
GSA-rs2343379	16	24633517	AA	0.0357143	0.333333	0	0.3	(0-16.7143260210748)	rs2343379	0.0563	0.0174	0.0476	0.0079	0.1312	0.0879	-	-	-	-	-	-	-	-	-	-	-	-
GSA-rs2377311	1	226624910	AG	0.428571	0.5	0.08	0.00205365	(0.00755611340974053-0.528774018870913)	rs2377311	0.3976	0.3949	0.3228	0.1349	0.503	0.6166	-	-	-	-	-	-	-	-	-	-	-	-
GSA-rs2377311	1	226624910	GG	0.428571	0.5	8.25	0.0626811	(0.909770669090598-383.334699570423)	rs2377311	0.3976	0.3949	0.3228	0.1349	0.503	0.6166	-	-	-	-	-	-	-	-	-	-	-	-
GSA-rs2377311	1	226624910	AA	0.428571	0.5	4.4	0.233181	(0.462499133510296-212.457732221468)	rs2377311	0.3976	0.3949	0.3228	0.1349	0.503	0.6166	-	-	-	-	-	-	-	-	-	-	-	-
GSA-rs2418410	9	118540831	GT	0.160714	0.416667	0.0947368	0.00501759	(0.00897956256364812-0.613818478066718)	rs2418410	0.2131	0.1914	0.1844	0.1706	0.2654	0.2526	-	-	-	-	-	-	-	-	-	-	-	-
GSA-rs2418410	9	118540831	GG	0.160714	0.416667	10.5556	0.00501759	(1.62914613315259-111.363999405526)	rs2418410	0.2131	0.1914	0.1844	0.1706	0.2654	0.2526	-	-	-	-	-	-	-	-	-	-	-	-
GSA-rs2418410	9	118540831	TT	0.160714	0.416667	NA	1	(0-Inf)	rs2418410	0.2131	0.1914	0.1844	0.1706	0.2654	0.2526	-	-	-	-	-	-	-	-	-	-	-	-
GSA-rs2420201	2	72356370	GG	0	0.166667	Inf	0.00541635	(1.81988814540403-Inf)	rs2420201	0.0801	0.1339	0.1427	0.002	0.0457	0.0787	-	-	-	-	-	-	-	-	-	-	-	-
GSA-rs2420201	2	72356370	AG	0	0.166667	0	0.00541635	(0-0.54948431997066)	rs2420201	0.0801	0.1339	0.1427	0.002	0.0457	0.0787	-	-	-	-	-	-	-	-	-	-	-	-
GSA-rs2420201	2	72356370	AA	0	0.166667	NA	1	(0-Inf)	rs2420201	0.0801	0.1339	0.1427	0.002	0.0457	0.0787	-	-	-	-	-	-	-	-	-	-	-	-
GSA-rs2433363	15	48352252	AA	0.660714	0.375	0.0769231	0.00483642	(0.00669558360706052-0.610378005983298)	rs2433363	0.6807	0.7481	0.5576	0.873	0.5795	0.5828	-	-	-	-	-	-	-	-	-	-	-	-
GSA-rs2433363	15	48352252	AG	0.660714	0.375	3.46154	0.165382	(0.651256631526663-23.4082839257719)	rs2433363	0.6807	0.7481	0.5576	0.873	0.5795	0.5828	-	-	-	-	-	-	-	-	-	-	-	-
GSA-rs2433363	15	48352252	GG	0.660714	0.375	1.94118	0.484369	(0.362613641173738-13.411148677513)	rs2433363	0.6807	0.7481	0.5576	0.873	0.5795	0.5828	-	-	-	-	-	-	-	-	-	-	-	-
GSA-rs2454141	16	76090200	AG	0.160714	0.333333	0.108696	0.00754711	(0.0174800991298058-0.632651794566545)	rs2454141	0.1779	0.1982	0.1499	0.0585	0.2386	0.2311	-	-	-	-	-	-	-	-	-	-	-	-
GSA-rs2454141	16	76090200	AA	0.160714	0.333333	6	0.0296967	(1.11899371563504-34.7421123108289)	rs2454141	0.1779	0.1982	0.1499	0.0585	0.2386	0.2311	-	-	-	-	-	-	-	-	-	-	-	-
GSA-rs2454141	16	76090200	GG	0.160714	0.333333	Inf	1	(0.0792556879183869-Inf)	rs2454141	0.1779	0.1982	0.1499	0.0585	0.2386	0.2311	-	-	-	-	-	-	-	-	-	-	-	-
GSA-rs2472449	9	107604197	GG	0.428571	0.0416667	0.0505051	0.00154526	(0.00111927989661312-0.469604634080825)	rs2472449	0.5859	0.8306	0.451	0.7887	0.325	0.41	-	-	-	-	-	-	-	-	-	-	-	-
GSA-rs2472449	9	107604197	GT	0.428571	0.0416667	8.25	0.0626811	(0.909770669090598-383.334699570423)	rs2472449	0.5859	0.8306	0.451	0.7887	0.325	0.41	-	-	-	-	-	-	-	-	-	-	-	-
GSA-rs2472449	9	107604197	TT	0.428571	0.0416667	Inf	0.152916	(0.531784850268039-Inf)	rs2472449	0.5859	0.8306	0.451	0.7887	0.325	0.41	-	-	-	-	-	-	-	-	-	-	-	-
GSA-rs2593852	3	71174872	GT	0.339286	0.375	0.111111	0.00504319	(0.0159765024681499-0.643440382328561)	rs2593852	0.3812	0.1982	0.2911	0.5982	0.3241	0.5276	-	-	-	-	-	-	-	-	-	-	-	-
GSA-rs2593852	3	71174872	GG	0.339286	0.375	Inf	0.152916	(0.531784850268039-Inf)	rs2593852	0.3812	0.1982	0.2911	0.5982	0.3241	0.5276	-	-	-	-	-	-	-	-	-	-	-	-
GSA-rs2593852	3	71174872	TT	0.339286	0.375	3.46154	0.165382	(0.651256631526663-23.4082839257719)	rs2593852	0.3812	0.1982	0.2911	0.5982	0.3241	0.5276	-	-	-	-	-	-	-	-	-	-	-	-
GSA-rs2602958	5	99226983	AA	0.339286	0.625	0	0.00541635	(0-0.54948431997066)	rs2602958	0.4742	0.2821	0.4179	0.5972	0.506	0.6145	-	-	-	-	-	-	-	-	-	-	-	-
GSA-rs2602958	5	99226983	GG	0.339286	0.625	5.21053	0.230694	(0.558524830415945-248.464580432354)	rs2602958	0.4742	0.2821	0.4179	0.5972	0.506	0.6145	-	-	-	-	-	-	-	-	-	-	-	-
GSA-rs2602958	5	99226983	AG	0.339286	0.625	1.50794	0.720086	(0.288112467222723-7.4114619049504)	rs2602958	0.4742	0.2821	0.4179	0.5972	0.506	0.6145	-	-	-	-	-	-	-	-	-	-	-	-
GSA-rs2631896	8	21124021	CC	0.196429	0.583333	0	0.00541635	(0-0.54948431997066)	rs2631896	0.3758	0.9054	0.2233	0.0605	0.2177	0.2556	-	-	-	-	-	-	-	-	-	-	-	-
GSA-rs2631896	8	21124021	TT	0.196429	0.583333	7.72727	0.0158134	(1.22462493292317-81.2282823142827)	rs2631896	0.3758	0.9054	0.2233	0.0605	0.2177	0.2556	-	-	-	-	-	-	-	-	-	-	-	-
GSA-rs2631896	8	21124021	CT	0.196429	0.583333	0.647059	0.728464	(0.13410006148526-3.15354089910168)	rs2631896	0.3758	0.9054	0.2233	0.0605	0.2177	0.2556	-	-	-	-	-	-	-	-	-	-	-	-
GSA-rs2676629	9	115371397	AG	0.910714	0.666667	0.06	0.000738229	(0.00770757621865021-0.413773008956694)	rs2676629	0.8427	0.9297	0.8473	0.6984	0.8429	0.8701	-	-	-	-	-	-	-	-	-	-	-	-
GSA-rs2676629	9	115371397	AA	0.910714	0.666667	12	0.00194763	(1.92763913256235-80.3534682506742)	rs2676629	0.8427	0.9297	0.8473	0.6984	0.8429	0.8701	-	-	-	-	-	-	-	-	-	-	-	-
GSA-rs2676629	9	115371397	GG	0.910714	0.666667	Inf	1	(0.0110044642857143-Inf)	rs2676629	0.8427	0.9297	0.8473	0.6984	0.8429	0.8701	-	-	-	-	-	-	-	-	-	-	-	-
GSA-rs2679803	3	40173240	AG	0.446429	0.375	0.111111	0.00504319	(0.0159765024681499-0.643440382328561)	rs2679803	0.246	0.0983	0.4712	0.0972	0.4911	0.1871	-	-	-	-	-	-	-	-	-	-	-	-
GSA-rs2679803	3	40173240	AA	0.446429	0.375	Inf	0.0374759	(0.996174043214234-Inf)	rs2679803	0.246	0.0983	0.4712	0.0972	0.4911	0.1871	-	-	-	-	-	-	-	-	-	-	-	-
GSA-rs2679803	3	40173240	GG	0.446429	0.375	2.25	0.477364	(0.422936386811194-15.4208606651179)	rs2679803	0.246	0.0983	0.4712	0.0972	0.4911	0.1871	-	-	-	-	-	-	-	-	-	-	-	-
GSA-rs2687189	3	60423009	CT	0.964286	0.833333	0	0.00541635	(0-0.54948431997066)	rs2687189	-	0.8086	0.8314	0.5942	0.9404	0.6748	-	-	-	-	-	-	-	-	-	-	-	-
GSA-rs2687189	3	60423009	CC	0.964286	0.833333	13.5	0.0222672	(1.04675435399693-685.316472726621)	rs2687189	-	0.8086	0.8314	0.5942	0.9404	0.6748	-	-	-	-	-	-	-	-	-	-	-	-
GSA-rs2687189	3	60423009	TT	0.964286	0.833333	Inf	1	(0.0110044642857143-Inf)	rs2687189	-	0.8086	0.8314	0.5942	0.9404	0.6748	-	-	-	-	-	-	-	-	-	-	-	-
GSA-rs2701076	12	71910388	GG	0.928571	0.666667	8.4	0.00775276	(1.39355841846897-53.3731144175342)	rs2701076	0.9036	0.8404	0.9395	0.9673	0.8956	0.9059	-	-	-	-	-	-	-	-	-	-	-	-
GSA-rs2701076	12	71910388	AG	0.928571	0.666667	0.166667	0.0410895	(0.0265669134235499-1.00767360873011)	rs2701076	0.9036	0.8404	0.9395	0.9673	0.8956	0.9059	-	-	-	-	-	-	-	-	-	-	-	-
GSA-rs2701076	12	71910388	AA	0.928571	0.666667	0	0.3	(0-16.7143260210748)	rs2701076	0.9036	0.8404	0.9395	0.9673	0.8956	0.9059	-	-	-	-	-	-	-	-	-	-	-	-
GSA-rs2764730	9	25055796	GT	0.285714	0.5	0	0.000119067	(0-0.265191433517906)	rs2764730	0.4924	0.4092	0.4885	0.748	0.3807	0.4591	-	-	-	-	-	-	-	-	-	-	-	-
GSA-rs2764730	9	25055796	TT	0.285714	0.5	Inf	0.00109825	(2.47890595237404-Inf)	rs2764730	0.4924	0.4092	0.4885	0.748	0.3807	0.4591	-	-	-	-	-	-	-	-	-	-	-	-
GSA-rs2764730	9	25055796	GG	0.285714	0.5	Inf	0.540891	(0.174696176502179-Inf)	rs2764730	0.4924	0.4092	0.4885	0.748	0.3807	0.4591	-	-	-	-	-	-	-	-	-	-	-	-
GSA-rs2764738	9	25070448	GT	0.410714	0.583333	0.0947368	0.00501759	(0.00897956256364812-0.613818478066718)	rs2764738	0.5345	0.4826	0.5216	0.7421	0.4493	0.4877	-	-	-	-	-	-	-	-	-	-	-	-
GSA-rs2764738	9	25070448	TT	0.410714	0.583333	Inf	0.00739287	(1.61499393641842-Inf)	rs2764738	0.5345	0.4826	0.5216	0.7421	0.4493	0.4877	-	-	-	-	-	-	-	-	-	-	-	-
GSA-rs2764738	9	25070448	GG	0.410714	0.583333	1.66667	0.696887	(0.246760837004038-19.0620263633444)	rs2764738	0.5345	0.4826	0.5216	0.7421	0.4493	0.4877	-	-	-	-	-	-	-	-	-	-	-	-
GSA-rs2765325	13	101633339	AA	0.517857	0.833333	0.0909091	0.00315872	(0.0128422427996676-0.545140600422775)	rs2765325	0.6957	0.6112	0.745	0.7788	0.6233	0.7638	-	-	-	-	-	-	-	-	-	-	-	-
GSA-rs2765325	13	101633339	AG	0.517857	0.833333	7.72727	0.0158134	(1.22462493292317-81.2282823142827)	rs2765325	0.6957	0.6112	0.745	0.7788	0.6233	0.7638	-	-	-	-	-	-	-	-	-	-	-	-
GSA-rs2765325	13	101633339	GG	0.517857	0.833333	2.3913	0.647937	(0.221020304785015-123.150995850118)	rs2765325	0.6957	0.6112	0.745	0.7788	0.6233	0.7638	-	-	-	-	-	-	-	-	-	-	-	-
GSA-rs2776597	14	98402030	CT	0.910714	0.708333	0.0857143	0.00328897	(0.011331074620212-0.571842908466423)	rs2776597	0.7466	0.528	0.8818	0.7946	0.8598	0.7802	-	-	-	-	-	-	-	-	-	-	-	-
GSA-rs2776597	14	98402030	CC	0.910714	0.708333	8.4	0.00775276	(1.39355841846897-53.3731144175342)	rs2776597	0.7466	0.528	0.8818	0.7946	0.8598	0.7802	-	-	-	-	-	-	-	-	-	-	-	-
GSA-rs2776597	14	98402030	TT	0.910714	0.708333	Inf	1	(0.0110044642857143-Inf)	rs2776597	0.7466	0.528	0.8818	0.7946	0.8598	0.7802	-	-	-	-	-	-	-	-	-	-	-	-
GSA-rs2777802	9	107569337	CC	0.678571	0.958333	0.0681818	0.00528895	(0.00149877220518891-0.621739332156815)	rs2777802	0.5853	0.3116	0.755	0.5933	0.7873	0.6186	-	-	-	-	-	-	-	-	-	-	-	-
GSA-rs2777802	9	107569337	CT	0.678571	0.958333	11	0.0151263	(1.21605616830673-505.1413898973)	rs2777802	0.5853	0.3116	0.755	0.5933	0.7873	0.6186	-	-	-	-	-	-	-	-	-	-	-	-
GSA-rs2777802	9	107569337	TT	0.678571	0.958333	Inf	1	(0.0792556879183869-Inf)	rs2777802	0.5853	0.3116	0.755	0.5933	0.7873	0.6186	-	-	-	-	-	-	-	-	-	-	-	-
GSA-rs2812212	13	50910525	AG	0.392857	0.458333	0.0363636	0.000345729	(0.000812233795560285-0.350155909894544)	rs2812212	0.3832	0.3207	0.5821	0.124	0.4732	0.501	-	-	-	-	-	-	-	-	-	-	-	-
GSA-rs2812212	13	50910525	AA	0.392857	0.458333	9.53333	0.0301169	(1.05404129720775-440.204197888227)	rs2812212	0.3832	0.3207	0.5821	0.124	0.4732	0.501	-	-	-	-	-	-	-	-	-	-	-	-
GSA-rs2812212	13	50910525	GG	0.392857	0.458333	Inf	0.0809974	(0.67301595798226-Inf)	rs2812212	0.3832	0.3207	0.5821	0.124	0.4732	0.501	-	-	-	-	-	-	-	-	-	-	-	-
GSA-rs2825663	21	20955904	AG	0.160714	0.333333	0.108696	0.00754711	(0.0174800991298058-0.632651794566545)	rs2825663	0.2889	0.5802	0.2003	0.2688	0.168	0.1033	-	-	-	-	-	-	-	-	-	-	-	-
GSA-rs2825663	21	20955904	GG	0.160714	0.333333	6	0.0296967	(1.11899371563504-34.7421123108289)	rs2825663	0.2889	0.5802	0.2003	0.2688	0.168	0.1033	-	-	-	-	-	-	-	-	-	-	-	-
GSA-rs2825663	21	20955904	AA	0.160714	0.333333	Inf	1	(0.0792556879183869-Inf)	rs2825663	0.2889	0.5802	0.2003	0.2688	0.168	0.1033	-	-	-	-	-	-	-	-	-	-	-	-
GSA-rs2830008	21	27391459	CT	0.196429	0.375	0.111111	0.00504319	(0.0159765024681499-0.643440382328561)	rs2830008	0.1865	0.1558	0.2089	0.119	0.2087	0.2587	-	-	-	-	-	-	-	-	-	-	-	-
GSA-rs2830008	21	27391459	TT	0.196429	0.375	6.33333	0.0177284	(1.14532469043306-43.1391481427581)	rs2830008	0.1865	0.1558	0.2089	0.119	0.2087	0.2587	-	-	-	-	-	-	-	-	-	-	-	-
GSA-rs2830008	21	27391459	CC	0.196429	0.375	Inf	1	(0.0792556879183869-Inf)	rs2830008	0.1865	0.1558	0.2089	0.119	0.2087	0.2587	-	-	-	-	-	-	-	-	-	-	-	-
GSA-rs28445683	4	167560402	AG	0.107143	0.25	0.0769231	0.00483642	(0.00669558360706052-0.610378005983298)	rs28445683	0.1122	0.0098	0.2925	0.0625	0.1441	0.1411	-	-	-	-	-	-	-	-	-	-	-	-
GSA-rs28445683	4	167560402	AA	0.107143	0.25	6	0.0410895	(0.992384827126932-37.6408047128863)	rs28445683	0.1122	0.0098	0.2925	0.0625	0.1441	0.1411	-	-	-	-	-	-	-	-	-	-	-	-
GSA-rs28445683	4	167560402	GG	0.107143	0.25	Inf	1	(0.0792556879183869-Inf)	rs28445683	0.1122	0.0098	0.2925	0.0625	0.1441	0.1411	-	-	-	-	-	-	-	-	-	-	-	-
GSA-rs28515190	3	161028605	AA	0.410714	0.625	0.037037	0.0014302	(0.000784755548352411-0.429798707426315)	rs28515190	0.7965	0.91	0.7464	0.9623	0.5099	0.8027	-	-	-	-	-	-	-	-	-	-	-	-
GSA-rs28515190	3	161028605	AG	0.410714	0.625	9	0.00504319	(1.55414553929779-62.5919222303852)	rs28515190	0.7965	0.91	0.7464	0.9623	0.5099	0.8027	-	-	-	-	-	-	-	-	-	-	-	-
GSA-rs28515190	3	161028605	GG	0.410714	0.625	0.818182	1	(0.135685397208815-6.19371829080537)	rs28515190	0.7965	0.91	0.7464	0.9623	0.5099	0.8027	-	-	-	-	-	-	-	-	-	-	-	-
GSA-rs28549902	5	20970950	CC	0.0714286	0.375	12	0.00194763	(1.92763913256235-80.3534682506742)	rs28549902	0.1026	0.1513	0.0749	0.0804	0.1014	0.0808	-	-	-	-	-	-	-	-	-	-	-	-
GSA-rs28549902	5	20970950	AC	0.0714286	0.375	0.119048	0.00775276	(0.0187360248865574-0.717587427083717)	rs28549902	0.1026	0.1513	0.0749	0.0804	0.1014	0.0808	-	-	-	-	-	-	-	-	-	-	-	-
GSA-rs28549902	5	20970950	AA	0.0714286	0.375	0	0.3	(0-16.7143260210748)	rs28549902	0.1026	0.1513	0.0749	0.0804	0.1014	0.0808	-	-	-	-	-	-	-	-	-	-	-	-
GSA-rs28566824	2	4405897	GG	0.178571	0.458333	10.5556	0.00501759	(1.62914613315259-111.363999405526)	rs28566824	0.1837	0.2231	0.1844	0.0417	0.1511	0.3098	-	-	-	-	-	-	-	-	-	-	-	-
GSA-rs28566824	2	4405897	AG	0.178571	0.458333	0.133333	0.0129951	(0.0194187885849982-0.752166486171481)	rs28566824	0.1837	0.2231	0.1844	0.0417	0.1511	0.3098	-	-	-	-	-	-	-	-	-	-	-	-
GSA-rs28566824	2	4405897	AA	0.178571	0.458333	0.407407	0.515385	(0.00501698235947549-34.8621293651385)	rs28566824	0.1837	0.2231	0.1844	0.0417	0.1511	0.3098	-	-	-	-	-	-	-	-	-	-	-	-
GSA-rs28667938	16	57557585	CC	0.160714	0.458333	12.5	0.00205365	(1.89116704738121-132.343169798233)	rs28667938	0.2817	0.6377	0.1859	0.0387	0.2475	0.1544	-	-	-	-	-	-	-	-	-	-	-	-
GSA-rs28667938	16	57557585	CT	0.160714	0.458333	0.111111	0.00504319	(0.0159765024681499-0.643440382328561)	rs28667938	0.2817	0.6377	0.1859	0.0387	0.2475	0.1544	-	-	-	-	-	-	-	-	-	-	-	-
GSA-rs28667938	16	57557585	TT	0.160714	0.458333	0.407407	0.515385	(0.00501698235947549-34.8621293651385)	rs28667938	0.2817	0.6377	0.1859	0.0387	0.2475	0.1544	-	-	-	-	-	-	-	-	-	-	-	-
GSA-rs2936753	12	119165091	AG	0.759259	0.916667	Inf	0.00296914	(1.98545164545502-Inf)	rs2936753	0.8922	0.9773	0.7882	0.9623	0.7644	0.91	-	-	-	-	-	-	-	-	-	-	-	-
GSA-rs2936753	12	119165091	AA	0.759259	0.916667	0.0979021	0.0282566	(0.00212075678971183-0.893553282913361)	rs2936753	0.8922	0.9773	0.7882	0.9623	0.7644	0.91	-	-	-	-	-	-	-	-	-	-	-	-
GSA-rs2936753	12	119165091	GG	0.759259	0.916667	0	0.307692	(0-17.3333784911477)	rs2936753	0.8922	0.9773	0.7882	0.9623	0.7644	0.91	-	-	-	-	-	-	-	-	-	-	-	-
GSA-rs3104992	8	96572791	GG	0.392857	0.0833333	0.08	0.00205365	(0.00755611340974053-0.528774018870913)	rs3104992	0.5381	0.4902	0.5115	0.7143	0.3648	0.6186	-	-	-	-	-	-	-	-	-	-	-	-
GSA-rs3104992	8	96572791	AG	0.392857	0.0833333	9	0.0138141	(1.41029916107283-94.8369354338342)	rs3104992	0.5381	0.4902	0.5115	0.7143	0.3648	0.6186	-	-	-	-	-	-	-	-	-	-	-	-
GSA-rs3104992	8	96572791	AA	0.392857	0.0833333	Inf	1	(0.0792556879183869-Inf)	rs3104992	0.5381	0.4902	0.5115	0.7143	0.3648	0.6186	-	-	-	-	-	-	-	-	-	-	-	-
GSA-rs3135871	4	1802211	CT	0.0535714	0.25	0.037037	0.0014302	(0.000784755548352411-0.429798707426315)	rs3135871	0.103	0.0461	0.0951	0.0387	0.1491	0.2045	-	-	-	-	-	-	-	-	-	-	-	-
GSA-rs3135871	4	1802211	TT	0.0535714	0.25	13	0.00483642	(1.63832901939026-149.352178792226)	rs3135871	0.103	0.0461	0.0951	0.0387	0.1491	0.2045	-	-	-	-	-	-	-	-	-	-	-	-
GSA-rs3135871	4	1802211	CC	0.0535714	0.25	Inf	1	(0.0110044642857143-Inf)	rs3135871	0.103	0.0461	0.0951	0.0387	0.1491	0.2045	-	-	-	-	-	-	-	-	-	-	-	-
GSA-rs3135872	4	1802278	AG	0.0714286	0.25	0.0769231	0.00483642	(0.00669558360706052-0.610378005983298)	rs3135872	0.2121	0.3918	0.1383	0.0685	0.17	0.2127	-	-	-	-	-	-	-	-	-	-	-	-
GSA-rs3135872	4	1802278	AA	0.0714286	0.25	8.33333	0.0122166	(1.24725288387893-63.0000063746069)	rs3135872	0.2121	0.3918	0.1383	0.0685	0.17	0.2127	-	-	-	-	-	-	-	-	-	-	-	-
GSA-rs3135872	4	1802278	GG	0.0714286	0.25	Inf	1	(0.0110044642857143-Inf)	rs3135872	0.2121	0.3918	0.1383	0.0685	0.17	0.2127	-	-	-	-	-	-	-	-	-	-	-	-
GSA-rs34548081	18	63385055	CC	0	0.166667	Inf	0.00541635	(1.81988814540403-Inf)	rs34548081	0.0182	0.003	0.0144	0.0069	0.0358	0.0348	-	-	-	-	-	-	-	-	-	-	-	-
GSA-rs34548081	18	63385055	CT	0	0.166667	0	0.00541635	(0-0.54948431997066)	rs34548081	0.0182	0.003	0.0144	0.0069	0.0358	0.0348	-	-	-	-	-	-	-	-	-	-	-	-
GSA-rs34548081	18	63385055	TT	0	0.166667	NA	1	(0-Inf)	rs34548081	0.0182	0.003	0.0144	0.0069	0.0358	0.0348	-	-	-	-	-	-	-	-	-	-	-	-
GSA-rs34872471	10	114754071	CC	0.303571	0.416667	0	0.00541635	(0-0.54948431997066)	rs34872471	0.2424	0.3116	0.2435	0.0228	0.3151	0.2996	-	-	-	-	-	-	-	-	-	-	-	-
GSA-rs34872471	10	114754071	CT	0.303571	0.416667	7.72727	0.0158134	(1.22462493292317-81.2282823142827)	rs34872471	0.2424	0.3116	0.2435	0.0228	0.3151	0.2996	-	-	-	-	-	-	-	-	-	-	-	-
GSA-rs34872471	10	114754071	TT	0.303571	0.416667	0.647059	0.728464	(0.13410006148526-3.15354089910168)	rs34872471	0.2424	0.3116	0.2435	0.0228	0.3151	0.2996	-	-	-	-	-	-	-	-	-	-	-	-
GSA-rs34919292	10	44482558	GG	0	0.208333	Inf	0.00120363	(2.76653444752656-Inf)	rs34919292	0.031	0.0696	0.0389	0	0.0308	0.0051	-	-	-	-	-	-	-	-	-	-	-	-
GSA-rs34919292	10	44482558	GT	0	0.208333	0	0.00120363	(0-0.361463057470351)	rs34919292	0.031	0.0696	0.0389	0	0.0308	0.0051	-	-	-	-	-	-	-	-	-	-	-	-
GSA-rs34919292	10	44482558	TT	0	0.208333	NA	1	(0-Inf)	rs34919292	0.031	0.0696	0.0389	0	0.0308	0.0051	-	-	-	-	-	-	-	-	-	-	-	-
GSA-rs34927608	9	4327652	GG	0.303571	0.0416667	0.0681818	0.00528895	(0.00149877220518891-0.621739332156815)	rs34927608	0.1528	0.0537	0.1542	0.2421	0.1829	0.1626	-	-	-	-	-	-	-	-	-	-	-	-
GSA-rs34927608	9	4327652	AG	0.303571	0.0416667	12.6923	0.0121918	(1.39937102226818-579.992467817321)	rs34927608	0.1528	0.0537	0.1542	0.2421	0.1829	0.1626	-	-	-	-	-	-	-	-	-	-	-	-
GSA-rs34927608	9	4327652	AA	0.303571	0.0416667	Inf	1	(0.0110044642857143-Inf)	rs34927608	0.1528	0.0537	0.1542	0.2421	0.1829	0.1626	-	-	-	-	-	-	-	-	-	-	-	-
GSA-rs35267661	11	99601720	CC	0.0178571	0.208333	19.2857	0.00601816	(1.61347657433646-938.446329223144)	rs35267661	0.0537	0.0023	0.0245	0.1964	0.0209	0.0307	-	-	-	-	-	-	-	-	-	-	-	-
GSA-rs35267661	11	99601720	CT	0.0178571	0.208333	0.0518519	0.00601816	(0.00106559104006281-0.619779683142438)	rs35267661	0.0537	0.0023	0.0245	0.1964	0.0209	0.0307	-	-	-	-	-	-	-	-	-	-	-	-
GSA-rs35267661	11	99601720	TT	0.0178571	0.208333	NA	1	(0-Inf)	rs35267661	0.0537	0.0023	0.0245	0.1964	0.0209	0.0307	-	-	-	-	-	-	-	-	-	-	-	-
GSA-rs35728635	1	42619692	AG	0.0357143	0.25	0.0769231	0.00483642	(0.00669558360706052-0.610378005983298)	rs35728635	0.0126	0.0023	0.0187	0	0.0447	0.002	-	-	-	-	-	-	-	-	-	-	-	-
GSA-rs35728635	1	42619692	AA	0.0357143	0.25	13	0.00483642	(1.63832901939026-149.352178792226)	rs35728635	0.0126	0.0023	0.0187	0	0.0447	0.002	-	-	-	-	-	-	-	-	-	-	-	-
GSA-rs35728635	1	42619692	GG	0.0357143	0.25	NA	1	(0-Inf)	rs35728635	0.0126	0.0023	0.0187	0	0.0447	0.002	-	-	-	-	-	-	-	-	-	-	-	-
GSA-rs35747067	19	4018440	CT	0.0714286	0.291667	0.119048	0.00775276	(0.0187360248865574-0.717587427083717)	rs35747067	0.125	0.1029	0.1513	0.0149	0.2296	0.1421	-	-	-	-	-	-	-	-	-	-	-	-
GSA-rs35747067	19	4018440	TT	0.0714286	0.291667	8.4	0.00775276	(1.39355841846897-53.3731144175342)	rs35747067	0.125	0.1029	0.1513	0.0149	0.2296	0.1421	-	-	-	-	-	-	-	-	-	-	-	-
GSA-rs35747067	19	4018440	CC	0.0714286	0.291667	NA	1	(0-Inf)	rs35747067	0.125	0.1029	0.1513	0.0149	0.2296	0.1421	-	-	-	-	-	-	-	-	-	-	-	-
GSA-rs35805003	3	141536947	AC	0.0357143	0.291667	0.0549451	0.00114635	(0.00484547338662666-0.436254592896224)	rs35805003	0.1312	0.208	0.1066	0.1012	0.1262	0.0808	-	-	-	-	-	-	-	-	-	-	-	-
GSA-rs35805003	3	141536947	CC	0.0357143	0.291667	18.2	0.00114635	(2.29223947732254-206.378184381316)	rs35805003	0.1312	0.208	0.1066	0.1012	0.1262	0.0808	-	-	-	-	-	-	-	-	-	-	-	-
GSA-rs35805003	3	141536947	AA	0.0357143	0.291667	NA	1	(0-Inf)	rs35805003	0.1312	0.208	0.1066	0.1012	0.1262	0.0808	-	-	-	-	-	-	-	-	-	-	-	-
GSA-rs36054026	9	85810319	CC	0.107143	0.375	9.2	0.00754711	(1.58064832596443-57.2079135578167)	rs36054026	0.2376	0.2254	0.3516	0.1815	0.2256	0.2434	-	-	-	-	-	-	-	-	-	-	-	-
GSA-rs36054026	9	85810319	AC	0.107143	0.375	0.119048	0.00775276	(0.0187360248865574-0.717587427083717)	rs36054026	0.2376	0.2254	0.3516	0.1815	0.2256	0.2434	-	-	-	-	-	-	-	-	-	-	-	-
GSA-rs36054026	9	85810319	AA	0.107143	0.375	0.407407	0.515385	(0.00501698235947549-34.8621293651385)	rs36054026	0.2376	0.2254	0.3516	0.1815	0.2256	0.2434	-	-	-	-	-	-	-	-	-	-	-	-
GSA-rs36108299	9	136032780	TT	0	0.166667	Inf	0.00541635	(1.81988814540403-Inf)	rs36108299	0.0152	0.0045	0.0072	0.002	0.0268	0.0368	-	-	-	-	-	-	-	-	-	-	-	-
GSA-rs36108299	9	136032780	CT	0	0.166667	0	0.00541635	(0-0.54948431997066)	rs36108299	0.0152	0.0045	0.0072	0.002	0.0268	0.0368	-	-	-	-	-	-	-	-	-	-	-	-
GSA-rs36108299	9	136032780	CC	0	0.166667	NA	1	(0-Inf)	rs36108299	0.0152	0.0045	0.0072	0.002	0.0268	0.0368	-	-	-	-	-	-	-	-	-	-	-	-
GSA-rs3763048	5	169461547	CC	0.446429	0.125	0.0909091	0.00315872	(0.0128422427996676-0.545140600422775)	rs3763048	0.5068	0.6445	0.3271	0.6042	0.3489	0.5102	0.6064	0.346	0.3971	0.6149	0.3762	0.3937	0.5795	0.3242	0.335	0.3701	0.4842	0.301265
GSA-rs3763048	5	169461547	CT	0.446429	0.125	6.33333	0.0177284	(1.14532469043306-43.1391481427581)	rs3763048	0.5068	0.6445	0.3271	0.6042	0.3489	0.5102	0.6064	0.346	0.3971	0.6149	0.3762	0.3937	0.5795	0.3242	0.335	0.3701	0.4842	0.301265
GSA-rs3763048	5	169461547	TT	0.446429	0.125	Inf	0.540891	(0.174696176502179-Inf)	rs3763048	0.5068	0.6445	0.3271	0.6042	0.3489	0.5102	0.6064	0.346	0.3971	0.6149	0.3762	0.3937	0.5795	0.3242	0.335	0.3701	0.4842	0.301265
GSA-rs3767075	1	37398997	TT	0.964286	0.708333	13	0.00483642	(1.63832901939026-149.352178792226)	rs3767075	0.8377	0.7821	0.9049	0.8472	0.8827	0.8088	-	-	-	-	-	-	-	-	-	-	-	-
GSA-rs3767075	1	37398997	CT	0.964286	0.708333	0.107692	0.0174881	(0.00915472637341985-0.884498195148516)	rs3767075	0.8377	0.7821	0.9049	0.8472	0.8827	0.8088	-	-	-	-	-	-	-	-	-	-	-	-
GSA-rs3767075	1	37398997	CC	0.964286	0.708333	0	0.3	(0-16.7143260210748)	rs3767075	0.8377	0.7821	0.9049	0.8472	0.8827	0.8088	-	-	-	-	-	-	-	-	-	-	-	-
GSA-rs3779320	7	77691587	TT	0.196429	0.458333	0	0.00541635	(0-0.54948431997066)	rs3779320	0.1917	0.0613	0.1513	0.2421	0.2485	0.2863	-	-	-	-	-	-	-	-	-	-	-	-
GSA-rs3779320	7	77691587	CC	0.196429	0.458333	2.16364	0.315387	(0.446889761001132-10.8951927194832)	rs3779320	0.1917	0.0613	0.1513	0.2421	0.2485	0.2863	-	-	-	-	-	-	-	-	-	-	-	-
GSA-rs3779320	7	77691587	CT	0.196429	0.458333	1.94118	0.484369	(0.362613641173738-13.411148677513)	rs3779320	0.1917	0.0613	0.1513	0.2421	0.2485	0.2863	-	-	-	-	-	-	-	-	-	-	-	-
GSA-rs3779452	7	81668717	TT	0.732143	1	0	0.00739287	(0-0.619197371240728)	rs3779452	-	0.8616	0.8213	0.6944	0.7883	0.7587	-	-	-	-	-	-	-	-	-	-	-	-
GSA-rs3779452	7	81668717	CT	0.732143	1	Inf	0.0374759	(0.996174043214234-Inf)	rs3779452	-	0.8616	0.8213	0.6944	0.7883	0.7587	-	-	-	-	-	-	-	-	-	-	-	-
GSA-rs3779452	7	81668717	CC	0.732143	1	Inf	0.540891	(0.174696176502179-Inf)	rs3779452	-	0.8616	0.8213	0.6944	0.7883	0.7587	-	-	-	-	-	-	-	-	-	-	-	-
GSA-rs378930	1	6826467	AA	0.267857	0.583333	0	0.00541635	(0-0.54948431997066)	rs378930	0.4365	0.3926	0.268	0.626	0.3082	0.5521	-	-	-	-	-	-	-	-	-	-	-	-
GSA-rs378930	1	6826467	GG	0.267857	0.583333	4.33333	0.152326	(0.697506760660074-46.2142265450722)	rs378930	0.4365	0.3926	0.268	0.626	0.3082	0.5521	-	-	-	-	-	-	-	-	-	-	-	-
GSA-rs378930	1	6826467	AG	0.267857	0.583333	1.15385	1	(0.239960857542115-5.5284710380865)	rs378930	0.4365	0.3926	0.268	0.626	0.3082	0.5521	-	-	-	-	-	-	-	-	-	-	-	-
GSA-rs379630	9	101475633	AA	0.392857	0.583333	0.0769231	0.00483642	(0.00669558360706052-0.610378005983298)	rs379630	0.5148	0.2685	0.6628	0.6498	0.5954	0.5204	-	-	-	-	-	-	-	-	-	-	-	-
GSA-rs379630	9	101475633	AG	0.392857	0.583333	9	0.0138141	(1.41029916107283-94.8369354338342)	rs379630	0.5148	0.2685	0.6628	0.6498	0.5954	0.5204	-	-	-	-	-	-	-	-	-	-	-	-
GSA-rs379630	9	101475633	GG	0.392857	0.583333	0.8	1	(0.154318026258496-4.71343846011894)	rs379630	0.5148	0.2685	0.6628	0.6498	0.5954	0.5204	-	-	-	-	-	-	-	-	-	-	-	-
GSA-rs3814535	9	84304985	AG	0.267857	0.166667	Inf	0.00350425	(1.86943070707802-Inf)	rs3814535	0.245	0.3215	0.2262	0.2302	0.2505	0.1646	-	-	-	-	-	-	-	-	-	-	-	-
GSA-rs3814535	9	84304985	GG	0.267857	0.166667	0.2	0.0787959	(0.0188511625589-1.24222645706015)	rs3814535	0.245	0.3215	0.2262	0.2302	0.2505	0.1646	-	-	-	-	-	-	-	-	-	-	-	-
GSA-rs3814535	9	84304985	AA	0.267857	0.166667	0.185185	0.209312	(0.0030371494433004-4.11559281683821)	rs3814535	0.245	0.3215	0.2262	0.2302	0.2505	0.1646	-	-	-	-	-	-	-	-	-	-	-	-
GSA-rs3858025	9	10878846	CC	0	0.166667	Inf	0.00541635	(1.81988814540403-Inf)	rs3858025	0.1675	0.1014	0.2867	0.2173	0.0954	0.1953	-	-	-	-	-	-	-	-	-	-	-	-
GSA-rs3858025	9	10878846	CT	0	0.166667	0	0.00541635	(0-0.54948431997066)	rs3858025	0.1675	0.1014	0.2867	0.2173	0.0954	0.1953	-	-	-	-	-	-	-	-	-	-	-	-
GSA-rs3858025	9	10878846	TT	0	0.166667	NA	1	(0-Inf)	rs3858025	0.1675	0.1014	0.2867	0.2173	0.0954	0.1953	-	-	-	-	-	-	-	-	-	-	-	-
GSA-rs3913518	15	79948448	CT	0.0178571	0.208333	0.0518519	0.00601816	(0.00106559104006281-0.619779683142438)	rs3913518	0.0653	0.0272	0.0476	0.2113	0.0278	0.0174	-	-	-	-	-	-	-	-	-	-	-	-
GSA-rs3913518	15	79948448	TT	0.0178571	0.208333	19.2857	0.00601816	(1.61347657433646-938.446329223144)	rs3913518	0.0653	0.0272	0.0476	0.2113	0.0278	0.0174	-	-	-	-	-	-	-	-	-	-	-	-
GSA-rs3913518	15	79948448	CC	0.0178571	0.208333	NA	1	(0-Inf)	rs3913518	0.0653	0.0272	0.0476	0.2113	0.0278	0.0174	-	-	-	-	-	-	-	-	-	-	-	-
GSA-rs3919487	7	144955976	CC	0.25	0.666667	14.6667	0.00528895	(1.6083910865523-667.212800276054)	rs3919487	0.2993	0.208	0.3112	0.2817	0.3608	0.3691	-	-	-	-	-	-	-	-	-	-	-	-
GSA-rs3919487	7	144955976	TT	0.25	0.666667	0.107692	0.0174881	(0.00915472637341985-0.884498195148516)	rs3919487	0.2993	0.208	0.3112	0.2817	0.3608	0.3691	-	-	-	-	-	-	-	-	-	-	-	-
GSA-rs3919487	7	144955976	CT	0.25	0.666667	0.555556	0.489813	(0.114203024931307-2.73807075611623)	rs3919487	0.2993	0.208	0.3112	0.2817	0.3608	0.3691	-	-	-	-	-	-	-	-	-	-	-	-
GSA-rs4078061	17	16978536	AG	0.0178571	0.208333	0.0518519	0.00601816	(0.00106559104006281-0.619779683142438)	rs4078061	0.013	0.003	0.0274	0	0.0368	0.0051	-	-	-	-	-	-	-	-	-	-	-	-
GSA-rs4078061	17	16978536	GG	0.0178571	0.208333	19.2857	0.00601816	(1.61347657433646-938.446329223144)	rs4078061	0.013	0.003	0.0274	0	0.0368	0.0051	-	-	-	-	-	-	-	-	-	-	-	-
GSA-rs4078061	17	16978536	AA	0.0178571	0.208333	NA	1	(0-Inf)	rs4078061	0.013	0.003	0.0274	0	0.0368	0.0051	-	-	-	-	-	-	-	-	-	-	-	-
GSA-rs4088097	9	115278198	AA	0.857143	0.583333	9	0.00504319	(1.55414553929779-62.5919222303852)	rs4088097	-	0.9576	0.866	0.6677	0.7763	0.8589	-	-	-	-	-	-	-	-	-	-	-	-
GSA-rs4088097	9	115278198	AG	0.857143	0.583333	0.136364	0.0107561	(0.0228853959742497-0.757019730850945)	rs4088097	-	0.9576	0.866	0.6677	0.7763	0.8589	-	-	-	-	-	-	-	-	-	-	-	-
GSA-rs4088097	9	115278198	GG	0.857143	0.583333	0.407407	0.515385	(0.00501698235947549-34.8621293651385)	rs4088097	-	0.9576	0.866	0.6677	0.7763	0.8589	-	-	-	-	-	-	-	-	-	-	-	-
GSA-rs41302713	10	91180207	CC	0.0178571	0.208333	19.2857	0.00601816	(1.61347657433646-938.446329223144)	rs41302713	0.0054	0.0008	0.0173	0	0.0139	0	-	-	-	-	-	-	-	-	-	-	-	-
GSA-rs41302713	10	91180207	CT	0.0178571	0.208333	0.0518519	0.00601816	(0.00106559104006281-0.619779683142438)	rs41302713	0.0054	0.0008	0.0173	0	0.0139	0	-	-	-	-	-	-	-	-	-	-	-	-
GSA-rs41302713	10	91180207	TT	0.0178571	0.208333	NA	1	(0-Inf)	rs41302713	0.0054	0.0008	0.0173	0	0.0139	0	-	-	-	-	-	-	-	-	-	-	-	-
GSA-rs41308401	1	150938877	AA	0	0.166667	Inf	0.00541635	(1.81988814540403-Inf)	rs41308401	0.016	0	0.036	0	0.0487	0.0061	-	-	-	-	-	-	-	-	-	-	-	-
GSA-rs41308401	1	150938877	AG	0	0.166667	0	0.00541635	(0-0.54948431997066)	rs41308401	0.016	0	0.036	0	0.0487	0.0061	-	-	-	-	-	-	-	-	-	-	-	-
GSA-rs41308401	1	150938877	GG	0	0.166667	NA	1	(0-Inf)	rs41308401	0.016	0	0.036	0	0.0487	0.0061	-	-	-	-	-	-	-	-	-	-	-	-
GSA-rs4140538	1	169294778	AA	0	0.166667	Inf	0.00541635	(1.81988814540403-Inf)	rs4140538	0.1971	0.0772	0.1023	0.6319	0.0278	0.1524	-	-	-	-	-	-	-	-	-	-	-	-
GSA-rs4140538	1	169294778	AG	0	0.166667	0	0.00541635	(0-0.54948431997066)	rs4140538	0.1971	0.0772	0.1023	0.6319	0.0278	0.1524	-	-	-	-	-	-	-	-	-	-	-	-
GSA-rs4140538	1	169294778	GG	0	0.166667	NA	1	(0-Inf)	rs4140538	0.1971	0.0772	0.1023	0.6319	0.0278	0.1524	-	-	-	-	-	-	-	-	-	-	-	-
GSA-rs4263842	9	115917783	CT	0.64	0.7	Inf	0.0069421	(1.57405283949936-Inf)	rs4263842	-	0.5688	0.5562	0.6726	0.66	0.7321	-	-	-	-	-	-	-	-	-	-	-	-
GSA-rs4263842	9	115917783	TT	0.64	0.7	0.285714	0.146353	(0.0397297775838002-1.69189392151634)	rs4263842	-	0.5688	0.5562	0.6726	0.66	0.7321	-	-	-	-	-	-	-	-	-	-	-	-
GSA-rs4263842	9	115917783	CC	0.64	0.7	0.318182	0.321971	(0.0353463760289149-3.03815862824594)	rs4263842	-	0.5688	0.5562	0.6726	0.66	0.7321	-	-	-	-	-	-	-	-	-	-	-	-
GSA-rs4271760	2	228167544	AA	0.982143	0.791667	19.2857	0.00601816	(1.61347657433646-938.446329223144)	rs4271760	0.7506	0.5416	0.8501	0.7371	0.9046	0.818	-	-	-	-	-	-	-	-	-	-	-	-
GSA-rs4271760	2	228167544	AG	0.982143	0.791667	0.0518519	0.00601816	(0.00106559104006281-0.619779683142438)	rs4271760	0.7506	0.5416	0.8501	0.7371	0.9046	0.818	-	-	-	-	-	-	-	-	-	-	-	-
GSA-rs4271760	2	228167544	GG	0.982143	0.791667	NA	1	(0-Inf)	rs4271760	0.7506	0.5416	0.8501	0.7371	0.9046	0.818	-	-	-	-	-	-	-	-	-	-	-	-
GSA-rs4290734	21	42853083	AG	0.482143	0.416667	10.5556	0.00501759	(1.62914613315259-111.363999405526)	rs4290734	0.2448	0.0688	0.3112	0.0069	0.4871	0.4315	-	-	-	-	-	-	-	-	-	-	-	-
GSA-rs4290734	21	42853083	AA	0.482143	0.416667	0.217391	0.0563231	(0.038271551547206-1.23112409098064)	rs4290734	0.2448	0.0688	0.3112	0.0069	0.4871	0.4315	-	-	-	-	-	-	-	-	-	-	-	-
GSA-rs4290734	21	42853083	GG	0.482143	0.416667	0.333333	0.210777	(0.050343334504321-2.30148690394133)	rs4290734	0.2448	0.0688	0.3112	0.0069	0.4871	0.4315	-	-	-	-	-	-	-	-	-	-	-	-
GSA-rs4343581	3	35668557	CT	0.375	0.416667	0.0947368	0.00501759	(0.00897956256364812-0.613818478066718)	rs4343581	0.3592	0.4864	0.3285	0.1607	0.3598	0.4131	-	-	-	-	-	-	-	-	-	-	-	-
GSA-rs4343581	3	35668557	TT	0.375	0.416667	4.33333	0.152326	(0.697506760660074-46.2142265450722)	rs4343581	0.3592	0.4864	0.3285	0.1607	0.3598	0.4131	-	-	-	-	-	-	-	-	-	-	-	-
GSA-rs4343581	3	35668557	CC	0.375	0.416667	Inf	0.152916	(0.531784850268039-Inf)	rs4343581	0.3592	0.4864	0.3285	0.1607	0.3598	0.4131	-	-	-	-	-	-	-	-	-	-	-	-
GSA-rs4362488	19	33914944	AA	0.571429	0.166667	0.0555556	0.000392686	(0.00725845759511709-0.373797412130256)	rs4362488	0.4191	0.6051	0.438	0.3681	0.4026	0.2239	-	-	-	-	-	-	-	-	-	-	-	-
GSA-rs4362488	19	33914944	AG	0.571429	0.166667	6.66667	0.0354373	(1.0651139438338-70.4542148144619)	rs4362488	0.4191	0.6051	0.438	0.3681	0.4026	0.2239	-	-	-	-	-	-	-	-	-	-	-	-
GSA-rs4362488	19	33914944	GG	0.571429	0.166667	4.4	0.233181	(0.462499133510296-212.457732221468)	rs4362488	0.4191	0.6051	0.438	0.3681	0.4026	0.2239	-	-	-	-	-	-	-	-	-	-	-	-
GSA-rs4400674	1	205218425	AC	0.339286	0.375	0.111111	0.00504319	(0.0159765024681499-0.643440382328561)	rs4400674	0.1376	0.0287	0.2118	0.0427	0.3807	0.0798	-	-	-	-	-	-	-	-	-	-	-	-
GSA-rs4400674	1	205218425	AA	0.339286	0.375	Inf	0.152916	(0.531784850268039-Inf)	rs4400674	0.1376	0.0287	0.2118	0.0427	0.3807	0.0798	-	-	-	-	-	-	-	-	-	-	-	-
GSA-rs4400674	1	205218425	CC	0.339286	0.375	3.46154	0.165382	(0.651256631526663-23.4082839257719)	rs4400674	0.1376	0.0287	0.2118	0.0427	0.3807	0.0798	-	-	-	-	-	-	-	-	-	-	-	-
GSA-rs4574938	9	28218512	CT	0.857143	0.666667	0.0833333	0.00194763	(0.0124450135354502-0.51876929820922)	rs4574938	-	0.6256	0.7911	0.8175	0.7913	0.8344	-	-	-	-	-	-	-	-	-	-	-	-
GSA-rs4574938	9	28218512	CC	0.857143	0.666667	7.33333	0.0107561	(1.32096953255885-43.6959885302044)	rs4574938	-	0.6256	0.7911	0.8175	0.7913	0.8344	-	-	-	-	-	-	-	-	-	-	-	-
GSA-rs4574938	9	28218512	TT	0.857143	0.666667	Inf	1	(0.0792556879183869-Inf)	rs4574938	-	0.6256	0.7911	0.8175	0.7913	0.8344	-	-	-	-	-	-	-	-	-	-	-	-
GSA-rs4628635	10	135430043	CT	0.339286	0.25	Inf	0.00109825	(2.47890595237404-Inf)	rs4628635	0.611	0.8699	0.6686	0.6319	0.3678	0.4489	-	-	-	-	-	-	-	-	-	-	-	-
GSA-rs4628635	10	135430043	CC	0.339286	0.25	0.215686	0.0823588	(0.0319066173126802-1.16159463338934)	rs4628635	0.611	0.8699	0.6686	0.6319	0.3678	0.4489	-	-	-	-	-	-	-	-	-	-	-	-
GSA-rs4628635	10	135430043	TT	0.339286	0.25	0.230769	0.148649	(0.0174725133842697-2.45597661477116)	rs4628635	0.611	0.8699	0.6686	0.6319	0.3678	0.4489	-	-	-	-	-	-	-	-	-	-	-	-
GSA-rs4661351	1	16414088	AG	0.625	0.583333	10.5556	0.00501759	(1.62914613315259-111.363999405526)	rs4661351	0.6066	0.6112	0.4971	0.8175	0.6064	0.4611	-	-	-	-	-	-	-	-	-	-	-	-
GSA-rs4661351	1	16414088	AA	0.625	0.583333	0.0740741	0.0222672	(0.00145917986769144-0.95533397705163)	rs4661351	0.6066	0.6112	0.4971	0.8175	0.6064	0.4611	-	-	-	-	-	-	-	-	-	-	-	-
GSA-rs4661351	1	16414088	GG	0.625	0.583333	0.4	0.280796	(0.0797443242154474-2.03979620924452)	rs4661351	0.6066	0.6112	0.4971	0.8175	0.6064	0.4611	-	-	-	-	-	-	-	-	-	-	-	-
GSA-rs4665534	2	23227422	TT	0.160714	0.416667	0	0.00541635	(0-0.54948431997066)	rs4665534	0.2662	0.1596	0.4164	0.4127	0.2455	0.1738	-	-	-	-	-	-	-	-	-	-	-	-
GSA-rs4665534	2	23227422	CC	0.160714	0.416667	2.11111	0.310981	(0.422055746348765-10.3988621248288)	rs4665534	0.2662	0.1596	0.4164	0.4127	0.2455	0.1738	-	-	-	-	-	-	-	-	-	-	-	-
GSA-rs4665534	2	23227422	CT	0.160714	0.416667	2.36842	0.450696	(0.368687531774649-26.1800318026583)	rs4665534	0.2662	0.1596	0.4164	0.4127	0.2455	0.1738	-	-	-	-	-	-	-	-	-	-	-	-
GSA-rs4666746	2	188750353	TT	0.222222	0	0	0.00683699	(0-0.584998362283367)	rs4666746	0.0671	0.0076	0.1052	0.0208	0.1531	0.0798	-	-	-	-	-	-	-	-	-	-	-	-
GSA-rs4666746	2	188750353	CT	0.222222	0	Inf	0.00683699	(1.70940649491188-Inf)	rs4666746	0.0671	0.0076	0.1052	0.0208	0.1531	0.0798	-	-	-	-	-	-	-	-	-	-	-	-
GSA-rs4666746	2	188750353	CC	0.222222	0	NA	1	(0-Inf)	rs4666746	0.0671	0.0076	0.1052	0.0208	0.1531	0.0798	-	-	-	-	-	-	-	-	-	-	-	-
GSA-rs4680807	3	29192092	AA	0.232143	0	0	0.00739287	(0-0.619197371240728)	rs4680807	0.3301	0.6853	0.2233	0.2073	0.2465	0.138	-	-	-	-	-	-	-	-	-	-	-	-
GSA-rs4680807	3	29192092	AG	0.232143	0	Inf	0.0170417	(1.3871807732556-Inf)	rs4680807	0.3301	0.6853	0.2233	0.2073	0.2465	0.138	-	-	-	-	-	-	-	-	-	-	-	-
GSA-rs4680807	3	29192092	GG	0.232143	0	Inf	1	(0.0110044642857143-Inf)	rs4680807	0.3301	0.6853	0.2233	0.2073	0.2465	0.138	-	-	-	-	-	-	-	-	-	-	-	-
GSA-rs4681255	3	144098971	CC	0	0.166667	Inf	0.00670595	(1.68576614161608-Inf)	rs4681255	0.0473	0.0719	0.0274	0.0179	0.0437	0.0624	-	-	-	-	-	-	-	-	-	-	-	-
GSA-rs4681255	3	144098971	CT	0	0.166667	0	0.00670595	(0-0.593202090914778)	rs4681255	0.0473	0.0719	0.0274	0.0179	0.0437	0.0624	-	-	-	-	-	-	-	-	-	-	-	-
GSA-rs4681255	3	144098971	TT	0	0.166667	NA	1	(0-Inf)	rs4681255	0.0473	0.0719	0.0274	0.0179	0.0437	0.0624	-	-	-	-	-	-	-	-	-	-	-	-
GSA-rs4682904	3	43803961	AA	0.696429	1	0	0.00089872	(0-0.351050466051816)	rs4682904	0.7175	0.3585	0.8343	0.9097	0.8221	0.8139	-	-	-	-	-	-	-	-	-	-	-	-
GSA-rs4682904	3	43803961	AG	0.696429	1	Inf	0.00109825	(2.47890595237404-Inf)	rs4682904	0.7175	0.3585	0.8343	0.9097	0.8221	0.8139	-	-	-	-	-	-	-	-	-	-	-	-
GSA-rs4682904	3	43803961	GG	0.696429	1	Inf	1	(0.0110044642857143-Inf)	rs4682904	0.7175	0.3585	0.8343	0.9097	0.8221	0.8139	-	-	-	-	-	-	-	-	-	-	-	-
GSA-rs4690055	4	2748663	AA	0.357143	0.666667	0	0.00541635	(0-0.54948431997066)	rs4690055	0.4293	0.3381	0.5994	0.3899	0.4453	0.456	-	-	-	-	-	-	-	-	-	-	-	-
GSA-rs4690055	4	2748663	GG	0.357143	0.666667	Inf	0.0789892	(0.827224533641084-Inf)	rs4690055	0.4293	0.3381	0.5994	0.3899	0.4453	0.456	-	-	-	-	-	-	-	-	-	-	-	-
GSA-rs4690055	4	2748663	AG	0.357143	0.666667	1.25	1	(0.212159341521299-6.48012435258155)	rs4690055	0.4293	0.3381	0.5994	0.3899	0.4453	0.456	-	-	-	-	-	-	-	-	-	-	-	-
GSA-rs4707813	6	94554370	AG	0.571429	0.708333	14.6667	0.00528895	(1.6083910865523-667.212800276054)	rs4707813	0.7109	0.6596	0.6383	0.9583	0.5437	0.7485	-	-	-	-	-	-	-	-	-	-	-	-
GSA-rs4707813	6	94554370	GG	0.571429	0.708333	0.2	0.0366701	(0.0351257845547031-1.04483449872259)	rs4707813	0.7109	0.6596	0.6383	0.9583	0.5437	0.7485	-	-	-	-	-	-	-	-	-	-	-	-
GSA-rs4707813	6	94554370	AA	0.571429	0.708333	0.5	0.409589	(0.0697857387827548-4.1700882209312)	rs4707813	0.7109	0.6596	0.6383	0.9583	0.5437	0.7485	-	-	-	-	-	-	-	-	-	-	-	-
GSA-rs4719207	7	71550079	CC	0.214286	0.583333	10.5556	0.00501759	(1.62914613315259-111.363999405526)	rs4719207	0.2264	0.1762	0.3012	0.2629	0.2217	0.2086	-	-	-	-	-	-	-	-	-	-	-	-
GSA-rs4719207	7	71550079	CT	0.214286	0.583333	0.272727	0.129758	(0.0509720400859779-1.47518109024708)	rs4719207	0.2264	0.1762	0.3012	0.2629	0.2217	0.2086	-	-	-	-	-	-	-	-	-	-	-	-
GSA-rs4719207	7	71550079	TT	0.214286	0.583333	0.24	0.167978	(0.0298854668205175-1.82027063340527)	rs4719207	0.2264	0.1762	0.3012	0.2629	0.2217	0.2086	-	-	-	-	-	-	-	-	-	-	-	-
GSA-rs4733571	8	131290664	TT	0.203704	0.458333	10	0.00573567	(1.53613986318517-105.88631692188)	rs4733571	0.4093	0.1906	0.3516	0.624	0.3847	0.5501	-	-	-	-	-	-	-	-	-	-	-	-
GSA-rs4733571	8	131290664	GT	0.203704	0.458333	0.116667	0.00607053	(0.0167216125632008-0.678136578315558)	rs4733571	0.4093	0.1906	0.3516	0.624	0.3847	0.5501	-	-	-	-	-	-	-	-	-	-	-	-
GSA-rs4733571	8	131290664	GG	0.203704	0.458333	0.88	1	(0.0417299320473992-56.5615870935591)	rs4733571	0.4093	0.1906	0.3516	0.624	0.3847	0.5501	-	-	-	-	-	-	-	-	-	-	-	-
GSA-rs4739623	8	82236128	CT	0.785714	0.833333	Inf	0.00739287	(1.61499393641842-Inf)	rs4739623	0.6526	0.4153	0.6916	0.7778	0.6799	0.7883	-	-	-	-	-	-	-	-	-	-	-	-
GSA-rs4739623	8	82236128	CC	0.785714	0.833333	0	0.0846154	(0-2.20266847041618)	rs4739623	0.6526	0.4153	0.6916	0.7778	0.6799	0.7883	-	-	-	-	-	-	-	-	-	-	-	-
GSA-rs4739623	8	82236128	TT	0.785714	0.833333	0.266667	0.157044	(0.0248450284933831-1.66165268232021)	rs4739623	0.6526	0.4153	0.6916	0.7778	0.6799	0.7883	-	-	-	-	-	-	-	-	-	-	-	-
GSA-rs4740573	9	14464090	AC	0.625	0.708333	17	0.00432644	(1.8492945172104-770.140471868765)	rs4740573	0.7518	0.7655	0.7925	0.877	0.6441	0.6861	-	-	-	-	-	-	-	-	-	-	-	-
GSA-rs4740573	9	14464090	AA	0.625	0.708333	0.236842	0.0793756	(0.0421362815522384-1.21304281061611)	rs4740573	0.7518	0.7655	0.7925	0.877	0.6441	0.6861	-	-	-	-	-	-	-	-	-	-	-	-
GSA-rs4740573	9	14464090	CC	0.625	0.708333	0.230769	0.148649	(0.0174725133842697-2.45597661477116)	rs4740573	0.7518	0.7655	0.7925	0.877	0.6441	0.6861	-	-	-	-	-	-	-	-	-	-	-	-
GSA-rs4743993	9	98102983	CT	0.357143	0.458333	0.0505051	0.00154526	(0.00111927989661312-0.469604634080825)	rs4743993	0.4744	0.4289	0.5562	0.5595	0.4384	0.4274	-	-	-	-	-	-	-	-	-	-	-	-
GSA-rs4743993	9	98102983	CC	0.357143	0.458333	9.53333	0.0301169	(1.05404129720775-440.204197888227)	rs4743993	0.4744	0.4289	0.5562	0.5595	0.4384	0.4274	-	-	-	-	-	-	-	-	-	-	-	-
GSA-rs4743993	9	98102983	TT	0.357143	0.458333	Inf	0.298009	(0.402121015608937-Inf)	rs4743993	0.4744	0.4289	0.5562	0.5595	0.4384	0.4274	-	-	-	-	-	-	-	-	-	-	-	-
GSA-rs4747897	10	5642758	GT	0.303571	0.416667	0.0947368	0.00501759	(0.00897956256364812-0.613818478066718)	rs4747897	0.2584	0.18	0.2968	0.2579	0.3588	0.2342	-	-	-	-	-	-	-	-	-	-	-	-
GSA-rs4747897	10	5642758	GG	0.303571	0.416667	5.76923	0.0408449	(0.926510183193362-61.047957178374)	rs4747897	0.2584	0.18	0.2968	0.2579	0.3588	0.2342	-	-	-	-	-	-	-	-	-	-	-	-
GSA-rs4747897	10	5642758	TT	0.303571	0.416667	Inf	0.29686	(0.283119608801342-Inf)	rs4747897	0.2584	0.18	0.2968	0.2579	0.3588	0.2342	-	-	-	-	-	-	-	-	-	-	-	-
GSA-rs4778199	15	28106587	GG	0.285714	0.458333	0	0.00541635	(0-0.54948431997066)	rs4778199	0.5683	0.7655	0.451	0.5982	0.3131	0.6166	-	-	-	-	-	-	-	-	-	-	-	-
GSA-rs4778199	15	28106587	AG	0.285714	0.458333	4	0.0887848	(0.748731844757315-27.0206370598432)	rs4778199	0.5683	0.7655	0.451	0.5982	0.3131	0.6166	-	-	-	-	-	-	-	-	-	-	-	-
GSA-rs4778199	15	28106587	AA	0.285714	0.458333	1.05	1	(0.219827943964671-5.31366449128314)	rs4778199	0.5683	0.7655	0.451	0.5982	0.3131	0.6166	-	-	-	-	-	-	-	-	-	-	-	-
GSA-rs4779141	15	79999877	CT	0.785714	0.583333	0.0545455	0.000414699	(0.00509434045179677-0.383258930318248)	rs4779141	0.7105	0.6483	0.6556	0.8036	0.663	0.7863	-	-	-	-	-	-	-	-	-	-	-	-
GSA-rs4779141	15	79999877	TT	0.785714	0.583333	10.5556	0.00501759	(1.62914613315259-111.363999405526)	rs4779141	0.7105	0.6483	0.6556	0.8036	0.663	0.7863	-	-	-	-	-	-	-	-	-	-	-	-
GSA-rs4779141	15	79999877	CC	0.785714	0.583333	Inf	0.540891	(0.174696176502179-Inf)	rs4779141	0.7105	0.6483	0.6556	0.8036	0.663	0.7863	-	-	-	-	-	-	-	-	-	-	-	-
GSA-rs4834162	4	127925448	AG	0.625	0.875	17	0.00432644	(1.8492945172104-770.140471868765)	rs4834162	0.7121	0.6929	0.7277	0.6548	0.7237	0.774	-	-	-	-	-	-	-	-	-	-	-	-
GSA-rs4834162	4	127925448	AA	0.625	0.875	0.0947368	0.00501759	(0.00897956256364812-0.613818478066718)	rs4834162	0.7121	0.6929	0.7277	0.6548	0.7237	0.774	-	-	-	-	-	-	-	-	-	-	-	-
GSA-rs4834162	4	127925448	GG	0.625	0.875	0.846154	1	(0.040207250041942-54.4056243486714)	rs4834162	0.7121	0.6929	0.7277	0.6548	0.7237	0.774	-	-	-	-	-	-	-	-	-	-	-	-
GSA-rs4837486	9	133037273	CC	0.464286	0.791667	0.0857143	0.00328897	(0.011331074620212-0.571842908466423)	rs4837486	0.6428	0.6415	0.6052	0.8651	0.4871	0.6022	-	-	-	-	-	-	-	-	-	-	-	-
GSA-rs4837486	9	133037273	CT	0.464286	0.791667	3.5	0.0908924	(0.690554457715253-18.2107270060144)	rs4837486	0.6428	0.6415	0.6052	0.8651	0.4871	0.6022	-	-	-	-	-	-	-	-	-	-	-	-
GSA-rs4837486	9	133037273	TT	0.464286	0.791667	Inf	0.298009	(0.402121015608937-Inf)	rs4837486	0.6428	0.6415	0.6052	0.8651	0.4871	0.6022	-	-	-	-	-	-	-	-	-	-	-	-
GSA-rs4871196	8	122500205	GG	0	0.166667	Inf	0.00541635	(1.81988814540403-Inf)	rs4871196	0.0659	0.0098	0.0331	0.1478	0.0398	0.1074	-	-	-	-	-	-	-	-	-	-	-	-
GSA-rs4871196	8	122500205	AG	0	0.166667	0	0.00541635	(0-0.54948431997066)	rs4871196	0.0659	0.0098	0.0331	0.1478	0.0398	0.1074	-	-	-	-	-	-	-	-	-	-	-	-
GSA-rs4871196	8	122500205	AA	0	0.166667	NA	1	(0-Inf)	rs4871196	0.0659	0.0098	0.0331	0.1478	0.0398	0.1074	-	-	-	-	-	-	-	-	-	-	-	-
GSA-rs4872471	8	22192692	GG	0.910714	0.625	9.2	0.00754711	(1.58064832596443-57.2079135578167)	rs4872471	0.6312	0.2859	0.7637	0.8155	0.7097	0.7331	-	-	-	-	-	-	-	-	-	-	-	-
GSA-rs4872471	8	22192692	AG	0.910714	0.625	0.15528	0.0213252	(0.0267304619092598-0.875718227214413)	rs4872471	0.6312	0.2859	0.7637	0.8155	0.7097	0.7331	-	-	-	-	-	-	-	-	-	-	-	-
GSA-rs4872471	8	22192692	AA	0.910714	0.625	0	0.3	(0-16.7143260210748)	rs4872471	0.6312	0.2859	0.7637	0.8155	0.7097	0.7331	-	-	-	-	-	-	-	-	-	-	-	-
GSA-rs4882448	12	83746599	CC	0.696429	0.458333	Inf	0.00272028	(2.15532657786843-Inf)	rs4882448	-	0.8207	0.6599	0.6766	0.5209	0.5399	-	-	-	-	-	-	-	-	-	-	-	-
GSA-rs4882448	12	83746599	CT	0.696429	0.458333	0.0588235	0.00432644	(0.00129846441854106-0.540746750013873)	rs4882448	-	0.8207	0.6599	0.6766	0.5209	0.5399	-	-	-	-	-	-	-	-	-	-	-	-
GSA-rs4882448	12	83746599	TT	0.696429	0.458333	1.32	1	(0.0927021671197836-75.4806569406742)	rs4882448	-	0.8207	0.6599	0.6766	0.5209	0.5399	-	-	-	-	-	-	-	-	-	-	-	-
GSA-rs4911058	13	85833975	AC	0.410714	0.208333	23.2222	0.00124763	(2.46012177030008-1043.78088025184)	rs4911058	0.485	0.2769	0.562	0.7857	0.3618	0.5286	-	-	-	-	-	-	-	-	-	-	-	-
GSA-rs4911058	13	85833975	CC	0.410714	0.208333	0.111111	0.00504319	(0.0159765024681499-0.643440382328561)	rs4911058	0.485	0.2769	0.562	0.7857	0.3618	0.5286	-	-	-	-	-	-	-	-	-	-	-	-
GSA-rs4911058	13	85833975	AA	0.410714	0.208333	0.384615	0.569844	(0.0253406126013522-6.13794124049276)	rs4911058	0.485	0.2769	0.562	0.7857	0.3618	0.5286	-	-	-	-	-	-	-	-	-	-	-	-
GSA-rs4917239	8	142942631	TT	0.0892857	0.375	8.4	0.00775276	(1.39355841846897-53.3731144175342)	rs4917239	0.1713	0.208	0.2709	0.0179	0.1412	0.2403	-	-	-	-	-	-	-	-	-	-	-	-
GSA-rs4917239	8	142942631	CT	0.0892857	0.375	0.168	0.0385742	(0.0218258100410332-1.16572867593523)	rs4917239	0.1713	0.208	0.2709	0.0179	0.1412	0.2403	-	-	-	-	-	-	-	-	-	-	-	-
GSA-rs4917239	8	142942631	CC	0.0892857	0.375	0.185185	0.209312	(0.0030371494433004-4.11559281683821)	rs4917239	0.1713	0.208	0.2709	0.0179	0.1412	0.2403	-	-	-	-	-	-	-	-	-	-	-	-
GSA-rs4920714	5	85458883	GG	0.339286	0.625	Inf	0.00739287	(1.61499393641842-Inf)	rs4920714	0.5433	0.5492	0.5533	0.5764	0.4602	0.5798	-	-	-	-	-	-	-	-	-	-	-	-
GSA-rs4920714	5	85458883	GT	0.339286	0.625	0.288889	0.165382	(0.042719919288873-1.53549300166943)	rs4920714	0.5433	0.5492	0.5533	0.5764	0.4602	0.5798	-	-	-	-	-	-	-	-	-	-	-	-
GSA-rs4920714	5	85458883	TT	0.339286	0.625	0.36	0.340683	(0.0414636872940639-3.28012369976411)	rs4920714	0.5433	0.5492	0.5533	0.5764	0.4602	0.5798	-	-	-	-	-	-	-	-	-	-	-	-
GSA-rs4925239	20	61007380	AG	0.464286	0.458333	11	0.00315872	(1.83438914515717-77.8680185073186)	rs4925239	0.5701	0.7383	0.536	0.4782	0.4324	0.6033	-	-	-	-	-	-	-	-	-	-	-	-
GSA-rs4925239	20	61007380	GG	0.464286	0.458333	0.153846	0.0547653	(0.0125490278404852-1.37415853243732)	rs4925239	0.5701	0.7383	0.536	0.4782	0.4324	0.6033	-	-	-	-	-	-	-	-	-	-	-	-
GSA-rs4925239	20	61007380	AA	0.464286	0.458333	0.233333	0.0967806	(0.0367192341622168-1.46862569950931)	rs4925239	0.5701	0.7383	0.536	0.4782	0.4324	0.6033	-	-	-	-	-	-	-	-	-	-	-	-
GSA-rs4962664	10	126280593	GG	0.482143	0.75	0.108696	0.00754711	(0.0174800991298058-0.632651794566545)	rs4962664	0.5313	0.3911	0.5879	0.5635	0.5497	0.6288	-	-	-	-	-	-	-	-	-	-	-	-
GSA-rs4962664	10	126280593	AG	0.482143	0.75	7.72727	0.0158134	(1.22462493292317-81.2282823142827)	rs4962664	0.5313	0.3911	0.5879	0.5635	0.5497	0.6288	-	-	-	-	-	-	-	-	-	-	-	-
GSA-rs4962664	10	126280593	AA	0.482143	0.75	1.36364	1	(0.193454440333174-16.0019378725034)	rs4962664	0.5313	0.3911	0.5879	0.5635	0.5497	0.6288	-	-	-	-	-	-	-	-	-	-	-	-
GSA-rs55868908	10	11939103	AC	0.267857	0.166667	Inf	0.00350425	(1.86943070707802-Inf)	rs55868908	0.2913	0.1422	0.3444	0.3452	0.2753	0.4162	-	-	-	-	-	-	-	-	-	-	-	-
GSA-rs55868908	10	11939103	CC	0.267857	0.166667	0.2	0.0787959	(0.0188511625589-1.24222645706015)	rs55868908	0.2913	0.1422	0.3444	0.3452	0.2753	0.4162	-	-	-	-	-	-	-	-	-	-	-	-
GSA-rs55868908	10	11939103	AA	0.267857	0.166667	0.185185	0.209312	(0.0030371494433004-4.11559281683821)	rs55868908	0.2913	0.1422	0.3444	0.3452	0.2753	0.4162	-	-	-	-	-	-	-	-	-	-	-	-
GSA-rs55900374	9	73189008	AA	0.392857	0.666667	0.0549451	0.00114635	(0.00484547338662666-0.436254592896224)	rs55900374	0.3033	0.4047	0.2507	0.2718	0.2197	0.3221	-	-	-	-	-	-	-	-	-	-	-	-
GSA-rs55900374	9	73189008	AG	0.392857	0.666667	9	0.0138141	(1.41029916107283-94.8369354338342)	rs55900374	0.3033	0.4047	0.2507	0.2718	0.2197	0.3221	-	-	-	-	-	-	-	-	-	-	-	-
GSA-rs55900374	9	73189008	GG	0.392857	0.666667	1.2	1	(0.214131365885327-8.63325517641759)	rs55900374	0.3033	0.4047	0.2507	0.2718	0.2197	0.3221	-	-	-	-	-	-	-	-	-	-	-	-
GSA-rs56063729	17	16843084	AA	0	0.166667	Inf	0.00541635	(1.81988814540403-Inf)	rs56063729	0.0054	0.0023	0.0058	0	0.0199	0	0.003409	0.02444	0.0162	0.002553	0.008394	0.03638	0	0.02998	0.02308	0.01525	0.001056	0.0248074
GSA-rs56063729	17	16843084	AG	0	0.166667	0	0.00541635	(0-0.54948431997066)	rs56063729	0.0054	0.0023	0.0058	0	0.0199	0	0.003409	0.02444	0.0162	0.002553	0.008394	0.03638	0	0.02998	0.02308	0.01525	0.001056	0.0248074
GSA-rs56063729	17	16843084	GG	0	0.166667	NA	1	(0-Inf)	rs56063729	0.0054	0.0023	0.0058	0	0.0199	0	0.003409	0.02444	0.0162	0.002553	0.008394	0.03638	0	0.02998	0.02308	0.01525	0.001056	0.0248074
GSA-rs56156320	7	5632111	AA	0.375	0.708333	Inf	0.00739287	(1.61499393641842-Inf)	rs56156320	0.4643	0.6422	0.5288	0.1617	0.4463	0.5082	-	-	-	-	-	-	-	-	-	-	-	-
GSA-rs56156320	7	5632111	CC	0.375	0.708333	0.304348	0.132916	(0.0531334357457-1.79725282766163)	rs56156320	0.4643	0.6422	0.5288	0.1617	0.4463	0.5082	-	-	-	-	-	-	-	-	-	-	-	-
GSA-rs56156320	7	5632111	AC	0.375	0.708333	0.462185	0.315387	(0.0917835990373777-2.23768832331217)	rs56156320	0.4643	0.6422	0.5288	0.1617	0.4463	0.5082	-	-	-	-	-	-	-	-	-	-	-	-
GSA-rs56410702	2	139803386	TT	0.285714	0.541667	Inf	0.00350425	(1.86943070707802-Inf)	rs56410702	0.3219	0.4077	0.2867	0.1885	0.3718	0.317	-	-	-	-	-	-	-	-	-	-	-	-
GSA-rs56410702	2	139803386	CT	0.285714	0.541667	0.0909091	0.0151263	(0.00197964375915286-0.822330436753118)	rs56410702	0.3219	0.4077	0.2867	0.1885	0.3718	0.317	-	-	-	-	-	-	-	-	-	-	-	-
GSA-rs56410702	2	139803386	CC	0.285714	0.541667	0.407407	0.515385	(0.00501698235947549-34.8621293651385)	rs56410702	0.3219	0.4077	0.2867	0.1885	0.3718	0.317	-	-	-	-	-	-	-	-	-	-	-	-
GSA-rs57028290	6	164220357	TT	0.696429	0.416667	0	0.00541635	(0-0.54948431997066)	rs57028290	-	0.6241	0.7493	0.625	0.5915	0.6554	-	-	-	-	-	-	-	-	-	-	-	-
GSA-rs57028290	6	164220357	GG	0.696429	0.416667	3.23529	0.271382	(0.516038367782008-34.9892787052635)	rs57028290	-	0.6241	0.7493	0.625	0.5915	0.6554	-	-	-	-	-	-	-	-	-	-	-	-
GSA-rs57028290	6	164220357	GT	0.696429	0.416667	1.54545	0.728464	(0.31710386260881-7.4571181319698)	rs57028290	-	0.6241	0.7493	0.625	0.5915	0.6554	-	-	-	-	-	-	-	-	-	-	-	-
GSA-rs57298117	1	220956824	AA	0	0.25	Inf	0.00120363	(2.76653444752656-Inf)	rs57298117	0.1585	0.2352	0.1297	0.2411	0.0447	0.1074	-	-	-	-	-	-	-	-	-	-	-	-
GSA-rs57298117	1	220956824	AG	0	0.25	0	0.00541635	(0-0.54948431997066)	rs57298117	0.1585	0.2352	0.1297	0.2411	0.0447	0.1074	-	-	-	-	-	-	-	-	-	-	-	-
GSA-rs57298117	1	220956824	GG	0	0.25	0	0.3	(0-16.7143260210748)	rs57298117	0.1585	0.2352	0.1297	0.2411	0.0447	0.1074	-	-	-	-	-	-	-	-	-	-	-	-
GSA-rs58347438	3	20751820	TT	0.517857	0.208333	0.119048	0.00775276	(0.0187360248865574-0.717587427083717)	rs58347438	0.3444	0.4251	0.4049	0.0675	0.4732	0.3456	-	-	-	-	-	-	-	-	-	-	-	-
GSA-rs58347438	3	20751820	GT	0.517857	0.208333	2.95556	0.16583	(0.594701908983542-15.1397249411237)	rs58347438	0.3444	0.4251	0.4049	0.0675	0.4732	0.3456	-	-	-	-	-	-	-	-	-	-	-	-
GSA-rs58347438	3	20751820	GG	0.517857	0.208333	Inf	0.298009	(0.402121015608937-Inf)	rs58347438	0.3444	0.4251	0.4049	0.0675	0.4732	0.3456	-	-	-	-	-	-	-	-	-	-	-	-
GSA-rs58439755	22	40075948	CC	0	0.166667	Inf	0.00541635	(1.81988814540403-Inf)	rs58439755	0.028	0.0318	0.0202	0	0.0268	0.0583	-	-	-	-	-	-	-	-	-	-	-	-
GSA-rs58439755	22	40075948	CT	0	0.166667	0	0.00541635	(0-0.54948431997066)	rs58439755	0.028	0.0318	0.0202	0	0.0268	0.0583	-	-	-	-	-	-	-	-	-	-	-	-
GSA-rs58439755	22	40075948	TT	0	0.166667	NA	1	(0-Inf)	rs58439755	0.028	0.0318	0.0202	0	0.0268	0.0583	-	-	-	-	-	-	-	-	-	-	-	-
GSA-rs586395	3	124401692	CT	0.321429	0.333333	Inf	0.00272028	(2.15532657786843-Inf)	rs586395	0.4335	0.7133	0.3919	0.502	0.2018	0.2526	-	-	-	-	-	-	-	-	-	-	-	-
GSA-rs586395	3	124401692	CC	0.321429	0.333333	0.153846	0.0547653	(0.0125490278404852-1.37415853243732)	rs586395	0.4335	0.7133	0.3919	0.502	0.2018	0.2526	-	-	-	-	-	-	-	-	-	-	-	-
GSA-rs586395	3	124401692	TT	0.321429	0.333333	0.375	0.300845	(0.0677489572813741-1.85577550994155)	rs586395	0.4335	0.7133	0.3919	0.502	0.2018	0.2526	-	-	-	-	-	-	-	-	-	-	-	-
GSA-rs59258857	11	60785723	TT	0.0357143	0.291667	13	0.00483642	(1.63832901939026-149.352178792226)	rs59258857	0.2151	0.4327	0.1369	0.0744	0.1799	0.1575	0.3552	0.167	0.1647	0.3923	0.123	0.179	0.07866	0.12	0.1699	0.1709	0.167	0.157475
GSA-rs59258857	11	60785723	CT	0.0357143	0.291667	0.107692	0.0174881	(0.00915472637341985-0.884498195148516)	rs59258857	0.2151	0.4327	0.1369	0.0744	0.1799	0.1575	0.3552	0.167	0.1647	0.3923	0.123	0.179	0.07866	0.12	0.1699	0.1709	0.167	0.157475
GSA-rs59258857	11	60785723	CC	0.0357143	0.291667	0	0.3	(0-16.7143260210748)	rs59258857	0.2151	0.4327	0.1369	0.0744	0.1799	0.1575	0.3552	0.167	0.1647	0.3923	0.123	0.179	0.07866	0.12	0.1699	0.1709	0.167	0.157475
GSA-rs59384117	14	66517773	CT	0.0535714	0.291667	0.0857143	0.00328897	(0.011331074620212-0.571842908466423)	rs59384117	0.111	0.2753	0.0519	0.0427	0.0765	0.0368	-	-	-	-	-	-	-	-	-	-	-	-
GSA-rs59384117	14	66517773	TT	0.0535714	0.291667	11.6667	0.00328897	(1.7487320122266-88.2528827597903)	rs59384117	0.111	0.2753	0.0519	0.0427	0.0765	0.0368	-	-	-	-	-	-	-	-	-	-	-	-
GSA-rs59384117	14	66517773	CC	0.0535714	0.291667	NA	1	(0-Inf)	rs59384117	0.111	0.2753	0.0519	0.0427	0.0765	0.0368	-	-	-	-	-	-	-	-	-	-	-	-
GSA-rs602879	11	3729676	GG	0.107143	0.416667	9.2	0.00754711	(1.58064832596443-57.2079135578167)	rs602879	0.3287	0.4728	0.1326	0.3155	0.2227	0.3957	-	-	-	-	-	-	-	-	-	-	-	-
GSA-rs602879	11	3729676	AG	0.107143	0.416667	0.166667	0.0410895	(0.0265669134235499-1.00767360873011)	rs602879	0.3287	0.4728	0.1326	0.3155	0.2227	0.3957	-	-	-	-	-	-	-	-	-	-	-	-
GSA-rs602879	11	3729676	AA	0.107143	0.416667	0.185185	0.209312	(0.0030371494433004-4.11559281683821)	rs602879	0.3287	0.4728	0.1326	0.3155	0.2227	0.3957	-	-	-	-	-	-	-	-	-	-	-	-
GSA-rs6031367	20	42714527	AC	0.535714	0.291667	14.6667	0.00528895	(1.6083910865523-667.212800276054)	rs6031367	-	0.5303	0.611	0.6776	0.4722	0.5992	-	-	-	-	-	-	-	-	-	-	-	-
GSA-rs6031367	20	42714527	CC	0.535714	0.291667	0.108696	0.00754711	(0.0174800991298058-0.632651794566545)	rs6031367	-	0.5303	0.611	0.6776	0.4722	0.5992	-	-	-	-	-	-	-	-	-	-	-	-
GSA-rs6031367	20	42714527	AA	0.535714	0.291667	1	1	(0.17318310529762-7.35345013553474)	rs6031367	-	0.5303	0.611	0.6776	0.4722	0.5992	-	-	-	-	-	-	-	-	-	-	-	-
GSA-rs60405179	3	119070469	GG	0.321429	0	0	0.00272028	(0-0.463966811465285)	rs60405179	0.3698	0.6528	0.1816	0.2143	0.2008	0.455	-	-	-	-	-	-	-	-	-	-	-	-
GSA-rs60405179	3	119070469	AG	0.321429	0	Inf	0.0187705	(1.18199764794936-Inf)	rs60405179	0.3698	0.6528	0.1816	0.2143	0.2008	0.455	-	-	-	-	-	-	-	-	-	-	-	-
GSA-rs60405179	3	119070469	AA	0.321429	0	Inf	0.29686	(0.283119608801342-Inf)	rs60405179	0.3698	0.6528	0.1816	0.2143	0.2008	0.455	-	-	-	-	-	-	-	-	-	-	-	-
GSA-rs60661469	11	99605365	AA	0.0178571	0.208333	19.2857	0.00601816	(1.61347657433646-938.446329223144)	rs60661469	0.0679	0.0045	0.0735	0.1865	0.0467	0.0491	-	-	-	-	-	-	-	-	-	-	-	-
GSA-rs60661469	11	99605365	AG	0.0178571	0.208333	0.0518519	0.00601816	(0.00106559104006281-0.619779683142438)	rs60661469	0.0679	0.0045	0.0735	0.1865	0.0467	0.0491	-	-	-	-	-	-	-	-	-	-	-	-
GSA-rs60661469	11	99605365	GG	0.0178571	0.208333	NA	1	(0-Inf)	rs60661469	0.0679	0.0045	0.0735	0.1865	0.0467	0.0491	-	-	-	-	-	-	-	-	-	-	-	-
GSA-rs6110510	20	15057510	CC	0.410714	0.666667	0.119048	0.00775276	(0.0187360248865574-0.717587427083717)	rs6110510	-	0.6785	0.5375	0.6667	0.3549	0.637	-	-	-	-	-	-	-	-	-	-	-	-
GSA-rs6110510	20	15057510	CT	0.410714	0.666667	5.76923	0.0408449	(0.926510183193362-61.047957178374)	rs6110510	-	0.6785	0.5375	0.6667	0.3549	0.637	-	-	-	-	-	-	-	-	-	-	-	-
GSA-rs6110510	20	15057510	TT	0.410714	0.666667	1.42105	0.724619	(0.258965372954256-10.0474710096784)	rs6110510	-	0.6785	0.5375	0.6667	0.3549	0.637	-	-	-	-	-	-	-	-	-	-	-	-
GSA-rs612720	17	46918204	AA	0.339286	0.708333	Inf	0.00350425	(1.86943070707802-Inf)	rs612720	0.5711	0.4221	0.6758	0.8333	0.4722	0.5297	-	-	-	-	-	-	-	-	-	-	-	-
GSA-rs612720	17	46918204	GG	0.339286	0.708333	0.233333	0.0967806	(0.0367192341622168-1.46862569950931)	rs612720	0.5711	0.4221	0.6758	0.8333	0.4722	0.5297	-	-	-	-	-	-	-	-	-	-	-	-
GSA-rs612720	17	46918204	AG	0.339286	0.708333	0.462185	0.315387	(0.0917835990373777-2.23768832331217)	rs612720	0.5711	0.4221	0.6758	0.8333	0.4722	0.5297	-	-	-	-	-	-	-	-	-	-	-	-
GSA-rs61736521	19	56206311	CC	0	0.166667	Inf	0.00541635	(1.81988814540403-Inf)	rs61736521	0.0132	0.003	0.0259	0	0.0358	0.0082	0.006907	0.03088	0.02033	0.005263	0.01797	0.02473	0.0004319	0.008993	0.03448	0.02149	0.004615	0.0257075
GSA-rs61736521	19	56206311	CT	0	0.166667	0	0.00541635	(0-0.54948431997066)	rs61736521	0.0132	0.003	0.0259	0	0.0358	0.0082	0.006907	0.03088	0.02033	0.005263	0.01797	0.02473	0.0004319	0.008993	0.03448	0.02149	0.004615	0.0257075
GSA-rs61736521	19	56206311	TT	0	0.166667	NA	1	(0-Inf)	rs61736521	0.0132	0.003	0.0259	0	0.0358	0.0082	0.006907	0.03088	0.02033	0.005263	0.01797	0.02473	0.0004319	0.008993	0.03448	0.02149	0.004615	0.0257075
GSA-rs61751318	12	122217507	CC	0	0.291667	Inf	0.00541635	(1.81988814540403-Inf)	rs61751318	0.0062	0.0015	0.0115	0	0.0159	0.0051	0.002951	0.02349	0.01408	0.003138	0.007749	0.02611	5.437e-05	0.01684	0.01935	0.01418	0.01016	0.0219705
GSA-rs61751318	12	122217507	TT	0	0.291667	0	0.0222672	(0-0.945950716276304)	rs61751318	0.0062	0.0015	0.0115	0	0.0159	0.0051	0.002951	0.02349	0.01408	0.003138	0.007749	0.02611	5.437e-05	0.01684	0.01935	0.01418	0.01016	0.0219705
GSA-rs61751318	12	122217507	CT	0	0.291667	0	0.3	(0-16.7143260210748)	rs61751318	0.0062	0.0015	0.0115	0	0.0159	0.0051	0.002951	0.02349	0.01408	0.003138	0.007749	0.02611	5.437e-05	0.01684	0.01935	0.01418	0.01016	0.0219705
GSA-rs61823972	1	205201325	AC	0.357143	0.375	0.0909091	0.00315872	(0.0128422427996676-0.545140600422775)	rs61823972	0.1721	0.0567	0.2406	0.1042	0.3976	0.1176	-	-	-	-	-	-	-	-	-	-	-	-
GSA-rs61823972	1	205201325	CC	0.357143	0.375	Inf	0.0809974	(0.67301595798226-Inf)	rs61823972	0.1721	0.0567	0.2406	0.1042	0.3976	0.1176	-	-	-	-	-	-	-	-	-	-	-	-
GSA-rs61823972	1	205201325	AA	0.357143	0.375	3.46154	0.165382	(0.651256631526663-23.4082839257719)	rs61823972	0.1721	0.0567	0.2406	0.1042	0.3976	0.1176	-	-	-	-	-	-	-	-	-	-	-	-
GSA-rs62005153	14	74596115	GG	0.267857	0	0	0.00350425	(0-0.53492220717987)	rs62005153	0.1166	0.1558	0.0764	0.0516	0.0994	0.1769	-	-	-	-	-	-	-	-	-	-	-	-
GSA-rs62005153	14	74596115	AG	0.267857	0	Inf	0.0170417	(1.3871807732556-Inf)	rs62005153	0.1166	0.1558	0.0764	0.0516	0.0994	0.1769	-	-	-	-	-	-	-	-	-	-	-	-
GSA-rs62005153	14	74596115	AA	0.267857	0	Inf	1	(0.0792556879183869-Inf)	rs62005153	0.1166	0.1558	0.0764	0.0516	0.0994	0.1769	-	-	-	-	-	-	-	-	-	-	-	-
GSA-rs62016788	15	71432376	TT	0	0.166667	Inf	0.00541635	(1.81988814540403-Inf)	rs62016788	0.0114	0.003	0.013	0	0.0239	0.0204	-	-	-	-	-	-	-	-	-	-	-	-
GSA-rs62016788	15	71432376	GT	0	0.166667	0	0.00541635	(0-0.54948431997066)	rs62016788	0.0114	0.003	0.013	0	0.0239	0.0204	-	-	-	-	-	-	-	-	-	-	-	-
GSA-rs62016788	15	71432376	GG	0	0.166667	NA	1	(0-Inf)	rs62016788	0.0114	0.003	0.013	0	0.0239	0.0204	-	-	-	-	-	-	-	-	-	-	-	-
GSA-rs62031280	16	26816222	AA	0	0.166667	Inf	0.00541635	(1.81988814540403-Inf)	rs62031280	0.0114	0.0098	0	0.0119	0.0129	0.0194	-	-	-	-	-	-	-	-	-	-	-	-
GSA-rs62031280	16	26816222	AG	0	0.166667	0	0.00541635	(0-0.54948431997066)	rs62031280	0.0114	0.0098	0	0.0119	0.0129	0.0194	-	-	-	-	-	-	-	-	-	-	-	-
GSA-rs62031280	16	26816222	GG	0	0.166667	NA	1	(0-Inf)	rs62031280	0.0114	0.0098	0	0.0119	0.0129	0.0194	-	-	-	-	-	-	-	-	-	-	-	-
GSA-rs62064886	17	4373178	CC	0.0714286	0.416667	12	0.00194763	(1.92763913256235-80.3534682506742)	rs62064886	0.1408	0.0552	0.17	0.0714	0.2535	0.1912	-	-	-	-	-	-	-	-	-	-	-	-
GSA-rs62064886	17	4373178	CT	0.0714286	0.416667	0.166667	0.0410895	(0.0265669134235499-1.00767360873011)	rs62064886	0.1408	0.0552	0.17	0.0714	0.2535	0.1912	-	-	-	-	-	-	-	-	-	-	-	-
GSA-rs62064886	17	4373178	TT	0.0714286	0.416667	0	0.0846154	(0-2.20266847041618)	rs62064886	0.1408	0.0552	0.17	0.0714	0.2535	0.1912	-	-	-	-	-	-	-	-	-	-	-	-
GSA-rs62071206	17	70825577	GG	0.0178571	0.208333	19.2857	0.00601816	(1.61347657433646-938.446329223144)	rs62071206	0.0978	0.2027	0.072	0.0208	0.0984	0.0532	-	-	-	-	-	-	-	-	-	-	-	-
GSA-rs62071206	17	70825577	GT	0.0178571	0.208333	0.0518519	0.00601816	(0.00106559104006281-0.619779683142438)	rs62071206	0.0978	0.2027	0.072	0.0208	0.0984	0.0532	-	-	-	-	-	-	-	-	-	-	-	-
GSA-rs62071206	17	70825577	TT	0.0178571	0.208333	NA	1	(0-Inf)	rs62071206	0.0978	0.2027	0.072	0.0208	0.0984	0.0532	-	-	-	-	-	-	-	-	-	-	-	-
GSA-rs62120050	2	9234293	CT	0.0714286	0.25	0.0769231	0.00483642	(0.00669558360706052-0.610378005983298)	rs62120050	0.2033	0.4236	0.1066	0.0506	0.1481	0.1881	-	-	-	-	-	-	-	-	-	-	-	-
GSA-rs62120050	2	9234293	CC	0.0714286	0.25	8.33333	0.0122166	(1.24725288387893-63.0000063746069)	rs62120050	0.2033	0.4236	0.1066	0.0506	0.1481	0.1881	-	-	-	-	-	-	-	-	-	-	-	-
GSA-rs62120050	2	9234293	TT	0.0714286	0.25	Inf	1	(0.0110044642857143-Inf)	rs62120050	0.2033	0.4236	0.1066	0.0506	0.1481	0.1881	-	-	-	-	-	-	-	-	-	-	-	-
GSA-rs62148493	2	36173163	GG	0	0.166667	Inf	0.00541635	(1.81988814540403-Inf)	rs62148493	0.015	0.0008	0.0216	0	0.0417	0.0174	-	-	-	-	-	-	-	-	-	-	-	-
GSA-rs62148493	2	36173163	AG	0	0.166667	0	0.00541635	(0-0.54948431997066)	rs62148493	0.015	0.0008	0.0216	0	0.0417	0.0174	-	-	-	-	-	-	-	-	-	-	-	-
GSA-rs62148493	2	36173163	AA	0	0.166667	NA	1	(0-Inf)	rs62148493	0.015	0.0008	0.0216	0	0.0417	0.0174	-	-	-	-	-	-	-	-	-	-	-	-
GSA-rs62154411	2	81567760	AC	0.0535714	0.208333	0.0518519	0.00601816	(0.00106559104006281-0.619779683142438)	rs62154411	0.0363	0.0832	0.0303	0	0.0467	0.0041	-	-	-	-	-	-	-	-	-	-	-	-
GSA-rs62154411	2	81567760	CC	0.0535714	0.208333	9.28571	0.0174881	(1.13058455685383-109.233193785392)	rs62154411	0.0363	0.0832	0.0303	0	0.0467	0.0041	-	-	-	-	-	-	-	-	-	-	-	-
GSA-rs62154411	2	81567760	AA	0.0535714	0.208333	Inf	1	(0.0110044642857143-Inf)	rs62154411	0.0363	0.0832	0.0303	0	0.0467	0.0041	-	-	-	-	-	-	-	-	-	-	-	-
GSA-rs62193745	20	24173344	GG	0	0.166667	Inf	0.00541635	(1.81988814540403-Inf)	rs62193745	0.0222	0.0015	0.0793	0.001	0.0308	0.0225	-	-	-	-	-	-	-	-	-	-	-	-
GSA-rs62193745	20	24173344	AG	0	0.166667	0	0.00541635	(0-0.54948431997066)	rs62193745	0.0222	0.0015	0.0793	0.001	0.0308	0.0225	-	-	-	-	-	-	-	-	-	-	-	-
GSA-rs62193745	20	24173344	AA	0	0.166667	NA	1	(0-Inf)	rs62193745	0.0222	0.0015	0.0793	0.001	0.0308	0.0225	-	-	-	-	-	-	-	-	-	-	-	-
GSA-rs62491775	7	139959269	CT	0.0357143	0.166667	0	0.00541635	(0-0.54948431997066)	rs62491775	0.1028	0.1589	0.0663	0.0258	0.0686	0.1677	-	-	-	-	-	-	-	-	-	-	-	-
GSA-rs62491775	7	139959269	TT	0.0357143	0.166667	13.5	0.0222672	(1.04675435399693-685.316472726621)	rs62491775	0.1028	0.1589	0.0663	0.0258	0.0686	0.1677	-	-	-	-	-	-	-	-	-	-	-	-
GSA-rs62491775	7	139959269	CC	0.0357143	0.166667	Inf	1	(0.0110044642857143-Inf)	rs62491775	0.1028	0.1589	0.0663	0.0258	0.0686	0.1677	-	-	-	-	-	-	-	-	-	-	-	-
GSA-rs62640905	16	83999548	TT	0	0.166667	Inf	0.00541635	(1.81988814540403-Inf)	rs62640905	0.008	0	0.013	0	0.0278	0.0031	0.003193	0.02543	0.01919	0.004276	0.01093	0.01575	0	0.02721	0.02921	0.01897	0.007287	0.0382876
GSA-rs62640905	16	83999548	CT	0	0.166667	0	0.00541635	(0-0.54948431997066)	rs62640905	0.008	0	0.013	0	0.0278	0.0031	0.003193	0.02543	0.01919	0.004276	0.01093	0.01575	0	0.02721	0.02921	0.01897	0.007287	0.0382876
GSA-rs62640905	16	83999548	CC	0	0.166667	NA	1	(0-Inf)	rs62640905	0.008	0	0.013	0	0.0278	0.0031	0.003193	0.02543	0.01919	0.004276	0.01093	0.01575	0	0.02721	0.02921	0.01897	0.007287	0.0382876
GSA-rs641738	19	54676763	TT	0.333333	0.625	0.0538462	0.00683744	(0.00110480804863112-0.644618649793414)	rs641738	0.3738	0.32	0.3429	0.2173	0.4404	0.5613	0.3557	0.4331	0.4009	0.3337	0.3295	0.3368	0.2363	0.3937	0.4322	0.4033	0.5269	0.41652
GSA-rs641738	19	54676763	CC	0.333333	0.625	2.94118	0.275504	(0.461573163967198-32.1553755915356)	rs641738	0.3738	0.32	0.3429	0.2173	0.4404	0.5613	0.3557	0.4331	0.4009	0.3337	0.3295	0.3368	0.2363	0.3937	0.4322	0.4033	0.5269	0.41652
GSA-rs641738	19	54676763	CT	0.333333	0.625	2.03636	0.487664	(0.418208294748292-10.3215012155929)	rs641738	0.3738	0.32	0.3429	0.2173	0.4404	0.5613	0.3557	0.4331	0.4009	0.3337	0.3295	0.3368	0.2363	0.3937	0.4322	0.4033	0.5269	0.41652
GSA-rs6435966	2	218093880	CC	0.0892857	0.416667	9.2	0.00754711	(1.58064832596443-57.2079135578167)	rs6435966	0.2728	0.5023	0.2133	0.1042	0.1759	0.2781	-	-	-	-	-	-	-	-	-	-	-	-
GSA-rs6435966	2	218093880	CT	0.0892857	0.416667	0.217391	0.0563231	(0.038271551547206-1.23112409098064)	rs6435966	0.2728	0.5023	0.2133	0.1042	0.1759	0.2781	-	-	-	-	-	-	-	-	-	-	-	-
GSA-rs6435966	2	218093880	TT	0.0892857	0.416667	0	0.0846154	(0-2.20266847041618)	rs6435966	0.2728	0.5023	0.2133	0.1042	0.1759	0.2781	-	-	-	-	-	-	-	-	-	-	-	-
GSA-rs6470834	8	131682895	CC	0.0714286	0.333333	11.6667	0.00328897	(1.7487320122266-88.2528827597903)	rs6470834	0.098	0.0787	0.1412	0.0486	0.1412	0.1002	-	-	-	-	-	-	-	-	-	-	-	-
GSA-rs6470834	8	131682895	CT	0.0714286	0.333333	0.0769231	0.00483642	(0.00669558360706052-0.610378005983298)	rs6470834	0.098	0.0787	0.1412	0.0486	0.1412	0.1002	-	-	-	-	-	-	-	-	-	-	-	-
GSA-rs6470834	8	131682895	TT	0.0714286	0.333333	0.407407	0.515385	(0.00501698235947549-34.8621293651385)	rs6470834	0.098	0.0787	0.1412	0.0486	0.1412	0.1002	-	-	-	-	-	-	-	-	-	-	-	-
GSA-rs6559594	9	83501287	CC	0.767857	0.541667	0	0.00541635	(0-0.54948431997066)	rs6559594	-	0.5552	0.7075	0.5377	0.663	0.4346	-	-	-	-	-	-	-	-	-	-	-	-
GSA-rs6559594	9	83501287	CT	0.767857	0.541667	2.6	0.296888	(0.49021481118319-17.7151731903195)	rs6559594	-	0.5552	0.7075	0.5377	0.663	0.4346	-	-	-	-	-	-	-	-	-	-	-	-
GSA-rs6559594	9	83501287	TT	0.767857	0.541667	1.61538	0.731094	(0.338133614293189-8.09324734467825)	rs6559594	-	0.5552	0.7075	0.5377	0.663	0.4346	-	-	-	-	-	-	-	-	-	-	-	-
GSA-rs6560142	9	73150984	CC	0.660714	0.416667	0.0518519	0.00601816	(0.00106559104006281-0.619779683142438)	rs6560142	0.6008	0.6278	0.5764	0.7937	0.5835	0.4008	0.6207	0.5513	0.5796	0.632	0.5614	0.5633	0.8414	0.6554	0.5699	0.5728	0.4047	0.591727
GSA-rs6560142	9	73150984	CT	0.660714	0.416667	3.09091	0.169753	(0.619584088116316-17.1488376796828)	rs6560142	0.6008	0.6278	0.5764	0.7937	0.5835	0.4008	0.6207	0.5513	0.5796	0.632	0.5614	0.5633	0.8414	0.6554	0.5699	0.5728	0.4047	0.591727
GSA-rs6560142	9	73150984	TT	0.660714	0.416667	1.66667	0.715877	(0.30821443663455-11.6352848784644)	rs6560142	0.6008	0.6278	0.5764	0.7937	0.5835	0.4008	0.6207	0.5513	0.5796	0.632	0.5614	0.5633	0.8414	0.6554	0.5699	0.5728	0.4047	0.591727
GSA-rs66577002	3	165324562	CT	0	0.208333	0	0.00120363	(0-0.361463057470351)	rs66577002	0.1635	0.3328	0.1816	0.121	0.0477	0.0849	-	-	-	-	-	-	-	-	-	-	-	-
GSA-rs66577002	3	165324562	TT	0	0.208333	Inf	0.00120363	(2.76653444752656-Inf)	rs66577002	0.1635	0.3328	0.1816	0.121	0.0477	0.0849	-	-	-	-	-	-	-	-	-	-	-	-
GSA-rs66577002	3	165324562	CC	0	0.208333	NA	1	(0-Inf)	rs66577002	0.1635	0.3328	0.1816	0.121	0.0477	0.0849	-	-	-	-	-	-	-	-	-	-	-	-
GSA-rs66584758	4	189034849	GT	0.125	0.375	0.111111	0.00504319	(0.0159765024681499-0.643440382328561)	rs66584758	0.1438	0.0893	0.1945	0.0893	0.2584	0.1196	-	-	-	-	-	-	-	-	-	-	-	-
GSA-rs66584758	4	189034849	TT	0.125	0.375	9	0.00504319	(1.55414553929779-62.5919222303852)	rs66584758	0.1438	0.0893	0.1945	0.0893	0.2584	0.1196	-	-	-	-	-	-	-	-	-	-	-	-
GSA-rs66584758	4	189034849	GG	0.125	0.375	NA	1	(0-Inf)	rs66584758	0.1438	0.0893	0.1945	0.0893	0.2584	0.1196	-	-	-	-	-	-	-	-	-	-	-	-
GSA-rs6675220	1	169190606	GG	0	0.166667	Inf	0.00541635	(1.81988814540403-Inf)	rs6675220	0.1967	0.0772	0.1023	0.6319	0.0278	0.1503	-	-	-	-	-	-	-	-	-	-	-	-
GSA-rs6675220	1	169190606	AG	0	0.166667	0	0.00541635	(0-0.54948431997066)	rs6675220	0.1967	0.0772	0.1023	0.6319	0.0278	0.1503	-	-	-	-	-	-	-	-	-	-	-	-
GSA-rs6675220	1	169190606	AA	0	0.166667	NA	1	(0-Inf)	rs6675220	0.1967	0.0772	0.1023	0.6319	0.0278	0.1503	-	-	-	-	-	-	-	-	-	-	-	-
GSA-rs67060978	1	105004302	GG	0	0.166667	Inf	0.00541635	(1.81988814540403-Inf)	rs67060978	0.0781	0.0113	0.0764	0.2083	0.0646	0.0491	-	-	-	-	-	-	-	-	-	-	-	-
GSA-rs67060978	1	105004302	AG	0	0.166667	0	0.00541635	(0-0.54948431997066)	rs67060978	0.0781	0.0113	0.0764	0.2083	0.0646	0.0491	-	-	-	-	-	-	-	-	-	-	-	-
GSA-rs67060978	1	105004302	AA	0	0.166667	NA	1	(0-Inf)	rs67060978	0.0781	0.0113	0.0764	0.2083	0.0646	0.0491	-	-	-	-	-	-	-	-	-	-	-	-
GSA-rs6711622	2	25531350	AG	0.410714	0.458333	0.111111	0.00504319	(0.0159765024681499-0.643440382328561)	rs6711622	0.2744	0.2451	0.2954	0.2044	0.3996	0.2423	-	-	-	-	-	-	-	-	-	-	-	-
GSA-rs6711622	2	25531350	GG	0.410714	0.458333	4.33333	0.152326	(0.697506760660074-46.2142265450722)	rs6711622	0.2744	0.2451	0.2954	0.2044	0.3996	0.2423	-	-	-	-	-	-	-	-	-	-	-	-
GSA-rs6711622	2	25531350	AA	0.410714	0.458333	4.4	0.233181	(0.462499133510296-212.457732221468)	rs6711622	0.2744	0.2451	0.2954	0.2044	0.3996	0.2423	-	-	-	-	-	-	-	-	-	-	-	-
GSA-rs6731583	2	202560854	TT	0.339286	0.0416667	0.0681818	0.00528895	(0.00149877220518891-0.621739332156815)	rs6731583	0.2746	0.2133	0.121	0.3919	0.1889	0.4335	-	-	-	-	-	-	-	-	-	-	-	-
GSA-rs6731583	2	202560854	CT	0.339286	0.0416667	9.53333	0.0301169	(1.05404129720775-440.204197888227)	rs6731583	0.2746	0.2133	0.121	0.3919	0.1889	0.4335	-	-	-	-	-	-	-	-	-	-	-	-
GSA-rs6731583	2	202560854	CC	0.339286	0.0416667	Inf	0.540891	(0.174696176502179-Inf)	rs6731583	0.2746	0.2133	0.121	0.3919	0.1889	0.4335	-	-	-	-	-	-	-	-	-	-	-	-
GSA-rs6739502	2	21527036	AA	0.696429	0.375	0.0769231	0.00483642	(0.00669558360706052-0.610378005983298)	rs6739502	-	0.4463	0.5937	0.7153	0.5	0.589	-	-	-	-	-	-	-	-	-	-	-	-
GSA-rs6739502	2	21527036	AG	0.696429	0.375	2.6	0.296888	(0.49021481118319-17.7151731903195)	rs6739502	-	0.4463	0.5937	0.7153	0.5	0.589	-	-	-	-	-	-	-	-	-	-	-	-
GSA-rs6739502	2	21527036	GG	0.696429	0.375	2.6	0.296888	(0.49021481118319-17.7151731903195)	rs6739502	-	0.4463	0.5937	0.7153	0.5	0.589	-	-	-	-	-	-	-	-	-	-	-	-
GSA-rs6765927	3	165364438	GG	0.0178571	0.208333	19.2857	0.00601816	(1.61347657433646-938.446329223144)	rs6765927	0.1444	0.2648	0.1744	0.122	0.0457	0.0849	-	-	-	-	-	-	-	-	-	-	-	-
GSA-rs6765927	3	165364438	GT	0.0178571	0.208333	0.0518519	0.00601816	(0.00106559104006281-0.619779683142438)	rs6765927	0.1444	0.2648	0.1744	0.122	0.0457	0.0849	-	-	-	-	-	-	-	-	-	-	-	-
GSA-rs6765927	3	165364438	TT	0.0178571	0.208333	NA	1	(0-Inf)	rs6765927	0.1444	0.2648	0.1744	0.122	0.0457	0.0849	-	-	-	-	-	-	-	-	-	-	-	-
GSA-rs6767324	3	6002693	AA	0.196429	0.458333	0.0518519	0.00601816	(0.00106559104006281-0.619779683142438)	rs6767324	0.3604	0.4433	0.3242	0.2599	0.3459	0.3926	-	-	-	-	-	-	-	-	-	-	-	-
GSA-rs6767324	3	6002693	AG	0.196429	0.458333	5.21053	0.230694	(0.558524830415945-248.464580432354)	rs6767324	0.3604	0.4433	0.3242	0.2599	0.3459	0.3926	-	-	-	-	-	-	-	-	-	-	-	-
GSA-rs6767324	3	6002693	GG	0.196429	0.458333	1.8	0.489813	(0.36522065683154-8.75633548762392)	rs6767324	0.3604	0.4433	0.3242	0.2599	0.3459	0.3926	-	-	-	-	-	-	-	-	-	-	-	-
GSA-rs6772306	3	10479611	CT	0.392857	0.458333	0.0681818	0.00528895	(0.00149877220518891-0.621739332156815)	rs6772306	0.1166	0.0333	0.1657	0.0139	0.334	0.0767	-	-	-	-	-	-	-	-	-	-	-	-
GSA-rs6772306	3	10479611	CC	0.392857	0.458333	7.11765	0.0674496	(0.780497161975228-333.118083271141)	rs6772306	0.1166	0.0333	0.1657	0.0139	0.334	0.0767	-	-	-	-	-	-	-	-	-	-	-	-
GSA-rs6772306	3	10479611	TT	0.392857	0.458333	Inf	0.298009	(0.402121015608937-Inf)	rs6772306	0.1166	0.0333	0.1657	0.0139	0.334	0.0767	-	-	-	-	-	-	-	-	-	-	-	-
GSA-rs6793687	3	26522075	CT	0.0357143	0.166667	0	0.00541635	(0-0.54948431997066)	rs6793687	0.0475	0.0265	0.036	0.0149	0.0437	0.1217	-	-	-	-	-	-	-	-	-	-	-	-
GSA-rs6793687	3	26522075	CC	0.0357143	0.166667	13.5	0.0222672	(1.04675435399693-685.316472726621)	rs6793687	0.0475	0.0265	0.036	0.0149	0.0437	0.1217	-	-	-	-	-	-	-	-	-	-	-	-
GSA-rs6793687	3	26522075	TT	0.0357143	0.166667	Inf	1	(0.0110044642857143-Inf)	rs6793687	0.0475	0.0265	0.036	0.0149	0.0437	0.1217	-	-	-	-	-	-	-	-	-	-	-	-
GSA-rs6806617	3	165359266	CC	0.0178571	0.208333	19.2857	0.00601816	(1.61347657433646-938.446329223144)	rs6806617	0.1444	0.2648	0.1758	0.121	0.0457	0.0849	-	-	-	-	-	-	-	-	-	-	-	-
GSA-rs6806617	3	165359266	CT	0.0178571	0.208333	0.0518519	0.00601816	(0.00106559104006281-0.619779683142438)	rs6806617	0.1444	0.2648	0.1758	0.121	0.0457	0.0849	-	-	-	-	-	-	-	-	-	-	-	-
GSA-rs6806617	3	165359266	TT	0.0178571	0.208333	NA	1	(0-Inf)	rs6806617	0.1444	0.2648	0.1758	0.121	0.0457	0.0849	-	-	-	-	-	-	-	-	-	-	-	-
GSA-rs6816160	4	182942414	GG	0.428571	0.125	0.0947368	0.00501759	(0.00897956256364812-0.613818478066718)	rs6816160	0.3247	0.357	0.4568	0.0694	0.3767	0.3967	-	-	-	-	-	-	-	-	-	-	-	-
GSA-rs6816160	4	182942414	AG	0.428571	0.125	11	0.0151263	(1.21605616830673-505.1413898973)	rs6816160	0.3247	0.357	0.4568	0.0694	0.3767	0.3967	-	-	-	-	-	-	-	-	-	-	-	-
GSA-rs6816160	4	182942414	AA	0.428571	0.125	2.3913	0.647937	(0.221020304785015-123.150995850118)	rs6816160	0.3247	0.357	0.4568	0.0694	0.3767	0.3967	-	-	-	-	-	-	-	-	-	-	-	-
GSA-rs6828560	4	43328707	CC	0.517857	0.833333	0.111111	0.00504319	(0.0159765024681499-0.643440382328561)	rs6828560	0.5106	0.4297	0.5692	0.4315	0.6899	0.4755	-	-	-	-	-	-	-	-	-	-	-	-
GSA-rs6828560	4	43328707	CT	0.517857	0.833333	5.76923	0.0408449	(0.926510183193362-61.047957178374)	rs6828560	0.5106	0.4297	0.5692	0.4315	0.6899	0.4755	-	-	-	-	-	-	-	-	-	-	-	-
GSA-rs6828560	4	43328707	TT	0.517857	0.833333	3	0.652079	(0.294601594055638-150.224291922353)	rs6828560	0.5106	0.4297	0.5692	0.4315	0.6899	0.4755	-	-	-	-	-	-	-	-	-	-	-	-
GSA-rs6857551	4	94117721	GT	0.0178571	0.208333	0.0518519	0.00601816	(0.00106559104006281-0.619779683142438)	rs6857551	0.2488	0.5045	0.1037	0.3135	0.0606	0.1329	-	-	-	-	-	-	-	-	-	-	-	-
GSA-rs6857551	4	94117721	TT	0.0178571	0.208333	19.2857	0.00601816	(1.61347657433646-938.446329223144)	rs6857551	0.2488	0.5045	0.1037	0.3135	0.0606	0.1329	-	-	-	-	-	-	-	-	-	-	-	-
GSA-rs6857551	4	94117721	GG	0.0178571	0.208333	NA	1	(0-Inf)	rs6857551	0.2488	0.5045	0.1037	0.3135	0.0606	0.1329	-	-	-	-	-	-	-	-	-	-	-	-
GSA-rs6865416	5	90642319	TT	0.0892857	0.416667	13.8	0.000991628	(2.1945304842344-100.499221223612)	rs6865416	0.2911	0.3964	0.4899	0.127	0.2435	0.226	-	-	-	-	-	-	-	-	-	-	-	-
GSA-rs6865416	5	90642319	CT	0.0892857	0.416667	0.108696	0.00754711	(0.0174800991298058-0.632651794566545)	rs6865416	0.2911	0.3964	0.4899	0.127	0.2435	0.226	-	-	-	-	-	-	-	-	-	-	-	-
GSA-rs6865416	5	90642319	CC	0.0892857	0.416667	0	0.3	(0-16.7143260210748)	rs6865416	0.2911	0.3964	0.4899	0.127	0.2435	0.226	-	-	-	-	-	-	-	-	-	-	-	-
GSA-rs6873740	5	91390561	CT	0.0357143	0.291667	0	0.00120363	(0-0.361463057470351)	rs6873740	0.1084	0.1452	0.1239	0.0109	0.1153	0.1411	-	-	-	-	-	-	-	-	-	-	-	-
GSA-rs6873740	5	91390561	CC	0.0357143	0.291667	27	0.0014302	(2.32667056164063-1274.28216608279)	rs6873740	0.1084	0.1452	0.1239	0.0109	0.1153	0.1411	-	-	-	-	-	-	-	-	-	-	-	-
GSA-rs6873740	5	91390561	TT	0.0357143	0.291667	0.407407	0.515385	(0.00501698235947549-34.8621293651385)	rs6873740	0.1084	0.1452	0.1239	0.0109	0.1153	0.1411	-	-	-	-	-	-	-	-	-	-	-	-
GSA-rs6901395	6	89432362	CC	0.321429	0.625	0.0518519	0.00601816	(0.00106559104006281-0.619779683142438)	rs6901395	0.4958	0.7988	0.4063	0.2579	0.4583	0.4335	-	-	-	-	-	-	-	-	-	-	-	-
GSA-rs6901395	6	89432362	TT	0.321429	0.625	3.23529	0.271382	(0.516038367782008-34.9892787052635)	rs6901395	0.4958	0.7988	0.4063	0.2579	0.4583	0.4335	-	-	-	-	-	-	-	-	-	-	-	-
GSA-rs6901395	6	89432362	CT	0.321429	0.625	1.86667	0.494457	(0.388689441914752-9.36382273497844)	rs6901395	0.4958	0.7988	0.4063	0.2579	0.4583	0.4335	-	-	-	-	-	-	-	-	-	-	-	-
GSA-rs6915865	6	91082281	TT	0.714286	0.375	Inf	0.000294068	(3.27431314988887-Inf)	rs6915865	0.7352	0.7209	0.6888	0.9871	0.6054	0.6616	-	-	-	-	-	-	-	-	-	-	-	-
GSA-rs6915865	6	91082281	CT	0.714286	0.375	0.0909091	0.00315872	(0.0128422427996676-0.545140600422775)	rs6915865	0.7352	0.7209	0.6888	0.9871	0.6054	0.6616	-	-	-	-	-	-	-	-	-	-	-	-
GSA-rs6915865	6	91082281	CC	0.714286	0.375	0.652174	0.67668	(0.101248010178188-5.13728935503047)	rs6915865	0.7352	0.7209	0.6888	0.9871	0.6054	0.6616	-	-	-	-	-	-	-	-	-	-	-	-
GSA-rs6918400	6	20295707	GG	0	0.166667	Inf	0.00541635	(1.81988814540403-Inf)	rs6918400	0.01	0.0023	0.0259	0	0.0268	0.002	-	-	-	-	-	-	-	-	-	-	-	-
GSA-rs6918400	6	20295707	AG	0	0.166667	0	0.00541635	(0-0.54948431997066)	rs6918400	0.01	0.0023	0.0259	0	0.0268	0.002	-	-	-	-	-	-	-	-	-	-	-	-
GSA-rs6918400	6	20295707	AA	0	0.166667	NA	1	(0-Inf)	rs6918400	0.01	0.0023	0.0259	0	0.0268	0.002	-	-	-	-	-	-	-	-	-	-	-	-
GSA-rs6934836	6	62723867	CC	0.607143	0.291667	0.0857143	0.00328897	(0.011331074620212-0.571842908466423)	rs6934836	0.5264	0.5234	0.4553	0.5625	0.6083	0.4591	-	-	-	-	-	-	-	-	-	-	-	-
GSA-rs6934836	6	62723867	CT	0.607143	0.291667	4	0.0887848	(0.748731844757315-27.0206370598432)	rs6934836	0.5264	0.5234	0.4553	0.5625	0.6083	0.4591	-	-	-	-	-	-	-	-	-	-	-	-
GSA-rs6934836	6	62723867	TT	0.607143	0.291667	2.36842	0.450696	(0.368687531774649-26.1800318026583)	rs6934836	0.5264	0.5234	0.4553	0.5625	0.6083	0.4591	-	-	-	-	-	-	-	-	-	-	-	-
GSA-rs696718	6	49752742	TT	0.214286	0.625	0.0769231	0.00483642	(0.00669558360706052-0.610378005983298)	rs696718	0.4303	0.5666	0.4841	0.4603	0.2833	0.3282	-	-	-	-	-	-	-	-	-	-	-	-
GSA-rs696718	6	49752742	GG	0.214286	0.625	5.4	0.0378048	(0.991431786968993-36.5930682513574)	rs696718	0.4303	0.5666	0.4841	0.4603	0.2833	0.3282	-	-	-	-	-	-	-	-	-	-	-	-
GSA-rs696718	6	49752742	GT	0.214286	0.625	1.2	1	(0.214131365885327-8.63325517641759)	rs696718	0.4303	0.5666	0.4841	0.4603	0.2833	0.3282	-	-	-	-	-	-	-	-	-	-	-	-
GSA-rs6969884	7	154956999	AG	0.446429	0.375	9	0.00504319	(1.55414553929779-62.5919222303852)	rs6969884	0.4311	0.4569	0.4294	0.4435	0.4443	0.3712	-	-	-	-	-	-	-	-	-	-	-	-
GSA-rs6969884	7	154956999	GG	0.446429	0.375	0.217391	0.0563231	(0.038271551547206-1.23112409098064)	rs6969884	0.4311	0.4569	0.4294	0.4435	0.4443	0.3712	-	-	-	-	-	-	-	-	-	-	-	-
GSA-rs6969884	7	154956999	AA	0.446429	0.375	0.230769	0.148649	(0.0174725133842697-2.45597661477116)	rs6969884	0.4311	0.4569	0.4294	0.4435	0.4443	0.3712	-	-	-	-	-	-	-	-	-	-	-	-
GSA-rs697526	7	16767532	CT	0.482143	0.666667	10.5556	0.00501759	(1.62914613315259-111.363999405526)	rs697526	0.6741	0.9244	0.6614	0.5407	0.5666	0.593	-	-	-	-	-	-	-	-	-	-	-	-
GSA-rs697526	7	16767532	CC	0.482143	0.666667	0.119048	0.00775276	(0.0187360248865574-0.717587427083717)	rs697526	0.6741	0.9244	0.6614	0.5407	0.5666	0.593	-	-	-	-	-	-	-	-	-	-	-	-
GSA-rs697526	7	16767532	TT	0.482143	0.666667	0.652174	0.67668	(0.101248010178188-5.13728935503047)	rs697526	0.6741	0.9244	0.6614	0.5407	0.5666	0.593	-	-	-	-	-	-	-	-	-	-	-	-
GSA-rs7032425	9	82943495	CC	0.0892857	0.5	0	0.00541635	(0-0.54948431997066)	rs7032425	0.135	0.0946	0.1153	0.0298	0.2107	0.2342	-	-	-	-	-	-	-	-	-	-	-	-
GSA-rs7032425	9	82943495	TT	0.0892857	0.5	9.2	0.00754711	(1.58064832596443-57.2079135578167)	rs7032425	0.135	0.0946	0.1153	0.0298	0.2107	0.2342	-	-	-	-	-	-	-	-	-	-	-	-
GSA-rs7032425	9	82943495	CT	0.0892857	0.5	0.434783	0.411095	(0.0730396133571316-2.82398683978247)	rs7032425	0.135	0.0946	0.1153	0.0298	0.2107	0.2342	-	-	-	-	-	-	-	-	-	-	-	-
GSA-rs703586	12	103035541	TT	0.946429	0.666667	11.6667	0.00328897	(1.7487320122266-88.2528827597903)	rs703586	-	0.7247	0.8689	0.9821	0.8847	0.9294	-	-	-	-	-	-	-	-	-	-	-	-
GSA-rs703586	12	103035541	CT	0.946429	0.666667	0.12	0.0122166	(0.0158730142669169-0.801762026711073)	rs703586	-	0.7247	0.8689	0.9821	0.8847	0.9294	-	-	-	-	-	-	-	-	-	-	-	-
GSA-rs703586	12	103035541	CC	0.946429	0.666667	0	0.3	(0-16.7143260210748)	rs703586	-	0.7247	0.8689	0.9821	0.8847	0.9294	-	-	-	-	-	-	-	-	-	-	-	-
GSA-rs7039677	9	8256711	GG	0.232143	0.541667	0.0518519	0.00601816	(0.00106559104006281-0.619779683142438)	rs7039677	0.2065	0.1127	0.2795	0.0565	0.3648	0.273	-	-	-	-	-	-	-	-	-	-	-	-
GSA-rs7039677	9	8256711	AA	0.232143	0.541667	2.66667	0.300845	(0.538858280348518-14.760374773693)	rs7039677	0.2065	0.1127	0.2795	0.0565	0.3648	0.273	-	-	-	-	-	-	-	-	-	-	-	-
GSA-rs7039677	9	8256711	AG	0.232143	0.541667	1.94118	0.484369	(0.362613641173738-13.411148677513)	rs7039677	0.2065	0.1127	0.2795	0.0565	0.3648	0.273	-	-	-	-	-	-	-	-	-	-	-	-
GSA-rs7040701	9	12318093	TT	0.464286	0.166667	0.111111	0.00504319	(0.0159765024681499-0.643440382328561)	rs7040701	0.4848	0.7383	0.3444	0.2956	0.4742	0.4479	-	-	-	-	-	-	-	-	-	-	-	-
GSA-rs7040701	9	12318093	CT	0.464286	0.166667	6.66667	0.0354373	(1.0651139438338-70.4542148144619)	rs7040701	0.4848	0.7383	0.3444	0.2956	0.4742	0.4479	-	-	-	-	-	-	-	-	-	-	-	-
GSA-rs7040701	9	12318093	CC	0.464286	0.166667	2.3913	0.647937	(0.221020304785015-123.150995850118)	rs7040701	0.4848	0.7383	0.3444	0.2956	0.4742	0.4479	-	-	-	-	-	-	-	-	-	-	-	-
GSA-rs7042978	9	102101485	GG	0.0892857	0.333333	8.4	0.00775276	(1.39355841846897-53.3731144175342)	rs7042978	0.1248	0.2398	0.062	0.1171	0.0686	0.0798	-	-	-	-	-	-	-	-	-	-	-	-
GSA-rs7042978	9	102101485	AG	0.0892857	0.333333	0.12	0.0122166	(0.0158730142669169-0.801762026711073)	rs7042978	0.1248	0.2398	0.062	0.1171	0.0686	0.0798	-	-	-	-	-	-	-	-	-	-	-	-
GSA-rs7042978	9	102101485	AA	0.0892857	0.333333	0.407407	0.515385	(0.00501698235947549-34.8621293651385)	rs7042978	0.1248	0.2398	0.062	0.1171	0.0686	0.0798	-	-	-	-	-	-	-	-	-	-	-	-
GSA-rs7048161	9	89474289	CT	0.410714	0.5	Inf	0.00350425	(1.86943070707802-Inf)	rs7048161	0.4804	0.2602	0.6153	0.5853	0.5547	0.498	-	-	-	-	-	-	-	-	-	-	-	-
GSA-rs7048161	9	89474289	CC	0.410714	0.5	0.217391	0.0563231	(0.038271551547206-1.23112409098064)	rs7048161	0.4804	0.2602	0.6153	0.5853	0.5547	0.498	-	-	-	-	-	-	-	-	-	-	-	-
GSA-rs7048161	9	89474289	TT	0.410714	0.5	0.555556	0.489813	(0.114203024931307-2.73807075611623)	rs7048161	0.4804	0.2602	0.6153	0.5853	0.5547	0.498	-	-	-	-	-	-	-	-	-	-	-	-
GSA-rs7048593	9	98957977	CT	0.392857	0.166667	12.5	0.00205365	(1.89116704738121-132.343169798233)	rs7048593	0.3808	0.5968	0.2824	0.2579	0.3231	0.3446	-	-	-	-	-	-	-	-	-	-	-	-
GSA-rs7048593	9	98957977	TT	0.392857	0.166667	0.111111	0.00504319	(0.0159765024681499-0.643440382328561)	rs7048593	0.3808	0.5968	0.2824	0.2579	0.3231	0.3446	-	-	-	-	-	-	-	-	-	-	-	-
GSA-rs7048593	9	98957977	CC	0.392857	0.166667	0.407407	0.515385	(0.00501698235947549-34.8621293651385)	rs7048593	0.3808	0.5968	0.2824	0.2579	0.3231	0.3446	-	-	-	-	-	-	-	-	-	-	-	-
GSA-rs7069878	10	74912004	TT	0.0178571	0.25	19.2857	0.00601816	(1.61347657433646-938.446329223144)	rs7069878	0.2358	0.3669	0.1254	0.3145	0.0606	0.2362	0.3252	0.07163	0.1264	0.3421	0.09434	0.1288	0.3061	0.04582	0.06571	0.09373	0.2273	0.0698966
GSA-rs7069878	10	74912004	CT	0.0178571	0.25	0.0740741	0.0222672	(0.00145917986769144-0.95533397705163)	rs7069878	0.2358	0.3669	0.1254	0.3145	0.0606	0.2362	0.3252	0.07163	0.1264	0.3421	0.09434	0.1288	0.3061	0.04582	0.06571	0.09373	0.2273	0.0698966
GSA-rs7069878	10	74912004	CC	0.0178571	0.25	0	0.3	(0-16.7143260210748)	rs7069878	0.2358	0.3669	0.1254	0.3145	0.0606	0.2362	0.3252	0.07163	0.1264	0.3421	0.09434	0.1288	0.3061	0.04582	0.06571	0.09373	0.2273	0.0698966
GSA-rs708858	12	117991667	CC	0.446429	0.0833333	0.08	0.00205365	(0.00755611340974053-0.528774018870913)	rs708858	0.2929	0.1936	0.3847	0.3839	0.339	0.2209	-	-	-	-	-	-	-	-	-	-	-	-
GSA-rs708858	12	117991667	CT	0.446429	0.0833333	5.76923	0.0408449	(0.926510183193362-61.047957178374)	rs708858	0.2929	0.1936	0.3847	0.3839	0.339	0.2209	-	-	-	-	-	-	-	-	-	-	-	-
GSA-rs708858	12	117991667	TT	0.446429	0.0833333	Inf	0.298009	(0.402121015608937-Inf)	rs708858	0.2929	0.1936	0.3847	0.3839	0.339	0.2209	-	-	-	-	-	-	-	-	-	-	-	-
GSA-rs7091270	10	94237425	TT	0.0357143	0.416667	26	0.000228082	(3.16378845701723-295.90615409209)	rs7091270	0.2242	0.2874	0.317	0.2123	0.1243	0.1881	-	-	-	-	-	-	-	-	-	-	-	-
GSA-rs7091270	10	94237425	GT	0.0357143	0.416667	0.0769231	0.00483642	(0.00669558360706052-0.610378005983298)	rs7091270	0.2242	0.2874	0.317	0.2123	0.1243	0.1881	-	-	-	-	-	-	-	-	-	-	-	-
GSA-rs7091270	10	94237425	GG	0.0357143	0.416667	0	0.0846154	(0-2.20266847041618)	rs7091270	0.2242	0.2874	0.317	0.2123	0.1243	0.1881	-	-	-	-	-	-	-	-	-	-	-	-
GSA-rs7144087	14	66625679	CT	0.0535714	0.208333	0.0518519	0.00601816	(0.00106559104006281-0.619779683142438)	rs7144087	0.3792	0.5204	0.3357	0.5208	0.1163	0.3436	-	-	-	-	-	-	-	-	-	-	-	-
GSA-rs7144087	14	66625679	CC	0.0535714	0.208333	9.28571	0.0174881	(1.13058455685383-109.233193785392)	rs7144087	0.3792	0.5204	0.3357	0.5208	0.1163	0.3436	-	-	-	-	-	-	-	-	-	-	-	-
GSA-rs7144087	14	66625679	TT	0.0535714	0.208333	Inf	1	(0.0110044642857143-Inf)	rs7144087	0.3792	0.5204	0.3357	0.5208	0.1163	0.3436	-	-	-	-	-	-	-	-	-	-	-	-
GSA-rs7146876	14	95145969	AG	0.285714	0.166667	Inf	0.00272028	(2.15532657786843-Inf)	rs7146876	0.15	0.1868	0.1398	0.0149	0.2187	0.1759	-	-	-	-	-	-	-	-	-	-	-	-
GSA-rs7146876	14	95145969	AA	0.285714	0.166667	0.173333	0.0408449	(0.0163805644974841-1.07931895206305)	rs7146876	0.15	0.1868	0.1398	0.0149	0.2187	0.1759	-	-	-	-	-	-	-	-	-	-	-	-
GSA-rs7146876	14	95145969	GG	0.285714	0.166667	0.185185	0.209312	(0.0030371494433004-4.11559281683821)	rs7146876	0.15	0.1868	0.1398	0.0149	0.2187	0.1759	-	-	-	-	-	-	-	-	-	-	-	-
GSA-rs7170181	15	86367644	AA	0.0892857	0.333333	9.2	0.00754711	(1.58064832596443-57.2079135578167)	rs7170181	0.3153	0.4569	0.3184	0.3145	0.2038	0.2372	-	-	-	-	-	-	-	-	-	-	-	-
GSA-rs7170181	15	86367644	AG	0.0892857	0.333333	0.108696	0.00754711	(0.0174800991298058-0.632651794566545)	rs7170181	0.3153	0.4569	0.3184	0.3145	0.2038	0.2372	-	-	-	-	-	-	-	-	-	-	-	-
GSA-rs7170181	15	86367644	GG	0.0892857	0.333333	NA	1	(0-Inf)	rs7170181	0.3153	0.4569	0.3184	0.3145	0.2038	0.2372	-	-	-	-	-	-	-	-	-	-	-	-
GSA-rs7212997	17	31492565	GG	0.482143	0	0	0.00109825	(0-0.403403767312069)	rs7212997	0.3123	0.4039	0.353	0.3304	0.169	0.2883	-	-	-	-	-	-	-	-	-	-	-	-
GSA-rs7212997	17	31492565	TT	0.482143	0	Inf	0.00739287	(1.61499393641842-Inf)	rs7212997	0.3123	0.4039	0.353	0.3304	0.169	0.2883	-	-	-	-	-	-	-	-	-	-	-	-
GSA-rs7212997	17	31492565	GT	0.482143	0	Inf	0.540891	(0.174696176502179-Inf)	rs7212997	0.3123	0.4039	0.353	0.3304	0.169	0.2883	-	-	-	-	-	-	-	-	-	-	-	-
GSA-rs7230037	18	72914280	GG	0.517857	0.208333	0.0857143	0.00328897	(0.011331074620212-0.571842908466423)	rs7230037	0.2975	0.056	0.3948	0.4563	0.4493	0.2352	0.1271	0.4086	0.388	0.1089	0.3786	0.4497	0.4739	0.5557	0.4158	0.3914	0.2533	-
GSA-rs7230037	18	72914280	AG	0.517857	0.208333	4.2	0.0705255	(0.807628587298783-22.3596157714965)	rs7230037	0.2975	0.056	0.3948	0.4563	0.4493	0.2352	0.1271	0.4086	0.388	0.1089	0.3786	0.4497	0.4739	0.5557	0.4158	0.3914	0.2533	-
GSA-rs7230037	18	72914280	AA	0.517857	0.208333	Inf	0.29686	(0.283119608801342-Inf)	rs7230037	0.2975	0.056	0.3948	0.4563	0.4493	0.2352	0.1271	0.4086	0.388	0.1089	0.3786	0.4497	0.4739	0.5557	0.4158	0.3914	0.2533	-
GSA-rs7238025	18	37945673	AA	0.375	0.583333	0.037037	0.0014302	(0.000784755548352411-0.429798707426315)	rs7238025	0.5903	0.5651	0.6239	0.7639	0.4036	0.6135	-	-	-	-	-	-	-	-	-	-	-	-
GSA-rs7238025	18	37945673	AG	0.375	0.583333	10.5556	0.00501759	(1.62914613315259-111.363999405526)	rs7238025	0.5903	0.5651	0.6239	0.7639	0.4036	0.6135	-	-	-	-	-	-	-	-	-	-	-	-
GSA-rs7238025	18	37945673	GG	0.375	0.583333	0.8	1	(0.154318026258496-4.71343846011894)	rs7238025	0.5903	0.5651	0.6239	0.7639	0.4036	0.6135	-	-	-	-	-	-	-	-	-	-	-	-
GSA-rs7245429	19	8159362	GG	0.375	0.708333	Inf	0.00739287	(1.61499393641842-Inf)	rs7245429	0.4858	0.2209	0.5403	0.7331	0.4006	0.638	0.2347	0.3874	0.4676	0.2285	0.6063	0.3495	0.7257	0.5178	0.3952	0.4401	0.5599	0.417804
GSA-rs7245429	19	8159362	TT	0.375	0.708333	0.304348	0.132916	(0.0531334357457-1.79725282766163)	rs7245429	0.4858	0.2209	0.5403	0.7331	0.4006	0.638	0.2347	0.3874	0.4676	0.2285	0.6063	0.3495	0.7257	0.5178	0.3952	0.4401	0.5599	0.417804
GSA-rs7245429	19	8159362	GT	0.375	0.708333	0.462185	0.315387	(0.0917835990373777-2.23768832331217)	rs7245429	0.4858	0.2209	0.5403	0.7331	0.4006	0.638	0.2347	0.3874	0.4676	0.2285	0.6063	0.3495	0.7257	0.5178	0.3952	0.4401	0.5599	0.417804
GSA-rs72666405	14	30992649	AA	0	0.166667	Inf	0.00541635	(1.81988814540403-Inf)	rs72666405	0.022	0	0.0216	0	0.0497	0.046	-	-	-	-	-	-	-	-	-	-	-	-
GSA-rs72666405	14	30992649	AG	0	0.166667	0	0.00541635	(0-0.54948431997066)	rs72666405	0.022	0	0.0216	0	0.0497	0.046	-	-	-	-	-	-	-	-	-	-	-	-
GSA-rs72666405	14	30992649	GG	0	0.166667	NA	1	(0-Inf)	rs72666405	0.022	0	0.0216	0	0.0497	0.046	-	-	-	-	-	-	-	-	-	-	-	-
GSA-rs72682552	1	81524136	TT	0.464286	0.166667	0.111111	0.00504319	(0.0159765024681499-0.643440382328561)	rs72682552	0.2402	0.1483	0.3674	0.0456	0.3449	0.3671	-	-	-	-	-	-	-	-	-	-	-	-
GSA-rs72682552	1	81524136	AT	0.464286	0.166667	6.66667	0.0354373	(1.0651139438338-70.4542148144619)	rs72682552	0.2402	0.1483	0.3674	0.0456	0.3449	0.3671	-	-	-	-	-	-	-	-	-	-	-	-
GSA-rs72682552	1	81524136	AA	0.464286	0.166667	2.3913	0.647937	(0.221020304785015-123.150995850118)	rs72682552	0.2402	0.1483	0.3674	0.0456	0.3449	0.3671	-	-	-	-	-	-	-	-	-	-	-	-
GSA-rs72685451	1	105032593	AA	0	0.166667	Inf	0.00541635	(1.81988814540403-Inf)	rs72685451	0.0278	0.0015	0.0692	0	0.0477	0.0419	-	-	-	-	-	-	-	-	-	-	-	-
GSA-rs72685451	1	105032593	AG	0	0.166667	0	0.00541635	(0-0.54948431997066)	rs72685451	0.0278	0.0015	0.0692	0	0.0477	0.0419	-	-	-	-	-	-	-	-	-	-	-	-
GSA-rs72685451	1	105032593	GG	0	0.166667	NA	1	(0-Inf)	rs72685451	0.0278	0.0015	0.0692	0	0.0477	0.0419	-	-	-	-	-	-	-	-	-	-	-	-
GSA-rs72730579	5	34758023	CC	0.0714286	0.291667	8.4	0.00775276	(1.39355841846897-53.3731144175342)	rs72730579	0.0691	0.0257	0.0692	0.0337	0.1431	0.0879	-	-	-	-	-	-	-	-	-	-	-	-
GSA-rs72730579	5	34758023	CT	0.0714286	0.291667	0.119048	0.00775276	(0.0187360248865574-0.717587427083717)	rs72730579	0.0691	0.0257	0.0692	0.0337	0.1431	0.0879	-	-	-	-	-	-	-	-	-	-	-	-
GSA-rs72730579	5	34758023	TT	0.0714286	0.291667	NA	1	(0-Inf)	rs72730579	0.0691	0.0257	0.0692	0.0337	0.1431	0.0879	-	-	-	-	-	-	-	-	-	-	-	-
GSA-rs72763536	5	79666462	GG	0	0.166667	Inf	0.00541635	(1.81988814540403-Inf)	rs72763536	0.0399	0.0257	0.1614	0.001	0.0368	0.0164	-	-	-	-	-	-	-	-	-	-	-	-
GSA-rs72763536	5	79666462	AG	0	0.166667	0	0.00541635	(0-0.54948431997066)	rs72763536	0.0399	0.0257	0.1614	0.001	0.0368	0.0164	-	-	-	-	-	-	-	-	-	-	-	-
GSA-rs72763536	5	79666462	AA	0	0.166667	NA	1	(0-Inf)	rs72763536	0.0399	0.0257	0.1614	0.001	0.0368	0.0164	-	-	-	-	-	-	-	-	-	-	-	-
GSA-rs72782036	2	34003507	AA	0.0178571	0.208333	19.2857	0.00601816	(1.61347657433646-938.446329223144)	rs72782036	0.0471	0.0008	0.085	0.0665	0.0596	0.0501	-	-	-	-	-	-	-	-	-	-	-	-
GSA-rs72782036	2	34003507	AG	0.0178571	0.208333	0.0518519	0.00601816	(0.00106559104006281-0.619779683142438)	rs72782036	0.0471	0.0008	0.085	0.0665	0.0596	0.0501	-	-	-	-	-	-	-	-	-	-	-	-
GSA-rs72782036	2	34003507	GG	0.0178571	0.208333	NA	1	(0-Inf)	rs72782036	0.0471	0.0008	0.085	0.0665	0.0596	0.0501	-	-	-	-	-	-	-	-	-	-	-	-
GSA-rs72794343	2	30115850	AG	0.111111	0.333333	0.08	0.00562714	(0.00695074658587982-0.635989254425163)	rs72794343	0.094	0.0234	0.1282	0.0556	0.1392	0.1585	-	-	-	-	-	-	-	-	-	-	-	-
GSA-rs72794343	2	30115850	AA	0.111111	0.333333	8.05	0.016983	(1.33204124773448-51.3496518681788)	rs72794343	0.094	0.0234	0.1282	0.0556	0.1392	0.1585	-	-	-	-	-	-	-	-	-	-	-	-
GSA-rs72794343	2	30115850	GG	0.111111	0.333333	0.88	1	(0.0417299320473992-56.5615870935591)	rs72794343	0.094	0.0234	0.1282	0.0556	0.1392	0.1585	-	-	-	-	-	-	-	-	-	-	-	-
GSA-rs7281587	21	36565278	AG	0.321429	0.291667	14.6667	0.00528895	(1.6083910865523-667.212800276054)	rs7281587	0.5248	0.8994	0.317	0.5794	0.2425	0.3998	-	-	-	-	-	-	-	-	-	-	-	-
GSA-rs7281587	21	36565278	AA	0.321429	0.291667	0.111111	0.0728198	(0.00205028015670514-1.68525683395509)	rs7281587	0.5248	0.8994	0.317	0.5794	0.2425	0.3998	-	-	-	-	-	-	-	-	-	-	-	-
GSA-rs7281587	21	36565278	GG	0.321429	0.291667	0.323529	0.169753	(0.0583129899925961-1.61398592891602)	rs7281587	0.5248	0.8994	0.317	0.5794	0.2425	0.3998	-	-	-	-	-	-	-	-	-	-	-	-
GSA-rs72818373	2	104148335	TT	0	0.166667	Inf	0.00541635	(1.81988814540403-Inf)	rs72818373	0.0675	0.0492	0.0692	0.131	0.0507	0.0429	-	-	-	-	-	-	-	-	-	-	-	-
GSA-rs72818373	2	104148335	CT	0	0.166667	0	0.00541635	(0-0.54948431997066)	rs72818373	0.0675	0.0492	0.0692	0.131	0.0507	0.0429	-	-	-	-	-	-	-	-	-	-	-	-
GSA-rs72818373	2	104148335	CC	0	0.166667	NA	1	(0-Inf)	rs72818373	0.0675	0.0492	0.0692	0.131	0.0507	0.0429	-	-	-	-	-	-	-	-	-	-	-	-
GSA-rs72826244	17	17256374	AG	0.0178571	0.208333	0.0518519	0.00601816	(0.00106559104006281-0.619779683142438)	rs72826244	0.0166	0.0038	0.0346	0	0.0477	0.0061	-	-	-	-	-	-	-	-	-	-	-	-
GSA-rs72826244	17	17256374	GG	0.0178571	0.208333	19.2857	0.00601816	(1.61347657433646-938.446329223144)	rs72826244	0.0166	0.0038	0.0346	0	0.0477	0.0061	-	-	-	-	-	-	-	-	-	-	-	-
GSA-rs72826244	17	17256374	AA	0.0178571	0.208333	NA	1	(0-Inf)	rs72826244	0.0166	0.0038	0.0346	0	0.0477	0.0061	-	-	-	-	-	-	-	-	-	-	-	-
GSA-rs72833518	2	104009831	AC	0	0.166667	0	0.00601816	(0-0.570488172496955)	rs72833518	0.0533	0.0545	0.0634	0.0774	0.0437	0.0297	-	-	-	-	-	-	-	-	-	-	-	-
GSA-rs72833518	2	104009831	CC	0	0.166667	Inf	0.00601816	(1.75288471910491-Inf)	rs72833518	0.0533	0.0545	0.0634	0.0774	0.0437	0.0297	-	-	-	-	-	-	-	-	-	-	-	-
GSA-rs72833518	2	104009831	AA	0	0.166667	NA	1	(0-Inf)	rs72833518	0.0533	0.0545	0.0634	0.0774	0.0437	0.0297	-	-	-	-	-	-	-	-	-	-	-	-
GSA-rs72849284	17	71245426	GG	0	0.333333	Inf	0.00541635	(1.81988814540403-Inf)	rs72849284	0.012	0.003	0.0187	0	0.0388	0.0041	-	-	-	-	-	-	-	-	-	-	-	-
GSA-rs72849284	17	71245426	AA	0	0.333333	0	0.00541635	(0-0.54948431997066)	rs72849284	0.012	0.003	0.0187	0	0.0388	0.0041	-	-	-	-	-	-	-	-	-	-	-	-
GSA-rs72849284	17	71245426	AG	0	0.333333	NA	1	(0-Inf)	rs72849284	0.012	0.003	0.0187	0	0.0388	0.0041	-	-	-	-	-	-	-	-	-	-	-	-
GSA-rs72895559	2	181744014	CC	0	0.166667	Inf	0.00541635	(1.81988814540403-Inf)	rs72895559	0.0168	0.0015	0.0173	0.001	0.0417	0.0276	-	-	-	-	-	-	-	-	-	-	-	-
GSA-rs72895559	2	181744014	CT	0	0.166667	0	0.00541635	(0-0.54948431997066)	rs72895559	0.0168	0.0015	0.0173	0.001	0.0417	0.0276	-	-	-	-	-	-	-	-	-	-	-	-
GSA-rs72895559	2	181744014	TT	0	0.166667	NA	1	(0-Inf)	rs72895559	0.0168	0.0015	0.0173	0.001	0.0417	0.0276	-	-	-	-	-	-	-	-	-	-	-	-
GSA-rs72976952	19	4024525	AG	0.0714286	0.291667	0.119048	0.00775276	(0.0187360248865574-0.717587427083717)	rs72976952	0.0994	0.0484	0.1225	0.0069	0.1829	0.1616	-	-	-	-	-	-	-	-	-	-	-	-
GSA-rs72976952	19	4024525	GG	0.0714286	0.291667	8.4	0.00775276	(1.39355841846897-53.3731144175342)	rs72976952	0.0994	0.0484	0.1225	0.0069	0.1829	0.1616	-	-	-	-	-	-	-	-	-	-	-	-
GSA-rs72976952	19	4024525	AA	0.0714286	0.291667	NA	1	(0-Inf)	rs72976952	0.0994	0.0484	0.1225	0.0069	0.1829	0.1616	-	-	-	-	-	-	-	-	-	-	-	-
GSA-rs73034892	7	4438327	CT	0.0178571	0.208333	0.0518519	0.00601816	(0.00106559104006281-0.619779683142438)	rs73034892	0.0154	0.0015	0.0115	0	0.0497	0.0174	-	-	-	-	-	-	-	-	-	-	-	-
GSA-rs73034892	7	4438327	TT	0.0178571	0.208333	19.2857	0.00601816	(1.61347657433646-938.446329223144)	rs73034892	0.0154	0.0015	0.0115	0	0.0497	0.0174	-	-	-	-	-	-	-	-	-	-	-	-
GSA-rs73034892	7	4438327	CC	0.0178571	0.208333	NA	1	(0-Inf)	rs73034892	0.0154	0.0015	0.0115	0	0.0497	0.0174	-	-	-	-	-	-	-	-	-	-	-	-
GSA-rs73061190	19	57848805	AG	0.0892857	0.291667	0.0857143	0.00328897	(0.011331074620212-0.571842908466423)	rs73061190	0.0503	0.0106	0.0519	0.0308	0.1004	0.0716	-	-	-	-	-	-	-	-	-	-	-	-
GSA-rs73061190	19	57848805	GG	0.0892857	0.291667	8.4	0.00775276	(1.39355841846897-53.3731144175342)	rs73061190	0.0503	0.0106	0.0519	0.0308	0.1004	0.0716	-	-	-	-	-	-	-	-	-	-	-	-
GSA-rs73061190	19	57848805	AA	0.0892857	0.291667	Inf	1	(0.0110044642857143-Inf)	rs73061190	0.0503	0.0106	0.0519	0.0308	0.1004	0.0716	-	-	-	-	-	-	-	-	-	-	-	-
GSA-rs73086773	20	23383912	CC	0	0.166667	Inf	0.00541635	(1.81988814540403-Inf)	rs73086773	0.0158	0.0076	0.0259	0	0.0497	0.001	-	-	-	-	-	-	-	-	-	-	-	-
GSA-rs73086773	20	23383912	CT	0	0.166667	0	0.00541635	(0-0.54948431997066)	rs73086773	0.0158	0.0076	0.0259	0	0.0497	0.001	-	-	-	-	-	-	-	-	-	-	-	-
GSA-rs73086773	20	23383912	TT	0	0.166667	NA	1	(0-Inf)	rs73086773	0.0158	0.0076	0.0259	0	0.0497	0.001	-	-	-	-	-	-	-	-	-	-	-	-
GSA-rs73087964	4	5014670	AC	0.321429	0.0833333	Inf	0.00089872	(2.84859328417013-Inf)	rs73087964	0.1262	0.1778	0.196	0.0119	0.1839	0.0654	-	-	-	-	-	-	-	-	-	-	-	-
GSA-rs73087964	4	5014670	AA	0.321429	0.0833333	0.0588235	0.00432644	(0.00129846441854106-0.540746750013873)	rs73087964	0.1262	0.1778	0.196	0.0119	0.1839	0.0654	-	-	-	-	-	-	-	-	-	-	-	-
GSA-rs73087964	4	5014670	CC	0.321429	0.0833333	0.407407	0.515385	(0.00501698235947549-34.8621293651385)	rs73087964	0.1262	0.1778	0.196	0.0119	0.1839	0.0654	-	-	-	-	-	-	-	-	-	-	-	-
GSA-rs73164054	7	146206710	GG	0.482143	0.125	0.111111	0.00504319	(0.0159765024681499-0.643440382328561)	rs73164054	0.1344	0.0265	0.1945	0.0526	0.2992	0.1524	-	-	-	-	-	-	-	-	-	-	-	-
GSA-rs73164054	7	146206710	AA	0.482143	0.125	Inf	0.152916	(0.531784850268039-Inf)	rs73164054	0.1344	0.0265	0.1945	0.0526	0.2992	0.1524	-	-	-	-	-	-	-	-	-	-	-	-
GSA-rs73164054	7	146206710	AG	0.482143	0.125	3.46154	0.165382	(0.651256631526663-23.4082839257719)	rs73164054	0.1344	0.0265	0.1945	0.0526	0.2992	0.1524	-	-	-	-	-	-	-	-	-	-	-	-
GSA-rs73227150	8	21123463	AA	0.0535714	0.416667	0	0.00120363	(0-0.361463057470351)	rs73227150	0.0467	0.0545	0.0274	0.0288	0.0507	0.0644	-	-	-	-	-	-	-	-	-	-	-	-
GSA-rs73227150	8	21123463	GG	0.0535714	0.416667	5.95238	0.0385742	(0.857832547696166-45.8173143686291)	rs73227150	0.0467	0.0545	0.0274	0.0288	0.0507	0.0644	-	-	-	-	-	-	-	-	-	-	-	-
GSA-rs73227150	8	21123463	AG	0.0535714	0.416667	Inf	0.540891	(0.174696176502179-Inf)	rs73227150	0.0467	0.0545	0.0274	0.0288	0.0507	0.0644	-	-	-	-	-	-	-	-	-	-	-	-
GSA-rs7333906	13	34459489	AG	0.0178571	0.208333	0.0518519	0.00601816	(0.00106559104006281-0.619779683142438)	rs7333906	0.3141	0.6286	0.2435	0.3294	0.0487	0.1963	-	-	-	-	-	-	-	-	-	-	-	-
GSA-rs7333906	13	34459489	GG	0.0178571	0.208333	19.2857	0.00601816	(1.61347657433646-938.446329223144)	rs7333906	0.3141	0.6286	0.2435	0.3294	0.0487	0.1963	-	-	-	-	-	-	-	-	-	-	-	-
GSA-rs7333906	13	34459489	AA	0.0178571	0.208333	NA	1	(0-Inf)	rs7333906	0.3141	0.6286	0.2435	0.3294	0.0487	0.1963	-	-	-	-	-	-	-	-	-	-	-	-
GSA-rs73349242	12	75224285	GG	0	0.166667	Inf	0.00541635	(1.81988814540403-Inf)	rs73349242	0.0978	0.0628	0.0778	0.2381	0.0477	0.0665	-	-	-	-	-	-	-	-	-	-	-	-
GSA-rs73349242	12	75224285	AG	0	0.166667	0	0.00541635	(0-0.54948431997066)	rs73349242	0.0978	0.0628	0.0778	0.2381	0.0477	0.0665	-	-	-	-	-	-	-	-	-	-	-	-
GSA-rs73349242	12	75224285	AA	0	0.166667	NA	1	(0-Inf)	rs73349242	0.0978	0.0628	0.0778	0.2381	0.0477	0.0665	-	-	-	-	-	-	-	-	-	-	-	-
GSA-rs73453391	7	134263755	GG	0	0.166667	Inf	0.00541635	(1.81988814540403-Inf)	rs73453391	0.0569	0.1384	0.0288	0.0169	0.0328	0.0327	-	-	-	-	-	-	-	-	-	-	-	-
GSA-rs73453391	7	134263755	AG	0	0.166667	0	0.00541635	(0-0.54948431997066)	rs73453391	0.0569	0.1384	0.0288	0.0169	0.0328	0.0327	-	-	-	-	-	-	-	-	-	-	-	-
GSA-rs73453391	7	134263755	AA	0	0.166667	NA	1	(0-Inf)	rs73453391	0.0569	0.1384	0.0288	0.0169	0.0328	0.0327	-	-	-	-	-	-	-	-	-	-	-	-
GSA-rs73567619	9	137188940	CT	0.0357143	0.25	0.0769231	0.00483642	(0.00669558360706052-0.610378005983298)	rs73567619	0.1056	0.0552	0.062	0.1349	0.0626	0.2188	-	-	-	-	-	-	-	-	-	-	-	-
GSA-rs73567619	9	137188940	CC	0.0357143	0.25	13	0.00483642	(1.63832901939026-149.352178792226)	rs73567619	0.1056	0.0552	0.062	0.1349	0.0626	0.2188	-	-	-	-	-	-	-	-	-	-	-	-
GSA-rs73567619	9	137188940	TT	0.0357143	0.25	NA	1	(0-Inf)	rs73567619	0.1056	0.0552	0.062	0.1349	0.0626	0.2188	-	-	-	-	-	-	-	-	-	-	-	-
GSA-rs7368327	1	205214792	CT	0.339286	0.375	0.111111	0.00504319	(0.0159765024681499-0.643440382328561)	rs7368327	0.1378	0.0295	0.2118	0.0427	0.3807	0.0798	-	-	-	-	-	-	-	-	-	-	-	-
GSA-rs7368327	1	205214792	TT	0.339286	0.375	Inf	0.152916	(0.531784850268039-Inf)	rs7368327	0.1378	0.0295	0.2118	0.0427	0.3807	0.0798	-	-	-	-	-	-	-	-	-	-	-	-
GSA-rs7368327	1	205214792	CC	0.339286	0.375	3.46154	0.165382	(0.651256631526663-23.4082839257719)	rs7368327	0.1378	0.0295	0.2118	0.0427	0.3807	0.0798	-	-	-	-	-	-	-	-	-	-	-	-
GSA-rs73802707	4	17932319	CC	0.0892857	0.333333	8.4	0.00775276	(1.39355841846897-53.3731144175342)	rs73802707	0.2374	0.3865	0.1599	0.1617	0.1193	0.2904	-	-	-	-	-	-	-	-	-	-	-	-
GSA-rs73802707	4	17932319	CT	0.0892857	0.333333	0.12	0.0122166	(0.0158730142669169-0.801762026711073)	rs73802707	0.2374	0.3865	0.1599	0.1617	0.1193	0.2904	-	-	-	-	-	-	-	-	-	-	-	-
GSA-rs73802707	4	17932319	TT	0.0892857	0.333333	0.407407	0.515385	(0.00501698235947549-34.8621293651385)	rs73802707	0.2374	0.3865	0.1599	0.1617	0.1193	0.2904	-	-	-	-	-	-	-	-	-	-	-	-
GSA-rs7433360	3	79685538	TT	0.660714	0.375	0.0518519	0.00601816	(0.00106559104006281-0.619779683142438)	rs7433360	0.5757	0.6241	0.5202	0.5119	0.5348	0.6575	-	-	-	-	-	-	-	-	-	-	-	-
GSA-rs7433360	3	79685538	CC	0.660714	0.375	2.77778	0.284787	(0.438708864689183-30.3238604652773)	rs7433360	0.5757	0.6241	0.5202	0.5119	0.5348	0.6575	-	-	-	-	-	-	-	-	-	-	-	-
GSA-rs7433360	3	79685538	CT	0.660714	0.375	2.16364	0.315387	(0.446889761001132-10.8951927194832)	rs7433360	0.5757	0.6241	0.5202	0.5119	0.5348	0.6575	-	-	-	-	-	-	-	-	-	-	-	-
GSA-rs74339830	16	48986897	CC	0.0178571	0.208333	19.2857	0.00601816	(1.61347657433646-938.446329223144)	rs74339830	0.0118	0.0015	0.0101	0	0.0447	0.0051	-	-	-	-	-	-	-	-	-	-	-	-
GSA-rs74339830	16	48986897	CT	0.0178571	0.208333	0.0518519	0.00601816	(0.00106559104006281-0.619779683142438)	rs74339830	0.0118	0.0015	0.0101	0	0.0447	0.0051	-	-	-	-	-	-	-	-	-	-	-	-
GSA-rs74339830	16	48986897	TT	0.0178571	0.208333	NA	1	(0-Inf)	rs74339830	0.0118	0.0015	0.0101	0	0.0447	0.0051	-	-	-	-	-	-	-	-	-	-	-	-
GSA-rs74361782	17	18011781	CC	0.0178571	0.208333	19.2857	0.00601816	(1.61347657433646-938.446329223144)	rs74361782	0.011	0.003	0.0202	0	0.0348	0.002	-	-	-	-	-	-	-	-	-	-	-	-
GSA-rs74361782	17	18011781	CT	0.0178571	0.208333	0.0518519	0.00601816	(0.00106559104006281-0.619779683142438)	rs74361782	0.011	0.003	0.0202	0	0.0348	0.002	-	-	-	-	-	-	-	-	-	-	-	-
GSA-rs74361782	17	18011781	TT	0.0178571	0.208333	NA	1	(0-Inf)	rs74361782	0.011	0.003	0.0202	0	0.0348	0.002	-	-	-	-	-	-	-	-	-	-	-	-
GSA-rs74362972	4	141859790	AA	0	0.166667	Inf	0.00541635	(1.81988814540403-Inf)	rs74362972	0.0046	0	0.0043	0	0.0189	0.001	-	-	-	-	-	-	-	-	-	-	-	-
GSA-rs74362972	4	141859790	AG	0	0.166667	0	0.00541635	(0-0.54948431997066)	rs74362972	0.0046	0	0.0043	0	0.0189	0.001	-	-	-	-	-	-	-	-	-	-	-	-
GSA-rs74362972	4	141859790	GG	0	0.166667	NA	1	(0-Inf)	rs74362972	0.0046	0	0.0043	0	0.0189	0.001	-	-	-	-	-	-	-	-	-	-	-	-
GSA-rs74387111	3	165524031	CC	0	0.166667	Inf	0.00541635	(1.81988814540403-Inf)	rs74387111	0.0176	0.0015	0.0389	0	0.0477	0.0112	-	-	-	-	-	-	-	-	-	-	-	-
GSA-rs74387111	3	165524031	CT	0	0.166667	0	0.00541635	(0-0.54948431997066)	rs74387111	0.0176	0.0015	0.0389	0	0.0477	0.0112	-	-	-	-	-	-	-	-	-	-	-	-
GSA-rs74387111	3	165524031	TT	0	0.166667	NA	1	(0-Inf)	rs74387111	0.0176	0.0015	0.0389	0	0.0477	0.0112	-	-	-	-	-	-	-	-	-	-	-	-
GSA-rs7439150	4	155481541	AG	0.214286	0.0833333	Inf	0.00739287	(1.61499393641842-Inf)	rs7439150	0.1581	0.0908	0.1542	0.2212	0.2167	0.1268	-	-	-	-	-	-	-	-	-	-	-	-
GSA-rs7439150	4	155481541	GG	0.214286	0.0833333	0.121212	0.0626811	(0.00260868635456334-1.09917810496088)	rs7439150	0.1581	0.0908	0.1542	0.2212	0.2167	0.1268	-	-	-	-	-	-	-	-	-	-	-	-
GSA-rs7439150	4	155481541	AA	0.214286	0.0833333	0	0.3	(0-16.7143260210748)	rs7439150	0.1581	0.0908	0.1542	0.2212	0.2167	0.1268	-	-	-	-	-	-	-	-	-	-	-	-
GSA-rs74434493	8	125813181	AG	0.0357143	0.208333	0	0.00120363	(0-0.361463057470351)	rs74434493	0.0126	0.0015	0.0317	0	0.0268	0.0123	-	-	-	-	-	-	-	-	-	-	-	-
GSA-rs74434493	8	125813181	AA	0.0357143	0.208333	19.2857	0.00601816	(1.61347657433646-938.446329223144)	rs74434493	0.0126	0.0015	0.0317	0	0.0268	0.0123	-	-	-	-	-	-	-	-	-	-	-	-
GSA-rs74434493	8	125813181	GG	0.0357143	0.208333	Inf	1	(0.0110044642857143-Inf)	rs74434493	0.0126	0.0015	0.0317	0	0.0268	0.0123	-	-	-	-	-	-	-	-	-	-	-	-
GSA-rs74439792	17	25947363	GG	0	0.166667	Inf	0.00541635	(1.81988814540403-Inf)	rs74439792	0.0028	0	0.0014	0.001	0.0119	0	-	-	-	-	-	-	-	-	-	-	-	-
GSA-rs74439792	17	25947363	AG	0	0.166667	0	0.00541635	(0-0.54948431997066)	rs74439792	0.0028	0	0.0014	0.001	0.0119	0	-	-	-	-	-	-	-	-	-	-	-	-
GSA-rs74439792	17	25947363	AA	0	0.166667	NA	1	(0-Inf)	rs74439792	0.0028	0	0.0014	0.001	0.0119	0	-	-	-	-	-	-	-	-	-	-	-	-
GSA-rs74550841	7	13842687	AA	0.339286	0.0416667	0.0681818	0.00528895	(0.00149877220518891-0.621739332156815)	rs74550841	0.2674	0.4675	0.2205	0.0744	0.2952	0.2004	-	-	-	-	-	-	-	-	-	-	-	-
GSA-rs74550841	7	13842687	AG	0.339286	0.0416667	9.53333	0.0301169	(1.05404129720775-440.204197888227)	rs74550841	0.2674	0.4675	0.2205	0.0744	0.2952	0.2004	-	-	-	-	-	-	-	-	-	-	-	-
GSA-rs74550841	7	13842687	GG	0.339286	0.0416667	Inf	0.540891	(0.174696176502179-Inf)	rs74550841	0.2674	0.4675	0.2205	0.0744	0.2952	0.2004	-	-	-	-	-	-	-	-	-	-	-	-
GSA-rs74583731	2	4876887	CC	0	0.166667	Inf	0.00541635	(1.81988814540403-Inf)	rs74583731	0.0112	0.0023	0.0216	0	0.0209	0.0174	-	-	-	-	-	-	-	-	-	-	-	-
GSA-rs74583731	2	4876887	CT	0	0.166667	0	0.00541635	(0-0.54948431997066)	rs74583731	0.0112	0.0023	0.0216	0	0.0209	0.0174	-	-	-	-	-	-	-	-	-	-	-	-
GSA-rs74583731	2	4876887	TT	0	0.166667	NA	1	(0-Inf)	rs74583731	0.0112	0.0023	0.0216	0	0.0209	0.0174	-	-	-	-	-	-	-	-	-	-	-	-
GSA-rs74584624	5	62106216	GG	0	0.166667	Inf	0.00541635	(1.81988814540403-Inf)	rs74584624	0.0092	0	0.013	0	0.0298	0.0072	-	-	-	-	-	-	-	-	-	-	-	-
GSA-rs74584624	5	62106216	AG	0	0.166667	0	0.00541635	(0-0.54948431997066)	rs74584624	0.0092	0	0.013	0	0.0298	0.0072	-	-	-	-	-	-	-	-	-	-	-	-
GSA-rs74584624	5	62106216	AA	0	0.166667	NA	1	(0-Inf)	rs74584624	0.0092	0	0.013	0	0.0298	0.0072	-	-	-	-	-	-	-	-	-	-	-	-
GSA-rs74729497	18	59632332	CC	0.0178571	0.208333	19.2857	0.00601816	(1.61347657433646-938.446329223144)	rs74729497	0.0164	0.0023	0.0533	0	0.0398	0.002	-	-	-	-	-	-	-	-	-	-	-	-
GSA-rs74729497	18	59632332	CT	0.0178571	0.208333	0.0518519	0.00601816	(0.00106559104006281-0.619779683142438)	rs74729497	0.0164	0.0023	0.0533	0	0.0398	0.002	-	-	-	-	-	-	-	-	-	-	-	-
GSA-rs74729497	18	59632332	TT	0.0178571	0.208333	NA	1	(0-Inf)	rs74729497	0.0164	0.0023	0.0533	0	0.0398	0.002	-	-	-	-	-	-	-	-	-	-	-	-
GSA-rs74782751	13	60098513	AC	0.0357143	0.166667	0	0.00541635	(0-0.54948431997066)	rs74782751	0.0118	0.0023	0.0187	0	0.0348	0.0082	-	-	-	-	-	-	-	-	-	-	-	-
GSA-rs74782751	13	60098513	CC	0.0357143	0.166667	13.5	0.0222672	(1.04675435399693-685.316472726621)	rs74782751	0.0118	0.0023	0.0187	0	0.0348	0.0082	-	-	-	-	-	-	-	-	-	-	-	-
GSA-rs74782751	13	60098513	AA	0.0357143	0.166667	Inf	1	(0.0110044642857143-Inf)	rs74782751	0.0118	0.0023	0.0187	0	0.0348	0.0082	-	-	-	-	-	-	-	-	-	-	-	-
GSA-rs748012	1	205216573	AG	0.339286	0.375	0.111111	0.00504319	(0.0159765024681499-0.643440382328561)	rs748012	0.1368	0.0287	0.2118	0.0427	0.3767	0.0798	-	-	-	-	-	-	-	-	-	-	-	-
GSA-rs748012	1	205216573	AA	0.339286	0.375	Inf	0.152916	(0.531784850268039-Inf)	rs748012	0.1368	0.0287	0.2118	0.0427	0.3767	0.0798	-	-	-	-	-	-	-	-	-	-	-	-
GSA-rs748012	1	205216573	GG	0.339286	0.375	3.46154	0.165382	(0.651256631526663-23.4082839257719)	rs748012	0.1368	0.0287	0.2118	0.0427	0.3767	0.0798	-	-	-	-	-	-	-	-	-	-	-	-
GSA-rs74872307	8	19721674	CC	0.0178571	0.25	19.2857	0.00601816	(1.61347657433646-938.446329223144)	rs74872307	0.0571	0.0477	0.0879	0.0645	0.0308	0.0675	-	-	-	-	-	-	-	-	-	-	-	-
GSA-rs74872307	8	19721674	CT	0.0178571	0.25	0.0740741	0.0222672	(0.00145917986769144-0.95533397705163)	rs74872307	0.0571	0.0477	0.0879	0.0645	0.0308	0.0675	-	-	-	-	-	-	-	-	-	-	-	-
GSA-rs74872307	8	19721674	TT	0.0178571	0.25	0	0.3	(0-16.7143260210748)	rs74872307	0.0571	0.0477	0.0879	0.0645	0.0308	0.0675	-	-	-	-	-	-	-	-	-	-	-	-
GSA-rs74974765	16	28832565	AG	0.0178571	0.208333	0.0518519	0.00601816	(0.00106559104006281-0.619779683142438)	rs74974765	0.0114	0.0008	0.0086	0	0.0427	0.0072	-	-	-	-	-	-	-	-	-	-	-	-
GSA-rs74974765	16	28832565	GG	0.0178571	0.208333	19.2857	0.00601816	(1.61347657433646-938.446329223144)	rs74974765	0.0114	0.0008	0.0086	0	0.0427	0.0072	-	-	-	-	-	-	-	-	-	-	-	-
GSA-rs74974765	16	28832565	AA	0.0178571	0.208333	NA	1	(0-Inf)	rs74974765	0.0114	0.0008	0.0086	0	0.0427	0.0072	-	-	-	-	-	-	-	-	-	-	-	-
GSA-rs75116179	8	54097534	CC	0.0178571	0.208333	19.2857	0.00601816	(1.61347657433646-938.446329223144)	rs75116179	0.0134	0.0015	0.0259	0	0.0268	0.0204	-	-	-	-	-	-	-	-	-	-	-	-
GSA-rs75116179	8	54097534	CT	0.0178571	0.208333	0.0518519	0.00601816	(0.00106559104006281-0.619779683142438)	rs75116179	0.0134	0.0015	0.0259	0	0.0268	0.0204	-	-	-	-	-	-	-	-	-	-	-	-
GSA-rs75116179	8	54097534	TT	0.0178571	0.208333	NA	1	(0-Inf)	rs75116179	0.0134	0.0015	0.0259	0	0.0268	0.0204	-	-	-	-	-	-	-	-	-	-	-	-
GSA-rs752849	11	47175327	GG	0.125	0.458333	11	0.00315872	(1.83438914515717-77.8680185073186)	rs752849	0.3139	0.59	0.1686	0.0744	0.2346	0.3722	-	-	-	-	-	-	-	-	-	-	-	-
GSA-rs752849	11	47175327	AG	0.125	0.458333	0.15528	0.0213252	(0.0267304619092598-0.875718227214413)	rs752849	0.3139	0.59	0.1686	0.0744	0.2346	0.3722	-	-	-	-	-	-	-	-	-	-	-	-
GSA-rs752849	11	47175327	AA	0.125	0.458333	0.185185	0.209312	(0.0030371494433004-4.11559281683821)	rs752849	0.3139	0.59	0.1686	0.0744	0.2346	0.3722	-	-	-	-	-	-	-	-	-	-	-	-
GSA-rs75308445	3	73403700	AA	0	0.166667	Inf	0.00541635	(1.81988814540403-Inf)	rs75308445	0.009	0.0015	0.0187	0	0.0249	0.0051	-	-	-	-	-	-	-	-	-	-	-	-
GSA-rs75308445	3	73403700	AG	0	0.166667	0	0.00541635	(0-0.54948431997066)	rs75308445	0.009	0.0015	0.0187	0	0.0249	0.0051	-	-	-	-	-	-	-	-	-	-	-	-
GSA-rs75308445	3	73403700	GG	0	0.166667	NA	1	(0-Inf)	rs75308445	0.009	0.0015	0.0187	0	0.0249	0.0051	-	-	-	-	-	-	-	-	-	-	-	-
GSA-rs7531256	1	205191202	GT	0.339286	0.375	0.111111	0.00504319	(0.0159765024681499-0.643440382328561)	rs7531256	0.137	0.028	0.2104	0.0427	0.3797	0.0798	-	-	-	-	-	-	-	-	-	-	-	-
GSA-rs7531256	1	205191202	GG	0.339286	0.375	Inf	0.152916	(0.531784850268039-Inf)	rs7531256	0.137	0.028	0.2104	0.0427	0.3797	0.0798	-	-	-	-	-	-	-	-	-	-	-	-
GSA-rs7531256	1	205191202	TT	0.339286	0.375	3.46154	0.165382	(0.651256631526663-23.4082839257719)	rs7531256	0.137	0.028	0.2104	0.0427	0.3797	0.0798	-	-	-	-	-	-	-	-	-	-	-	-
GSA-rs7532704	1	217971980	CT	0.392857	0.5	0.08	0.00205365	(0.00755611340974053-0.528774018870913)	rs7532704	0.4691	0.4478	0.3386	0.6022	0.3817	0.5429	-	-	-	-	-	-	-	-	-	-	-	-
GSA-rs7532704	1	217971980	CC	0.392857	0.5	9.53333	0.0301169	(1.05404129720775-440.204197888227)	rs7532704	0.4691	0.4478	0.3386	0.6022	0.3817	0.5429	-	-	-	-	-	-	-	-	-	-	-	-
GSA-rs7532704	1	217971980	TT	0.392857	0.5	3.66667	0.395532	(0.374880403406589-179.865466389445)	rs7532704	0.4691	0.4478	0.3386	0.6022	0.3817	0.5429	-	-	-	-	-	-	-	-	-	-	-	-
GSA-rs75358325	1	58603765	TT	0	0.166667	Inf	0.00541635	(1.81988814540403-Inf)	rs75358325	0.0114	0.0023	0.0173	0	0.0378	0.0041	-	-	-	-	-	-	-	-	-	-	-	-
GSA-rs75358325	1	58603765	CT	0	0.166667	0	0.00541635	(0-0.54948431997066)	rs75358325	0.0114	0.0023	0.0173	0	0.0378	0.0041	-	-	-	-	-	-	-	-	-	-	-	-
GSA-rs75358325	1	58603765	CC	0	0.166667	NA	1	(0-Inf)	rs75358325	0.0114	0.0023	0.0173	0	0.0378	0.0041	-	-	-	-	-	-	-	-	-	-	-	-
GSA-rs75365495	19	6283319	GG	0.037037	0.333333	0	0.00601816	(0-0.570488172496955)	rs75365495	0.1589	0.2595	0.111	0.1637	0.0378	0.1769	-	-	-	-	-	-	-	-	-	-	-	-
GSA-rs75365495	19	6283319	TT	0.037037	0.333333	6.25	0.0600906	(0.698655590376103-76.7753508216852)	rs75365495	0.1589	0.2595	0.111	0.1637	0.0378	0.1769	-	-	-	-	-	-	-	-	-	-	-	-
GSA-rs75365495	19	6283319	GT	0.037037	0.333333	Inf	1	(0.082254655169541-Inf)	rs75365495	0.1589	0.2595	0.111	0.1637	0.0378	0.1769	-	-	-	-	-	-	-	-	-	-	-	-
GSA-rs75757887	7	89561487	CC	0	0.166667	Inf	0.00541635	(1.81988814540403-Inf)	rs75757887	0.011	0.0023	0.0101	0	0.0427	0.002	-	-	-	-	-	-	-	-	-	-	-	-
GSA-rs75757887	7	89561487	CT	0	0.166667	0	0.00541635	(0-0.54948431997066)	rs75757887	0.011	0.0023	0.0101	0	0.0427	0.002	-	-	-	-	-	-	-	-	-	-	-	-
GSA-rs75757887	7	89561487	TT	0	0.166667	NA	1	(0-Inf)	rs75757887	0.011	0.0023	0.0101	0	0.0427	0.002	-	-	-	-	-	-	-	-	-	-	-	-
GSA-rs75791853	10	94016576	AA	0	0.208333	Inf	0.00120363	(2.76653444752656-Inf)	rs75791853	0.0044	0	0.0043	0	0.0189	0	-	-	-	-	-	-	-	-	-	-	-	-
GSA-rs75791853	10	94016576	AC	0	0.208333	0	0.00120363	(0-0.361463057470351)	rs75791853	0.0044	0	0.0043	0	0.0189	0	-	-	-	-	-	-	-	-	-	-	-	-
GSA-rs75791853	10	94016576	CC	0	0.208333	NA	1	(0-Inf)	rs75791853	0.0044	0	0.0043	0	0.0189	0	-	-	-	-	-	-	-	-	-	-	-	-
GSA-rs75798317	10	94329592	AC	0.0178571	0.291667	0.026455	0.000294793	(0.000574376401556507-0.308141923138538)	rs75798317	0.0228	0.003	0.0807	0.005	0.0408	0.0082	-	-	-	-	-	-	-	-	-	-	-	-
GSA-rs75798317	10	94329592	CC	0.0178571	0.291667	37.8	0.000294793	(3.24525786629302-1741.01860259247)	rs75798317	0.0228	0.003	0.0807	0.005	0.0408	0.0082	-	-	-	-	-	-	-	-	-	-	-	-
GSA-rs75798317	10	94329592	AA	0.0178571	0.291667	NA	1	(0-Inf)	rs75798317	0.0228	0.003	0.0807	0.005	0.0408	0.0082	-	-	-	-	-	-	-	-	-	-	-	-
GSA-rs7589808	2	126513548	CT	0.732143	0.666667	Inf	0.00350425	(1.86943070707802-Inf)	rs7589808	0.4842	0.5749	0.4409	0.1806	0.6889	0.4949	-	-	-	-	-	-	-	-	-	-	-	-
GSA-rs7589808	2	126513548	CC	0.732143	0.666667	0.0740741	0.0222672	(0.00145917986769144-0.95533397705163)	rs7589808	0.4842	0.5749	0.4409	0.1806	0.6889	0.4949	-	-	-	-	-	-	-	-	-	-	-	-
GSA-rs7589808	2	126513548	TT	0.732143	0.666667	0.5	0.49053	(0.0901721370402079-2.45546355114503)	rs7589808	0.4842	0.5749	0.4409	0.1806	0.6889	0.4949	-	-	-	-	-	-	-	-	-	-	-	-
GSA-rs75900542	17	18206386	CT	0.0178571	0.208333	0.0518519	0.00601816	(0.00106559104006281-0.619779683142438)	rs75900542	0.0108	0.003	0.0202	0	0.0348	0.001	-	-	-	-	-	-	-	-	-	-	-	-
GSA-rs75900542	17	18206386	TT	0.0178571	0.208333	19.2857	0.00601816	(1.61347657433646-938.446329223144)	rs75900542	0.0108	0.003	0.0202	0	0.0348	0.001	-	-	-	-	-	-	-	-	-	-	-	-
GSA-rs75900542	17	18206386	CC	0.0178571	0.208333	NA	1	(0-Inf)	rs75900542	0.0108	0.003	0.0202	0	0.0348	0.001	-	-	-	-	-	-	-	-	-	-	-	-
GSA-rs75981991	19	5504738	CT	0.0178571	0.208333	0.0518519	0.00601816	(0.00106559104006281-0.619779683142438)	rs75981991	0.0587	0.003	0.0951	0.127	0.0487	0.0481	-	-	-	-	-	-	-	-	-	-	-	-
GSA-rs75981991	19	5504738	TT	0.0178571	0.208333	19.2857	0.00601816	(1.61347657433646-938.446329223144)	rs75981991	0.0587	0.003	0.0951	0.127	0.0487	0.0481	-	-	-	-	-	-	-	-	-	-	-	-
GSA-rs75981991	19	5504738	CC	0.0178571	0.208333	NA	1	(0-Inf)	rs75981991	0.0587	0.003	0.0951	0.127	0.0487	0.0481	-	-	-	-	-	-	-	-	-	-	-	-
GSA-rs76100237	10	117989204	AA	0	0.166667	Inf	0.00541635	(1.81988814540403-Inf)	rs76100237	0.0148	0.0008	0.0159	0	0.0278	0.0348	-	-	-	-	-	-	-	-	-	-	-	-
GSA-rs76100237	10	117989204	AC	0	0.166667	0	0.00541635	(0-0.54948431997066)	rs76100237	0.0148	0.0008	0.0159	0	0.0278	0.0348	-	-	-	-	-	-	-	-	-	-	-	-
GSA-rs76100237	10	117989204	CC	0	0.166667	NA	1	(0-Inf)	rs76100237	0.0148	0.0008	0.0159	0	0.0278	0.0348	-	-	-	-	-	-	-	-	-	-	-	-
GSA-rs761125	6	133107989	AA	0.428571	0.125	0.0947368	0.00501759	(0.00897956256364812-0.613818478066718)	rs761125	0.3091	0.2466	0.5274	0.2222	0.2972	0.3405	-	-	-	-	-	-	-	-	-	-	-	-
GSA-rs761125	6	133107989	AG	0.428571	0.125	11	0.0151263	(1.21605616830673-505.1413898973)	rs761125	0.3091	0.2466	0.5274	0.2222	0.2972	0.3405	-	-	-	-	-	-	-	-	-	-	-	-
GSA-rs761125	6	133107989	GG	0.428571	0.125	2.3913	0.647937	(0.221020304785015-123.150995850118)	rs761125	0.3091	0.2466	0.5274	0.2222	0.2972	0.3405	-	-	-	-	-	-	-	-	-	-	-	-
GSA-rs7618350	3	9745043	TT	0.660714	0.958333	0.0588235	0.00432644	(0.00129846441854106-0.540746750013873)	rs7618350	0.9103	0.9939	0.8876	0.9563	0.7624	0.9182	-	-	-	-	-	-	-	-	-	-	-	-
GSA-rs7618350	3	9745043	CT	0.660714	0.958333	12.6923	0.0121918	(1.39937102226818-579.992467817321)	rs7618350	0.9103	0.9939	0.8876	0.9563	0.7624	0.9182	-	-	-	-	-	-	-	-	-	-	-	-
GSA-rs7618350	3	9745043	CC	0.660714	0.958333	Inf	1	(0.0792556879183869-Inf)	rs7618350	0.9103	0.9939	0.8876	0.9563	0.7624	0.9182	-	-	-	-	-	-	-	-	-	-	-	-
GSA-rs76208922	4	186604522	CC	0	0.166667	Inf	0.00541635	(1.81988814540403-Inf)	rs76208922	0.0104	0.0023	0.0058	0	0.0249	0.0204	-	-	-	-	-	-	-	-	-	-	-	-
GSA-rs76208922	4	186604522	CT	0	0.166667	0	0.00541635	(0-0.54948431997066)	rs76208922	0.0104	0.0023	0.0058	0	0.0249	0.0204	-	-	-	-	-	-	-	-	-	-	-	-
GSA-rs76208922	4	186604522	TT	0	0.166667	NA	1	(0-Inf)	rs76208922	0.0104	0.0023	0.0058	0	0.0249	0.0204	-	-	-	-	-	-	-	-	-	-	-	-
GSA-rs7620921	3	165339415	CC	0	0.208333	Inf	0.00120363	(2.76653444752656-Inf)	rs7620921	0.1653	0.3374	0.1816	0.121	0.0487	0.0869	-	-	-	-	-	-	-	-	-	-	-	-
GSA-rs7620921	3	165339415	CT	0	0.208333	0	0.00120363	(0-0.361463057470351)	rs7620921	0.1653	0.3374	0.1816	0.121	0.0487	0.0869	-	-	-	-	-	-	-	-	-	-	-	-
GSA-rs7620921	3	165339415	TT	0	0.208333	NA	1	(0-Inf)	rs7620921	0.1653	0.3374	0.1816	0.121	0.0487	0.0869	-	-	-	-	-	-	-	-	-	-	-	-
GSA-rs76344249	10	93562721	AG	0	0.25	0	0.000240727	(0-0.252764235176785)	rs76344249	0.01	0	0.0144	0	0.0348	0.0051	-	-	-	-	-	-	-	-	-	-	-	-
GSA-rs76344249	10	93562721	GG	0	0.25	Inf	0.000240727	(3.95625591294825-Inf)	rs76344249	0.01	0	0.0144	0	0.0348	0.0051	-	-	-	-	-	-	-	-	-	-	-	-
GSA-rs76344249	10	93562721	AA	0	0.25	NA	1	(0-Inf)	rs76344249	0.01	0	0.0144	0	0.0348	0.0051	-	-	-	-	-	-	-	-	-	-	-	-
GSA-rs76444448	3	95032201	AG	0.0178571	0.208333	0.0518519	0.00601816	(0.00106559104006281-0.619779683142438)	rs76444448	0.0355	0.0015	0.0173	0.0675	0.0437	0.0532	-	-	-	-	-	-	-	-	-	-	-	-
GSA-rs76444448	3	95032201	GG	0.0178571	0.208333	19.2857	0.00601816	(1.61347657433646-938.446329223144)	rs76444448	0.0355	0.0015	0.0173	0.0675	0.0437	0.0532	-	-	-	-	-	-	-	-	-	-	-	-
GSA-rs76444448	3	95032201	AA	0.0178571	0.208333	NA	1	(0-Inf)	rs76444448	0.0355	0.0015	0.0173	0.0675	0.0437	0.0532	-	-	-	-	-	-	-	-	-	-	-	-
GSA-rs7648844	3	3888653	CC	0	0.166667	Inf	0.00541635	(1.81988814540403-Inf)	rs7648844	0.0112	0.0008	0.0101	0	0.0328	0.0153	-	-	-	-	-	-	-	-	-	-	-	-
GSA-rs7648844	3	3888653	CT	0	0.166667	0	0.00541635	(0-0.54948431997066)	rs7648844	0.0112	0.0008	0.0101	0	0.0328	0.0153	-	-	-	-	-	-	-	-	-	-	-	-
GSA-rs7648844	3	3888653	TT	0	0.166667	NA	1	(0-Inf)	rs7648844	0.0112	0.0008	0.0101	0	0.0328	0.0153	-	-	-	-	-	-	-	-	-	-	-	-
GSA-rs7657606	4	19194131	CC	0.0714286	0.333333	8.4	0.00775276	(1.39355841846897-53.3731144175342)	rs7657606	0.1388	0.0719	0.1239	0.1339	0.17	0.2127	-	-	-	-	-	-	-	-	-	-	-	-
GSA-rs7657606	4	19194131	CT	0.0714286	0.333333	0.166667	0.0410895	(0.0265669134235499-1.00767360873011)	rs7657606	0.1388	0.0719	0.1239	0.1339	0.17	0.2127	-	-	-	-	-	-	-	-	-	-	-	-
GSA-rs7657606	4	19194131	TT	0.0714286	0.333333	0	0.3	(0-16.7143260210748)	rs7657606	0.1388	0.0719	0.1239	0.1339	0.17	0.2127	-	-	-	-	-	-	-	-	-	-	-	-
GSA-rs7667589	4	155009671	AA	0.660714	0.166667	0.0555556	0.000392686	(0.00725845759511709-0.373797412130256)	rs7667589	0.4281	0.4387	0.5447	0.2808	0.5398	0.3681	-	-	-	-	-	-	-	-	-	-	-	-
GSA-rs7667589	4	155009671	CC	0.660714	0.166667	9.53333	0.0301169	(1.05404129720775-440.204197888227)	rs7667589	0.4281	0.4387	0.5447	0.2808	0.5398	0.3681	-	-	-	-	-	-	-	-	-	-	-	-
GSA-rs7667589	4	155009671	AC	0.660714	0.166667	3.23529	0.271382	(0.516038367782008-34.9892787052635)	rs7667589	0.4281	0.4387	0.5447	0.2808	0.5398	0.3681	-	-	-	-	-	-	-	-	-	-	-	-
GSA-rs7675877	4	30328911	AG	0.232143	0.0833333	Inf	0.00350425	(1.86943070707802-Inf)	rs7675877	0.1783	0.4221	0.098	0.0675	0.0915	0.1094	-	-	-	-	-	-	-	-	-	-	-	-
GSA-rs7675877	4	30328911	GG	0.232143	0.0833333	0.104895	0.0301169	(0.00227167302083273-0.948729430857301)	rs7675877	0.1783	0.4221	0.098	0.0675	0.0915	0.1094	-	-	-	-	-	-	-	-	-	-	-	-
GSA-rs7675877	4	30328911	AA	0.232143	0.0833333	0	0.3	(0-16.7143260210748)	rs7675877	0.1783	0.4221	0.098	0.0675	0.0915	0.1094	-	-	-	-	-	-	-	-	-	-	-	-
GSA-rs76781427	9	114328935	CT	0.0357143	0.208333	0	0.00120363	(0-0.361463057470351)	rs76781427	0.0653	0.1649	0.0317	0	0.0338	0.0542	-	-	-	-	-	-	-	-	-	-	-	-
GSA-rs76781427	9	114328935	TT	0.0357143	0.208333	19.2857	0.00601816	(1.61347657433646-938.446329223144)	rs76781427	0.0653	0.1649	0.0317	0	0.0338	0.0542	-	-	-	-	-	-	-	-	-	-	-	-
GSA-rs76781427	9	114328935	CC	0.0357143	0.208333	Inf	1	(0.0110044642857143-Inf)	rs76781427	0.0653	0.1649	0.0317	0	0.0338	0.0542	-	-	-	-	-	-	-	-	-	-	-	-
GSA-rs7683238	4	91830496	CC	0.589286	0.291667	0.119048	0.00775276	(0.0187360248865574-0.717587427083717)	rs7683238	0.5104	0.8215	0.5692	0.3968	0.4324	0.2454	-	-	-	-	-	-	-	-	-	-	-	-
GSA-rs7683238	4	91830496	CT	0.589286	0.291667	3.46154	0.165382	(0.651256631526663-23.4082839257719)	rs7683238	0.5104	0.8215	0.5692	0.3968	0.4324	0.2454	-	-	-	-	-	-	-	-	-	-	-	-
GSA-rs7683238	4	91830496	TT	0.589286	0.291667	2.36842	0.450696	(0.368687531774649-26.1800318026583)	rs7683238	0.5104	0.8215	0.5692	0.3968	0.4324	0.2454	-	-	-	-	-	-	-	-	-	-	-	-
GSA-rs76857718	11	134517639	AG	0.0178571	0.208333	0.0518519	0.00601816	(0.00106559104006281-0.619779683142438)	rs76857718	0.0559	0.1437	0.0432	0	0.0139	0.047	-	-	-	-	-	-	-	-	-	-	-	-
GSA-rs76857718	11	134517639	GG	0.0178571	0.208333	19.2857	0.00601816	(1.61347657433646-938.446329223144)	rs76857718	0.0559	0.1437	0.0432	0	0.0139	0.047	-	-	-	-	-	-	-	-	-	-	-	-
GSA-rs76857718	11	134517639	AA	0.0178571	0.208333	NA	1	(0-Inf)	rs76857718	0.0559	0.1437	0.0432	0	0.0139	0.047	-	-	-	-	-	-	-	-	-	-	-	-
GSA-rs77098569	1	41176395	CC	0	0.166667	Inf	0.00541635	(1.81988814540403-Inf)	rs77098569	0.0106	0.0015	0.0144	0	0.0298	0.0112	-	-	-	-	-	-	-	-	-	-	-	-
GSA-rs77098569	1	41176395	CT	0	0.166667	0	0.00541635	(0-0.54948431997066)	rs77098569	0.0106	0.0015	0.0144	0	0.0298	0.0112	-	-	-	-	-	-	-	-	-	-	-	-
GSA-rs77098569	1	41176395	TT	0	0.166667	NA	1	(0-Inf)	rs77098569	0.0106	0.0015	0.0144	0	0.0298	0.0112	-	-	-	-	-	-	-	-	-	-	-	-
GSA-rs77203827	12	3276566	AA	0	0.166667	Inf	0.00541635	(1.81988814540403-Inf)	rs77203827	0.0126	0.0008	0.0144	0	0.0378	0.0143	-	-	-	-	-	-	-	-	-	-	-	-
GSA-rs77203827	12	3276566	AG	0	0.166667	0	0.00541635	(0-0.54948431997066)	rs77203827	0.0126	0.0008	0.0144	0	0.0378	0.0143	-	-	-	-	-	-	-	-	-	-	-	-
GSA-rs77203827	12	3276566	GG	0	0.166667	NA	1	(0-Inf)	rs77203827	0.0126	0.0008	0.0144	0	0.0378	0.0143	-	-	-	-	-	-	-	-	-	-	-	-
GSA-rs77283188	18	52047009	AG	0.0178571	0.208333	0.0518519	0.00601816	(0.00106559104006281-0.619779683142438)	rs77283188	0.0164	0.0008	0.0086	0	0.0219	0.0542	-	-	-	-	-	-	-	-	-	-	-	-
GSA-rs77283188	18	52047009	GG	0.0178571	0.208333	19.2857	0.00601816	(1.61347657433646-938.446329223144)	rs77283188	0.0164	0.0008	0.0086	0	0.0219	0.0542	-	-	-	-	-	-	-	-	-	-	-	-
GSA-rs77283188	18	52047009	AA	0.0178571	0.208333	NA	1	(0-Inf)	rs77283188	0.0164	0.0008	0.0086	0	0.0219	0.0542	-	-	-	-	-	-	-	-	-	-	-	-
GSA-rs7747355	6	89460542	CC	0.0714286	0.375	12	0.00194763	(1.92763913256235-80.3534682506742)	rs7747355	0.1288	0.1225	0.0836	0.0764	0.1431	0.2086	-	-	-	-	-	-	-	-	-	-	-	-
GSA-rs7747355	6	89460542	AC	0.0714286	0.375	0.119048	0.00775276	(0.0187360248865574-0.717587427083717)	rs7747355	0.1288	0.1225	0.0836	0.0764	0.1431	0.2086	-	-	-	-	-	-	-	-	-	-	-	-
GSA-rs7747355	6	89460542	AA	0.0714286	0.375	0	0.3	(0-16.7143260210748)	rs7747355	0.1288	0.1225	0.0836	0.0764	0.1431	0.2086	-	-	-	-	-	-	-	-	-	-	-	-
GSA-rs77827175	2	1881571	AG	0.196429	0.291667	0.0857143	0.00328897	(0.011331074620212-0.571842908466423)	rs77827175	0.403	0.6437	0.2637	0.4583	0.2555	0.271	-	-	-	-	-	-	-	-	-	-	-	-
GSA-rs77827175	2	1881571	GG	0.196429	0.291667	4.2	0.0705255	(0.807628587298783-22.3596157714965)	rs77827175	0.403	0.6437	0.2637	0.4583	0.2555	0.271	-	-	-	-	-	-	-	-	-	-	-	-
GSA-rs77827175	2	1881571	AA	0.196429	0.291667	Inf	0.29686	(0.283119608801342-Inf)	rs77827175	0.403	0.6437	0.2637	0.4583	0.2555	0.271	-	-	-	-	-	-	-	-	-	-	-	-
GSA-rs77916837	20	21650628	GG	0	0.166667	Inf	0.00541635	(1.81988814540403-Inf)	rs77916837	0.0118	0.0008	0.0187	0	0.0169	0.0286	-	-	-	-	-	-	-	-	-	-	-	-
GSA-rs77916837	20	21650628	GT	0	0.166667	0	0.00541635	(0-0.54948431997066)	rs77916837	0.0118	0.0008	0.0187	0	0.0169	0.0286	-	-	-	-	-	-	-	-	-	-	-	-
GSA-rs77916837	20	21650628	TT	0	0.166667	NA	1	(0-Inf)	rs77916837	0.0118	0.0008	0.0187	0	0.0169	0.0286	-	-	-	-	-	-	-	-	-	-	-	-
GSA-rs7847255	9	23880959	CT	0.303571	0.25	Inf	0.000294068	(3.27431314988887-Inf)	rs7847255	0.2833	0.4039	0.2421	0.128	0.3489	0.2423	-	-	-	-	-	-	-	-	-	-	-	-
GSA-rs7847255	9	23880959	TT	0.303571	0.25	0	0.0222672	(0-0.945950716276304)	rs7847255	0.2833	0.4039	0.2421	0.128	0.3489	0.2423	-	-	-	-	-	-	-	-	-	-	-	-
GSA-rs7847255	9	23880959	CC	0.303571	0.25	0.215686	0.0823588	(0.0319066173126802-1.16159463338934)	rs7847255	0.2833	0.4039	0.2421	0.128	0.3489	0.2423	-	-	-	-	-	-	-	-	-	-	-	-
GSA-rs7847263	9	107073849	GG	0.0714286	0.291667	8.4	0.00775276	(1.39355841846897-53.3731144175342)	rs7847263	0.2438	0.3752	0.2205	0.1577	0.1779	0.2393	-	-	-	-	-	-	-	-	-	-	-	-
GSA-rs7847263	9	107073849	GT	0.0714286	0.291667	0.119048	0.00775276	(0.0187360248865574-0.717587427083717)	rs7847263	0.2438	0.3752	0.2205	0.1577	0.1779	0.2393	-	-	-	-	-	-	-	-	-	-	-	-
GSA-rs7847263	9	107073849	TT	0.0714286	0.291667	NA	1	(0-Inf)	rs7847263	0.2438	0.3752	0.2205	0.1577	0.1779	0.2393	-	-	-	-	-	-	-	-	-	-	-	-
GSA-rs7858374	9	2932813	AA	0.285714	0	0	0.00350425	(0-0.53492220717987)	rs7858374	0.365	0.7436	0.219	0.0536	0.2744	0.3712	-	-	-	-	-	-	-	-	-	-	-	-
GSA-rs7858374	9	2932813	AG	0.285714	0	Inf	0.0187705	(1.18199764794936-Inf)	rs7858374	0.365	0.7436	0.219	0.0536	0.2744	0.3712	-	-	-	-	-	-	-	-	-	-	-	-
GSA-rs7858374	9	2932813	GG	0.285714	0	Inf	0.540891	(0.174696176502179-Inf)	rs7858374	0.365	0.7436	0.219	0.0536	0.2744	0.3712	-	-	-	-	-	-	-	-	-	-	-	-
GSA-rs7861886	9	8088895	GG	0.25	0	0	0.00272028	(0-0.463966811465285)	rs7861886	0.2029	0.1823	0.1412	0.2986	0.1243	0.2566	-	-	-	-	-	-	-	-	-	-	-	-
GSA-rs7861886	9	8088895	GT	0.25	0	Inf	0.00272028	(2.15532657786843-Inf)	rs7861886	0.2029	0.1823	0.1412	0.2986	0.1243	0.2566	-	-	-	-	-	-	-	-	-	-	-	-
GSA-rs7861886	9	8088895	TT	0.25	0	NA	1	(0-Inf)	rs7861886	0.2029	0.1823	0.1412	0.2986	0.1243	0.2566	-	-	-	-	-	-	-	-	-	-	-	-
GSA-rs7861890	9	8255046	GG	0.232143	0.541667	0.0518519	0.00601816	(0.00106559104006281-0.619779683142438)	rs7861890	0.238	0.2239	0.2925	0.0675	0.3688	0.2597	-	-	-	-	-	-	-	-	-	-	-	-
GSA-rs7861890	9	8255046	AA	0.232143	0.541667	2.66667	0.300845	(0.538858280348518-14.760374773693)	rs7861890	0.238	0.2239	0.2925	0.0675	0.3688	0.2597	-	-	-	-	-	-	-	-	-	-	-	-
GSA-rs7861890	9	8255046	AG	0.232143	0.541667	1.94118	0.484369	(0.362613641173738-13.411148677513)	rs7861890	0.238	0.2239	0.2925	0.0675	0.3688	0.2597	-	-	-	-	-	-	-	-	-	-	-	-
GSA-rs78659682	5	164544865	GG	0.0535714	0.291667	13	0.00483642	(1.63832901939026-149.352178792226)	rs78659682	0.1266	0.0877	0.1037	0.2401	0.1362	0.0685	-	-	-	-	-	-	-	-	-	-	-	-
GSA-rs78659682	5	164544865	GT	0.0535714	0.291667	0.0518519	0.00601816	(0.00106559104006281-0.619779683142438)	rs78659682	0.1266	0.0877	0.1037	0.2401	0.1362	0.0685	-	-	-	-	-	-	-	-	-	-	-	-
GSA-rs78659682	5	164544865	TT	0.0535714	0.291667	0.407407	0.515385	(0.00501698235947549-34.8621293651385)	rs78659682	0.1266	0.0877	0.1037	0.2401	0.1362	0.0685	-	-	-	-	-	-	-	-	-	-	-	-
GSA-rs7866747	9	122767607	CC	0.660714	0.458333	0.0518519	0.00601816	(0.00106559104006281-0.619779683142438)	rs7866747	0.764	0.8026	0.7305	0.9544	0.6451	0.6616	-	-	-	-	-	-	-	-	-	-	-	-
GSA-rs7866747	9	122767607	CT	0.660714	0.458333	4.63636	0.0823588	(0.860885520004654-31.3414609327008)	rs7866747	0.764	0.8026	0.7305	0.9544	0.6451	0.6616	-	-	-	-	-	-	-	-	-	-	-	-
GSA-rs7866747	9	122767607	TT	0.660714	0.458333	1.11111	1	(0.222007467264373-6.33885074924094)	rs7866747	0.764	0.8026	0.7305	0.9544	0.6451	0.6616	-	-	-	-	-	-	-	-	-	-	-	-
GSA-rs7875496	9	100313725	CC	0.339286	0.0454545	0.0647059	0.00456569	(0.00141610472258382-0.60458260318674)	rs7875496	0.2284	0.1407	0.2003	0.2897	0.2555	0.2761	-	-	-	-	-	-	-	-	-	-	-	-
GSA-rs7875496	9	100313725	CT	0.339286	0.0454545	11.5385	0.0135676	(1.2517585743046-531.757325031524)	rs7875496	0.2284	0.1407	0.2003	0.2897	0.2555	0.2761	-	-	-	-	-	-	-	-	-	-	-	-
GSA-rs7875496	9	100313725	TT	0.339286	0.0454545	Inf	1	(0.0724055492530369-Inf)	rs7875496	0.2284	0.1407	0.2003	0.2897	0.2555	0.2761	-	-	-	-	-	-	-	-	-	-	-	-
GSA-rs787887	9	135336094	AG	0.178571	0.416667	0.08	0.00205365	(0.00755611340974053-0.528774018870913)	rs787887	0.391	0.5832	0.2709	0.4444	0.2803	0.2751	-	-	-	-	-	-	-	-	-	-	-	-
GSA-rs787887	9	135336094	AA	0.178571	0.416667	10.5556	0.00501759	(1.62914613315259-111.363999405526)	rs787887	0.391	0.5832	0.2709	0.4444	0.2803	0.2751	-	-	-	-	-	-	-	-	-	-	-	-
GSA-rs787887	9	135336094	GG	0.178571	0.416667	Inf	1	(0.0110044642857143-Inf)	rs787887	0.391	0.5832	0.2709	0.4444	0.2803	0.2751	-	-	-	-	-	-	-	-	-	-	-	-
GSA-rs78896694	7	14142574	CC	0	0.166667	Inf	0.00541635	(1.81988814540403-Inf)	rs78896694	0.0068	0	0.013	0	0.0199	0.0051	-	-	-	-	-	-	-	-	-	-	-	-
GSA-rs78896694	7	14142574	CT	0	0.166667	0	0.00541635	(0-0.54948431997066)	rs78896694	0.0068	0	0.013	0	0.0199	0.0051	-	-	-	-	-	-	-	-	-	-	-	-
GSA-rs78896694	7	14142574	TT	0	0.166667	NA	1	(0-Inf)	rs78896694	0.0068	0	0.013	0	0.0199	0.0051	-	-	-	-	-	-	-	-	-	-	-	-
GSA-rs78945835	9	105001065	AA	0.0178571	0.208333	19.2857	0.00601816	(1.61347657433646-938.446329223144)	rs78945835	0.0489	0.0174	0.0994	0.0556	0.0577	0.0399	-	-	-	-	-	-	-	-	-	-	-	-
GSA-rs78945835	9	105001065	AG	0.0178571	0.208333	0.0518519	0.00601816	(0.00106559104006281-0.619779683142438)	rs78945835	0.0489	0.0174	0.0994	0.0556	0.0577	0.0399	-	-	-	-	-	-	-	-	-	-	-	-
GSA-rs78945835	9	105001065	GG	0.0178571	0.208333	NA	1	(0-Inf)	rs78945835	0.0489	0.0174	0.0994	0.0556	0.0577	0.0399	-	-	-	-	-	-	-	-	-	-	-	-
GSA-rs79148398	12	76365855	TT	0	0.25	Inf	0.00120363	(2.76653444752656-Inf)	rs79148398	0.0361	0.0613	0.0317	0	0.0219	0.0573	-	-	-	-	-	-	-	-	-	-	-	-
GSA-rs79148398	12	76365855	CT	0	0.25	0	0.00541635	(0-0.54948431997066)	rs79148398	0.0361	0.0613	0.0317	0	0.0219	0.0573	-	-	-	-	-	-	-	-	-	-	-	-
GSA-rs79148398	12	76365855	CC	0	0.25	0	0.3	(0-16.7143260210748)	rs79148398	0.0361	0.0613	0.0317	0	0.0219	0.0573	-	-	-	-	-	-	-	-	-	-	-	-
GSA-rs79219592	13	113464059	TT	0	0.166667	Inf	0.00541635	(1.81988814540403-Inf)	rs79219592	0.0142	0.003	0.0317	0	0.0378	0.0072	-	-	-	-	-	-	-	-	-	-	-	-
GSA-rs79219592	13	113464059	CT	0	0.166667	0	0.00541635	(0-0.54948431997066)	rs79219592	0.0142	0.003	0.0317	0	0.0378	0.0072	-	-	-	-	-	-	-	-	-	-	-	-
GSA-rs79219592	13	113464059	CC	0	0.166667	NA	1	(0-Inf)	rs79219592	0.0142	0.003	0.0317	0	0.0378	0.0072	-	-	-	-	-	-	-	-	-	-	-	-
GSA-rs7940573	11	101146609	GG	0.607143	0.375	Inf	0.00350425	(1.86943070707802-Inf)	rs7940573	0.6841	0.6899	0.6282	0.9544	0.4553	0.6728	-	-	-	-	-	-	-	-	-	-	-	-
GSA-rs7940573	11	101146609	GT	0.607143	0.375	0.133333	0.0129951	(0.0194187885849982-0.752166486171481)	rs7940573	0.6841	0.6899	0.6282	0.9544	0.4553	0.6728	-	-	-	-	-	-	-	-	-	-	-	-
GSA-rs7940573	11	101146609	TT	0.607143	0.375	1	1	(0.17318310529762-7.35345013553474)	rs7940573	0.6841	0.6899	0.6282	0.9544	0.4553	0.6728	-	-	-	-	-	-	-	-	-	-	-	-
GSA-rs7946008	11	1287443	TT	0.232143	0.541667	0	0.00541635	(0-0.54948431997066)	rs7946008	0.2019	0.2474	0.1888	0.0248	0.3052	0.226	-	-	-	-	-	-	-	-	-	-	-	-
GSA-rs7946008	11	1287443	CC	0.232143	0.541667	3.46154	0.165382	(0.651256631526663-23.4082839257719)	rs7946008	0.2019	0.2474	0.1888	0.0248	0.3052	0.226	-	-	-	-	-	-	-	-	-	-	-	-
GSA-rs7946008	11	1287443	CT	0.232143	0.541667	1.21333	1	(0.254681441854526-6.10598256856562)	rs7946008	0.2019	0.2474	0.1888	0.0248	0.3052	0.226	-	-	-	-	-	-	-	-	-	-	-	-
GSA-rs79506692	2	130523388	GG	0	0.166667	Inf	0.00541635	(1.81988814540403-Inf)	rs79506692	0.0118	0.0015	0.0216	0	0.0388	0.0031	-	-	-	-	-	-	-	-	-	-	-	-
GSA-rs79506692	2	130523388	AG	0	0.166667	0	0.00541635	(0-0.54948431997066)	rs79506692	0.0118	0.0015	0.0216	0	0.0388	0.0031	-	-	-	-	-	-	-	-	-	-	-	-
GSA-rs79506692	2	130523388	AA	0	0.166667	NA	1	(0-Inf)	rs79506692	0.0118	0.0015	0.0216	0	0.0388	0.0031	-	-	-	-	-	-	-	-	-	-	-	-
GSA-rs79893928	2	4871642	AA	0	0.166667	Inf	0.00541635	(1.81988814540403-Inf)	rs79893928	0.0114	0.0023	0.0216	0	0.0219	0.0174	-	-	-	-	-	-	-	-	-	-	-	-
GSA-rs79893928	2	4871642	AC	0	0.166667	0	0.00541635	(0-0.54948431997066)	rs79893928	0.0114	0.0023	0.0216	0	0.0219	0.0174	-	-	-	-	-	-	-	-	-	-	-	-
GSA-rs79893928	2	4871642	CC	0	0.166667	NA	1	(0-Inf)	rs79893928	0.0114	0.0023	0.0216	0	0.0219	0.0174	-	-	-	-	-	-	-	-	-	-	-	-
GSA-rs79912201	21	38129906	CC	0	0.166667	Inf	0.00541635	(1.81988814540403-Inf)	rs79912201	0.0765	0.0023	0.0663	0.0685	0.0239	0.2464	-	-	-	-	-	-	-	-	-	-	-	-
GSA-rs79912201	21	38129906	AC	0	0.166667	0	0.00541635	(0-0.54948431997066)	rs79912201	0.0765	0.0023	0.0663	0.0685	0.0239	0.2464	-	-	-	-	-	-	-	-	-	-	-	-
GSA-rs79912201	21	38129906	AA	0	0.166667	NA	1	(0-Inf)	rs79912201	0.0765	0.0023	0.0663	0.0685	0.0239	0.2464	-	-	-	-	-	-	-	-	-	-	-	-
GSA-rs8000697	13	72961137	CC	0	0.25	Inf	0.00541635	(1.81988814540403-Inf)	rs8000697	0.2274	0.4773	0.0778	0.2986	0.0388	0.1166	-	-	-	-	-	-	-	-	-	-	-	-
GSA-rs8000697	13	72961137	CT	0	0.25	0	0.0846154	(0-2.20266847041618)	rs8000697	0.2274	0.4773	0.0778	0.2986	0.0388	0.1166	-	-	-	-	-	-	-	-	-	-	-	-
GSA-rs8000697	13	72961137	TT	0	0.25	0	0.0846154	(0-2.20266847041618)	rs8000697	0.2274	0.4773	0.0778	0.2986	0.0388	0.1166	-	-	-	-	-	-	-	-	-	-	-	-
GSA-rs80047053	1	88683713	GG	0	0.166667	Inf	0.00541635	(1.81988814540403-Inf)	rs80047053	0.0162	0.003	0.0288	0	0.0497	0.0072	-	-	-	-	-	-	-	-	-	-	-	-
GSA-rs80047053	1	88683713	AG	0	0.166667	0	0.00541635	(0-0.54948431997066)	rs80047053	0.0162	0.003	0.0288	0	0.0497	0.0072	-	-	-	-	-	-	-	-	-	-	-	-
GSA-rs80047053	1	88683713	AA	0	0.166667	NA	1	(0-Inf)	rs80047053	0.0162	0.003	0.0288	0	0.0497	0.0072	-	-	-	-	-	-	-	-	-	-	-	-
GSA-rs80089106	8	106084849	GG	0	0.166667	Inf	0.00541635	(1.81988814540403-Inf)	rs80089106	0.108	0.0673	0.0375	0.2321	0.0447	0.1503	-	-	-	-	-	-	-	-	-	-	-	-
GSA-rs80089106	8	106084849	AG	0	0.166667	0	0.00541635	(0-0.54948431997066)	rs80089106	0.108	0.0673	0.0375	0.2321	0.0447	0.1503	-	-	-	-	-	-	-	-	-	-	-	-
GSA-rs80089106	8	106084849	AA	0	0.166667	NA	1	(0-Inf)	rs80089106	0.108	0.0673	0.0375	0.2321	0.0447	0.1503	-	-	-	-	-	-	-	-	-	-	-	-
GSA-rs80179103	2	21961825	CC	0.0178571	0.208333	19.2857	0.00601816	(1.61347657433646-938.446329223144)	rs80179103	0.0158	0.0008	0.0303	0	0.0487	0.0082	-	-	-	-	-	-	-	-	-	-	-	-
GSA-rs80179103	2	21961825	CT	0.0178571	0.208333	0.0518519	0.00601816	(0.00106559104006281-0.619779683142438)	rs80179103	0.0158	0.0008	0.0303	0	0.0487	0.0082	-	-	-	-	-	-	-	-	-	-	-	-
GSA-rs80179103	2	21961825	TT	0.0178571	0.208333	NA	1	(0-Inf)	rs80179103	0.0158	0.0008	0.0303	0	0.0487	0.0082	-	-	-	-	-	-	-	-	-	-	-	-
GSA-rs80252958	1	114564915	TT	0.0357143	0.375	18.2	0.00114635	(2.29223947732254-206.378184381316)	rs80252958	0.0781	0.0953	0.0965	0.0109	0.1133	0.0746	-	-	-	-	-	-	-	-	-	-	-	-
GSA-rs80252958	1	114564915	CT	0.0357143	0.375	0.107692	0.0174881	(0.00915472637341985-0.884498195148516)	rs80252958	0.0781	0.0953	0.0965	0.0109	0.1133	0.0746	-	-	-	-	-	-	-	-	-	-	-	-
GSA-rs80252958	1	114564915	CC	0.0357143	0.375	0	0.0846154	(0-2.20266847041618)	rs80252958	0.0781	0.0953	0.0965	0.0109	0.1133	0.0746	-	-	-	-	-	-	-	-	-	-	-	-
GSA-rs8044864	16	20746321	CC	0.678571	0.291667	Inf	0.00739287	(1.61499393641842-Inf)	rs8044864	0.3806	0.3116	0.5187	0.1528	0.5805	0.4049	-	-	-	-	-	-	-	-	-	-	-	-
GSA-rs8044864	16	20746321	TT	0.678571	0.291667	0.107692	0.0174881	(0.00915472637341985-0.884498195148516)	rs8044864	0.3806	0.3116	0.5187	0.1528	0.5805	0.4049	-	-	-	-	-	-	-	-	-	-	-	-
GSA-rs8044864	16	20746321	CT	0.678571	0.291667	0.714286	0.736472	(0.142408597743431-3.4033283948461)	rs8044864	0.3806	0.3116	0.5187	0.1528	0.5805	0.4049	-	-	-	-	-	-	-	-	-	-	-	-
GSA-rs8087036	18	46215808	GT	0.196429	0.5	0.0666667	0.00117477	(0.00627449460314845-0.452388525128839)	rs8087036	0.3552	0.7231	0.2406	0.0565	0.2644	0.3405	-	-	-	-	-	-	-	-	-	-	-	-
GSA-rs8087036	18	46215808	GG	0.196429	0.5	23.2222	0.00124763	(2.46012177030008-1043.78088025184)	rs8087036	0.3552	0.7231	0.2406	0.0565	0.2644	0.3405	-	-	-	-	-	-	-	-	-	-	-	-
GSA-rs8087036	18	46215808	TT	0.196429	0.5	0.846154	1	(0.040207250041942-54.4056243486714)	rs8087036	0.3552	0.7231	0.2406	0.0565	0.2644	0.3405	-	-	-	-	-	-	-	-	-	-	-	-
GSA-rs8090413	18	11087346	AC	0.357143	0.291667	19.8	0.00154526	(2.12945087724132-893.431574198686)	rs8090413	0.5136	0.4788	0.428	0.7004	0.3082	0.6401	-	-	-	-	-	-	-	-	-	-	-	-
GSA-rs8090413	18	11087346	CC	0.357143	0.291667	0.111111	0.0728198	(0.00205028015670514-1.68525683395509)	rs8090413	0.5136	0.4788	0.428	0.7004	0.3082	0.6401	-	-	-	-	-	-	-	-	-	-	-	-
GSA-rs8090413	18	11087346	AA	0.357143	0.291667	0.236842	0.0793756	(0.0421362815522384-1.21304281061611)	rs8090413	0.5136	0.4788	0.428	0.7004	0.3082	0.6401	-	-	-	-	-	-	-	-	-	-	-	-
GSA-rs8090764	18	25416758	TT	0.0535714	0.333333	11.6667	0.00328897	(1.7487320122266-88.2528827597903)	rs8090764	0.1789	0.2133	0.1816	0.2242	0.1203	0.1442	-	-	-	-	-	-	-	-	-	-	-	-
GSA-rs8090764	18	25416758	CT	0.0535714	0.333333	0.12	0.0122166	(0.0158730142669169-0.801762026711073)	rs8090764	0.1789	0.2133	0.1816	0.2242	0.1203	0.1442	-	-	-	-	-	-	-	-	-	-	-	-
GSA-rs8090764	18	25416758	CC	0.0535714	0.333333	0	0.3	(0-16.7143260210748)	rs8090764	0.1789	0.2133	0.1816	0.2242	0.1203	0.1442	-	-	-	-	-	-	-	-	-	-	-	-
GSA-rs823066	1	205771173	AG	0.946429	0.75	0.037037	0.0014302	(0.000784755548352411-0.429798707426315)	rs823066	0.7728	0.6067	0.8242	0.7619	0.9324	0.8078	-	-	-	-	-	-	-	-	-	-	-	-
GSA-rs823066	1	205771173	GG	0.946429	0.75	13	0.00483642	(1.63832901939026-149.352178792226)	rs823066	0.7728	0.6067	0.8242	0.7619	0.9324	0.8078	-	-	-	-	-	-	-	-	-	-	-	-
GSA-rs823066	1	205771173	AA	0.946429	0.75	Inf	1	(0.0110044642857143-Inf)	rs823066	0.7728	0.6067	0.8242	0.7619	0.9324	0.8078	-	-	-	-	-	-	-	-	-	-	-	-
GSA-rs8627	1	8412935	TT	0.678571	0.291667	Inf	0.00739287	(1.61499393641842-Inf)	rs8627	-	0.298	0.5634	0.8413	0.4712	0.4059	-	-	-	-	-	-	-	-	-	-	-	-
GSA-rs8627	1	8412935	CC	0.678571	0.291667	0.107692	0.0174881	(0.00915472637341985-0.884498195148516)	rs8627	-	0.298	0.5634	0.8413	0.4712	0.4059	-	-	-	-	-	-	-	-	-	-	-	-
GSA-rs8627	1	8412935	CT	0.678571	0.291667	0.714286	0.736472	(0.142408597743431-3.4033283948461)	rs8627	-	0.298	0.5634	0.8413	0.4712	0.4059	-	-	-	-	-	-	-	-	-	-	-	-
GSA-rs868494	1	220959517	CC	0	0.25	Inf	0.00120363	(2.76653444752656-Inf)	rs868494	0.1566	0.2337	0.1254	0.246	0.0408	0.1012	-	-	-	-	-	-	-	-	-	-	-	-
GSA-rs868494	1	220959517	CT	0	0.25	0	0.00541635	(0-0.54948431997066)	rs868494	0.1566	0.2337	0.1254	0.246	0.0408	0.1012	-	-	-	-	-	-	-	-	-	-	-	-
GSA-rs868494	1	220959517	TT	0	0.25	0	0.3	(0-16.7143260210748)	rs868494	0.1566	0.2337	0.1254	0.246	0.0408	0.1012	-	-	-	-	-	-	-	-	-	-	-	-
GSA-rs887968	2	39851411	AA	0.214286	0.458333	0	0.00541635	(0-0.54948431997066)	rs887968	0.3401	0.3275	0.2911	0.3313	0.333	0.408	-	-	-	-	-	-	-	-	-	-	-	-
GSA-rs887968	2	39851411	AC	0.214286	0.458333	2.25	0.477364	(0.422936386811194-15.4208606651179)	rs887968	0.3401	0.3275	0.2911	0.3313	0.333	0.408	-	-	-	-	-	-	-	-	-	-	-	-
GSA-rs887968	2	39851411	CC	0.214286	0.458333	1.86667	0.494457	(0.388689441914752-9.36382273497844)	rs887968	0.3401	0.3275	0.2911	0.3313	0.333	0.408	-	-	-	-	-	-	-	-	-	-	-	-
GSA-rs927107	20	31674571	AG	0.714286	0.583333	0.08	0.00205365	(0.00755611340974053-0.528774018870913)	rs927107	0.8361	0.8495	0.8602	0.9573	0.7087	0.8067	0.8266	0.7112	-	-	-	-	-	-	-	-	-	-
GSA-rs927107	20	31674571	AA	0.714286	0.583333	6.66667	0.0354373	(1.0651139438338-70.4542148144619)	rs927107	0.8361	0.8495	0.8602	0.9573	0.7087	0.8067	0.8266	0.7112	-	-	-	-	-	-	-	-	-	-
GSA-rs927107	20	31674571	GG	0.714286	0.583333	Inf	0.29686	(0.283119608801342-Inf)	rs927107	0.8361	0.8495	0.8602	0.9573	0.7087	0.8067	0.8266	0.7112	-	-	-	-	-	-	-	-	-	-
GSA-rs9290065	3	160776964	CT	0.517857	0.583333	10.5556	0.00501759	(1.62914613315259-111.363999405526)	rs9290065	0.7983	0.9523	0.7176	0.9702	0.497	0.7802	-	-	-	-	-	-	-	-	-	-	-	-
GSA-rs9290065	3	160776964	TT	0.517857	0.583333	0.217391	0.0563231	(0.038271551547206-1.23112409098064)	rs9290065	0.7983	0.9523	0.7176	0.9702	0.497	0.7802	-	-	-	-	-	-	-	-	-	-	-	-
GSA-rs9290065	3	160776964	CC	0.517857	0.583333	0.333333	0.210777	(0.050343334504321-2.30148690394133)	rs9290065	0.7983	0.9523	0.7176	0.9702	0.497	0.7802	-	-	-	-	-	-	-	-	-	-	-	-
GSA-rs9297280	8	98948973	TT	0.285714	0.5	0	0.00541635	(0-0.54948431997066)	rs9297280	0.3502	0.4077	0.304	0.3591	0.3489	0.2975	-	-	-	-	-	-	-	-	-	-	-	-
GSA-rs9297280	8	98948973	CT	0.285714	0.5	2.66667	0.300845	(0.538858280348518-14.760374773693)	rs9297280	0.3502	0.4077	0.304	0.3591	0.3489	0.2975	-	-	-	-	-	-	-	-	-	-	-	-
GSA-rs9297280	8	98948973	CC	0.285714	0.5	1.5	0.729404	(0.304488220507883-8.39916864723713)	rs9297280	0.3502	0.4077	0.304	0.3591	0.3489	0.2975	-	-	-	-	-	-	-	-	-	-	-	-
GSA-rs9312212	4	178669888	AG	0.446429	0.25	10.5556	0.00501759	(1.62914613315259-111.363999405526)	rs9312212	0.4732	0.534	0.3184	0.62	0.4235	0.4008	-	-	-	-	-	-	-	-	-	-	-	-
GSA-rs9312212	4	178669888	GG	0.446429	0.25	0.136364	0.0107561	(0.0228853959742497-0.757019730850945)	rs9312212	0.4732	0.534	0.3184	0.62	0.4235	0.4008	-	-	-	-	-	-	-	-	-	-	-	-
GSA-rs9312212	4	178669888	AA	0.446429	0.25	0.6	0.6266	(0.0596673992010863-8.31183826650486)	rs9312212	0.4732	0.534	0.3184	0.62	0.4235	0.4008	-	-	-	-	-	-	-	-	-	-	-	-
GSA-rs9355774	6	157740553	CT	0.214286	0.0833333	Inf	0.00739287	(1.61499393641842-Inf)	rs9355774	0.398	0.4138	0.3228	0.4117	0.2972	0.5194	-	-	-	-	-	-	-	-	-	-	-	-
GSA-rs9355774	6	157740553	CC	0.214286	0.0833333	0.121212	0.0626811	(0.00260868635456334-1.09917810496088)	rs9355774	0.398	0.4138	0.3228	0.4117	0.2972	0.5194	-	-	-	-	-	-	-	-	-	-	-	-
GSA-rs9355774	6	157740553	TT	0.214286	0.0833333	0	0.3	(0-16.7143260210748)	rs9355774	0.398	0.4138	0.3228	0.4117	0.2972	0.5194	-	-	-	-	-	-	-	-	-	-	-	-
GSA-rs935973	4	1024287	TT	0.392857	0.125	0.0947368	0.00501759	(0.00897956256364812-0.613818478066718)	rs935973	0.356	0.6445	0.2161	0.3472	0.2853	0.1472	-	-	-	-	-	-	-	-	-	-	-	-
GSA-rs935973	4	1024287	CT	0.392857	0.125	14.6667	0.00528895	(1.6083910865523-667.212800276054)	rs935973	0.356	0.6445	0.2161	0.3472	0.2853	0.1472	-	-	-	-	-	-	-	-	-	-	-	-
GSA-rs935973	4	1024287	CC	0.392857	0.125	1.32	1	(0.0927021671197836-75.4806569406742)	rs935973	0.356	0.6445	0.2161	0.3472	0.2853	0.1472	-	-	-	-	-	-	-	-	-	-	-	-
GSA-rs9393495	6	23824730	CT	0.589286	0.666667	10.5556	0.00501759	(1.62914613315259-111.363999405526)	rs9393495	0.6436	0.5779	0.7464	0.7282	0.6143	0.6022	-	-	-	-	-	-	-	-	-	-	-	-
GSA-rs9393495	6	23824730	TT	0.589286	0.666667	0.238095	0.0705255	(0.0447234876582616-1.23819292150694)	rs9393495	0.6436	0.5779	0.7464	0.7282	0.6143	0.6022	-	-	-	-	-	-	-	-	-	-	-	-
GSA-rs9393495	6	23824730	CC	0.589286	0.666667	0.230769	0.148649	(0.0174725133842697-2.45597661477116)	rs9393495	0.6436	0.5779	0.7464	0.7282	0.6143	0.6022	-	-	-	-	-	-	-	-	-	-	-	-
GSA-rs9397270	6	156163798	CT	0.482143	0.583333	0.0434783	0.000167443	(0.00401026257453538-0.320395556347552)	rs9397270	0.6548	0.677	0.6916	0.7857	0.4781	0.6452	-	-	-	-	-	-	-	-	-	-	-	-
GSA-rs9397270	6	156163798	TT	0.482143	0.583333	Inf	0.00739287	(1.61499393641842-Inf)	rs9397270	0.6548	0.677	0.6916	0.7857	0.4781	0.6452	-	-	-	-	-	-	-	-	-	-	-	-
GSA-rs9397270	6	156163798	CC	0.482143	0.583333	3.23529	0.271382	(0.516038367782008-34.9892787052635)	rs9397270	0.6548	0.677	0.6916	0.7857	0.4781	0.6452	-	-	-	-	-	-	-	-	-	-	-	-
GSA-rs9509913	13	22464942	AG	0.285714	0.166667	Inf	0.00089872	(2.84859328417013-Inf)	rs9509913	0.1607	0.0998	0.2032	0.0317	0.2783	0.2249	-	-	-	-	-	-	-	-	-	-	-	-
GSA-rs9509913	13	22464942	GG	0.285714	0.166667	0.15	0.0354373	(0.0141936149971077-0.938866687258431)	rs9509913	0.1607	0.0998	0.2032	0.0317	0.2783	0.2249	-	-	-	-	-	-	-	-	-	-	-	-
GSA-rs9509913	13	22464942	AA	0.285714	0.166667	0	0.0846154	(0-2.20266847041618)	rs9509913	0.1607	0.0998	0.2032	0.0317	0.2783	0.2249	-	-	-	-	-	-	-	-	-	-	-	-
GSA-rs9515125	13	110548423	AG	0.375	0.5	0.0947368	0.00501759	(0.00897956256364812-0.613818478066718)	rs9515125	0.3205	0.2247	0.3919	0.2857	0.4394	0.3129	-	-	-	-	-	-	-	-	-	-	-	-
GSA-rs9515125	13	110548423	AA	0.375	0.5	9.53333	0.0301169	(1.05404129720775-440.204197888227)	rs9515125	0.3205	0.2247	0.3919	0.2857	0.4394	0.3129	-	-	-	-	-	-	-	-	-	-	-	-
GSA-rs9515125	13	110548423	GG	0.375	0.5	3	0.652079	(0.294601594055638-150.224291922353)	rs9515125	0.3205	0.2247	0.3919	0.2857	0.4394	0.3129	-	-	-	-	-	-	-	-	-	-	-	-
GSA-rs9537297	13	56489444	CC	0.785714	1	0	0.00739287	(0-0.619197371240728)	rs9537297	-	0.2247	0.7147	0.8363	0.832	0.6196	-	-	-	-	-	-	-	-	-	-	-	-
GSA-rs9537297	13	56489444	CT	0.785714	1	Inf	0.00739287	(1.61499393641842-Inf)	rs9537297	-	0.2247	0.7147	0.8363	0.832	0.6196	-	-	-	-	-	-	-	-	-	-	-	-
GSA-rs9537297	13	56489444	TT	0.785714	1	NA	1	(0-Inf)	rs9537297	-	0.2247	0.7147	0.8363	0.832	0.6196	-	-	-	-	-	-	-	-	-	-	-	-
GSA-rs956919	9	436707	AA	0.875	0.583333	9	0.00504319	(1.55414553929779-62.5919222303852)	rs956919	-	0.497	0.8184	0.9831	0.7734	0.6933	-	-	-	-	-	-	-	-	-	-	-	-
GSA-rs956919	9	436707	AG	0.875	0.583333	0.166667	0.0296967	(0.0287835118099111-0.89366006799465)	rs956919	-	0.497	0.8184	0.9831	0.7734	0.6933	-	-	-	-	-	-	-	-	-	-	-	-
GSA-rs956919	9	436707	GG	0.875	0.583333	0	0.3	(0-16.7143260210748)	rs956919	-	0.497	0.8184	0.9831	0.7734	0.6933	-	-	-	-	-	-	-	-	-	-	-	-
GSA-rs9613417	22	27696999	CC	0	0.166667	Inf	0.00541635	(1.81988814540403-Inf)	rs9613417	0.0212	0.0151	0.036	0.002	0.0487	0.0102	-	-	-	-	-	-	-	-	-	-	-	-
GSA-rs9613417	22	27696999	AC	0	0.166667	0	0.00541635	(0-0.54948431997066)	rs9613417	0.0212	0.0151	0.036	0.002	0.0487	0.0102	-	-	-	-	-	-	-	-	-	-	-	-
GSA-rs9613417	22	27696999	AA	0	0.166667	NA	1	(0-Inf)	rs9613417	0.0212	0.0151	0.036	0.002	0.0487	0.0102	-	-	-	-	-	-	-	-	-	-	-	-
GSA-rs9643444	8	82234729	AC	0.785714	0.833333	Inf	0.00739287	(1.61499393641842-Inf)	rs9643444	0.7091	0.6241	0.7219	0.7659	0.6809	0.7853	-	-	-	-	-	-	-	-	-	-	-	-
GSA-rs9643444	8	82234729	CC	0.785714	0.833333	0	0.0846154	(0-2.20266847041618)	rs9643444	0.7091	0.6241	0.7219	0.7659	0.6809	0.7853	-	-	-	-	-	-	-	-	-	-	-	-
GSA-rs9643444	8	82234729	AA	0.785714	0.833333	0.266667	0.157044	(0.0248450284933831-1.66165268232021)	rs9643444	0.7091	0.6241	0.7219	0.7659	0.6809	0.7853	-	-	-	-	-	-	-	-	-	-	-	-
GSA-rs965267	10	56087484	CT	0.696429	0.833333	Inf	0.00350425	(1.86943070707802-Inf)	rs965267	0.5998	0.7474	0.6585	0.2272	0.7465	0.592	-	-	-	-	-	-	-	-	-	-	-	-
GSA-rs965267	10	56087484	TT	0.696429	0.833333	0.173333	0.0408449	(0.0163805644974841-1.07931895206305)	rs965267	0.5998	0.7474	0.6585	0.2272	0.7465	0.592	-	-	-	-	-	-	-	-	-	-	-	-
GSA-rs965267	10	56087484	CC	0.696429	0.833333	0.384615	0.569844	(0.0253406126013522-6.13794124049276)	rs965267	0.5998	0.7474	0.6585	0.2272	0.7465	0.592	-	-	-	-	-	-	-	-	-	-	-	-
GSA-rs975645	9	72243177	CT	0.732143	0.916667	Inf	0.00109825	(2.47890595237404-Inf)	rs975645	0.6653	0.4047	0.6556	0.7252	0.7386	0.8875	-	-	-	-	-	-	-	-	-	-	-	-
GSA-rs975645	9	72243177	CC	0.732143	0.916667	0.0787879	0.0121918	(0.0017241603218802-0.714606765530376)	rs975645	0.6653	0.4047	0.6556	0.7252	0.7386	0.8875	-	-	-	-	-	-	-	-	-	-	-	-
GSA-rs975645	9	72243177	TT	0.732143	0.916667	0	0.3	(0-16.7143260210748)	rs975645	0.6653	0.4047	0.6556	0.7252	0.7386	0.8875	-	-	-	-	-	-	-	-	-	-	-	-
GSA-rs9836445	3	151245039	GG	0.285714	0.5	0	0.00541635	(0-0.54948431997066)	rs9836445	0.5156	0.5651	0.4784	0.5585	0.3926	0.5573	-	-	-	-	-	-	-	-	-	-	-	-
GSA-rs9836445	3	151245039	AG	0.285714	0.5	2.66667	0.300845	(0.538858280348518-14.760374773693)	rs9836445	0.5156	0.5651	0.4784	0.5585	0.3926	0.5573	-	-	-	-	-	-	-	-	-	-	-	-
GSA-rs9836445	3	151245039	AA	0.285714	0.5	1.5	0.729404	(0.304488220507883-8.39916864723713)	rs9836445	0.5156	0.5651	0.4784	0.5585	0.3926	0.5573	-	-	-	-	-	-	-	-	-	-	-	-
GSA-rs9848969	3	181094912	AC	0.785714	0.583333	0.0833333	0.00194763	(0.0124450135354502-0.51876929820922)	rs9848969	-	0.6853	0.6427	0.5149	0.7058	0.6329	-	-	-	-	-	-	-	-	-	-	-	-
GSA-rs9848969	3	181094912	CC	0.785714	0.583333	7.5	0.0129951	(1.32949289603421-51.4965182108493)	rs9848969	-	0.6853	0.6427	0.5149	0.7058	0.6329	-	-	-	-	-	-	-	-	-	-	-	-
GSA-rs9848969	3	181094912	AA	0.785714	0.583333	1.83333	1	(0.153648059098593-98.3259942658478)	rs9848969	-	0.6853	0.6427	0.5149	0.7058	0.6329	-	-	-	-	-	-	-	-	-	-	-	-
GSA-rs9876193	3	147200492	AG	0.0357143	0.166667	0	0.00541635	(0-0.54948431997066)	rs9876193	0.0477	0.0287	0.0331	0.0417	0.0746	0.0624	-	-	-	-	-	-	-	-	-	-	-	-
GSA-rs9876193	3	147200492	GG	0.0357143	0.166667	13.5	0.0222672	(1.04675435399693-685.316472726621)	rs9876193	0.0477	0.0287	0.0331	0.0417	0.0746	0.0624	-	-	-	-	-	-	-	-	-	-	-	-
GSA-rs9876193	3	147200492	AA	0.0357143	0.166667	Inf	1	(0.0110044642857143-Inf)	rs9876193	0.0477	0.0287	0.0331	0.0417	0.0746	0.0624	-	-	-	-	-	-	-	-	-	-	-	-
GSA-rs9880511	3	165326187	CT	0	0.208333	0	0.00120363	(0-0.361463057470351)	rs9880511	0.1735	0.3691	0.1844	0.121	0.0477	0.0849	-	-	-	-	-	-	-	-	-	-	-	-
GSA-rs9880511	3	165326187	TT	0	0.208333	Inf	0.00120363	(2.76653444752656-Inf)	rs9880511	0.1735	0.3691	0.1844	0.121	0.0477	0.0849	-	-	-	-	-	-	-	-	-	-	-	-
GSA-rs9880511	3	165326187	CC	0	0.208333	NA	1	(0-Inf)	rs9880511	0.1735	0.3691	0.1844	0.121	0.0477	0.0849	-	-	-	-	-	-	-	-	-	-	-	-
GSA-rs990339	11	21652727	AA	0.410714	0.75	0.119048	0.00775276	(0.0187360248865574-0.717587427083717)	rs990339	0.3662	0.528	0.4928	0.25	0.33	0.2147	-	-	-	-	-	-	-	-	-	-	-	-
GSA-rs990339	11	21652727	CC	0.410714	0.75	5.21053	0.230694	(0.558524830415945-248.464580432354)	rs990339	0.3662	0.528	0.4928	0.25	0.33	0.2147	-	-	-	-	-	-	-	-	-	-	-	-
GSA-rs990339	11	21652727	AC	0.410714	0.75	2.30769	0.310929	(0.468737372149522-12.7728843094558)	rs990339	0.3662	0.528	0.4928	0.25	0.33	0.2147	-	-	-	-	-	-	-	-	-	-	-	-
GSA-rs9944124	14	90791501	CT	0.642857	0.541667	0.0681818	0.00528895	(0.00149877220518891-0.621739332156815)	rs9944124	-	0.7632	0.6744	0.4891	0.6103	0.5961	-	-	-	-	-	-	-	-	-	-	-	-
GSA-rs9944124	14	90791501	CC	0.642857	0.541667	8.25	0.0626811	(0.909770669090598-383.334699570423)	rs9944124	-	0.7632	0.6744	0.4891	0.6103	0.5961	-	-	-	-	-	-	-	-	-	-	-	-
GSA-rs9944124	14	90791501	TT	0.642857	0.541667	Inf	0.29686	(0.283119608801342-Inf)	rs9944124	-	0.7632	0.6744	0.4891	0.6103	0.5961	-	-	-	-	-	-	-	-	-	-	-	-
GSA-rs9945579	18	69810024	AG	0.0535714	0.208333	0.0518519	0.00601816	(0.00106559104006281-0.619779683142438)	rs9945579	0.1232	0.1014	0.1729	0.0625	0.169	0.1329	-	-	-	-	-	-	-	-	-	-	-	-
GSA-rs9945579	18	69810024	AA	0.0535714	0.208333	9.28571	0.0174881	(1.13058455685383-109.233193785392)	rs9945579	0.1232	0.1014	0.1729	0.0625	0.169	0.1329	-	-	-	-	-	-	-	-	-	-	-	-
GSA-rs9945579	18	69810024	GG	0.0535714	0.208333	Inf	1	(0.0110044642857143-Inf)	rs9945579	0.1232	0.1014	0.1729	0.0625	0.169	0.1329	-	-	-	-	-	-	-	-	-	-	-	-
GSA-rs998107	17	53587193	AC	0.428571	0.208333	19.8	0.00154526	(2.12945087724132-893.431574198686)	rs998107	0.5323	0.6104	0.4582	0.5179	0.4742	0.5542	-	-	-	-	-	-	-	-	-	-	-	-
GSA-rs998107	17	53587193	CC	0.428571	0.208333	0.111111	0.00504319	(0.0159765024681499-0.643440382328561)	rs998107	0.5323	0.6104	0.4582	0.5179	0.4742	0.5542	-	-	-	-	-	-	-	-	-	-	-	-
GSA-rs998107	17	53587193	AA	0.428571	0.208333	0.6	0.6266	(0.0596673992010863-8.31183826650486)	rs998107	0.5323	0.6104	0.4582	0.5179	0.4742	0.5542	-	-	-	-	-	-	-	-	-	-	-	-
ilmnseq_1:171065712_F2BT	1	171065712	AA	1	0.75	Inf	0.00468227	(1.95174040027898-Inf)	rs11580161	-	0.4342	0.6081	0.7123	0.5328	0.6319	-	-	-	-	-	-	-	-	-	-	-	-
ilmnseq_1:171065712_F2BT	1	171065712	AC	1	0.75	0	0.00468227	(0-0.512363222002815)	rs11580161	-	0.4342	0.6081	0.7123	0.5328	0.6319	-	-	-	-	-	-	-	-	-	-	-	-
ilmnseq_1:171065712_F2BT	1	171065712	CC	1	0.75	NA	1	(0-Inf)	rs11580161	-	0.4342	0.6081	0.7123	0.5328	0.6319	-	-	-	-	-	-	-	-	-	-	-	-
ilmnseq_11:2942798	11	2942798	AA	1	0.791667	Inf	0.00670595	(1.68576614161608-Inf)	rs426359	-	0.6006	0.8703	0.9246	0.8787	0.9479	-	-	-	-	-	-	-	-	-	-	-	-
ilmnseq_11:2942798	11	2942798	AG	1	0.791667	0	0.0260787	(0-1.02073071830293)	rs426359	-	0.6006	0.8703	0.9246	0.8787	0.9479	-	-	-	-	-	-	-	-	-	-	-	-
ilmnseq_11:2942798	11	2942798	GG	1	0.791667	0	0.315789	(0-18.0000508009246)	rs426359	-	0.6006	0.8703	0.9246	0.8787	0.9479	-	-	-	-	-	-	-	-	-	-	-	-
ilmnseq_12:20523919	12	20523919	CG	0.0892857	0.291667	0.0857143	0.00328897	(0.011331074620212-0.571842908466423)	rs12824959	0.1028	0.0923	0.1916	0.001	0.1928	0.0665	-	-	-	-	-	-	-	-	-	-	-	-
ilmnseq_12:20523919	12	20523919	CC	0.0892857	0.291667	8.4	0.00775276	(1.39355841846897-53.3731144175342)	rs12824959	0.1028	0.0923	0.1916	0.001	0.1928	0.0665	-	-	-	-	-	-	-	-	-	-	-	-
ilmnseq_12:20523919	12	20523919	GG	0.0892857	0.291667	Inf	1	(0.0110044642857143-Inf)	rs12824959	0.1028	0.0923	0.1916	0.001	0.1928	0.0665	-	-	-	-	-	-	-	-	-	-	-	-
ilmnseq_14:23256292	14	23256292	CT	0.160714	0.416667	0.0947368	0.00501759	(0.00897956256364812-0.613818478066718)	rs4981442	0.0925	0.0136	0.2147	0	0.2207	0.0757	-	-	-	-	-	-	-	-	-	-	-	-
ilmnseq_14:23256292	14	23256292	TT	0.160714	0.416667	10.5556	0.00501759	(1.62914613315259-111.363999405526)	rs4981442	0.0925	0.0136	0.2147	0	0.2207	0.0757	-	-	-	-	-	-	-	-	-	-	-	-
ilmnseq_14:23256292	14	23256292	CC	0.160714	0.416667	NA	1	(0-Inf)	rs4981442	0.0925	0.0136	0.2147	0	0.2207	0.0757	-	-	-	-	-	-	-	-	-	-	-	-
ilmnseq_7:117178754	7	117178754	AA	0.267857	0	0	0.00739287	(0-0.619197371240728)	rs17449197	0.0503	0.0113	0.0749	0	0.1481	0.0368	-	-	-	-	-	-	-	-	-	-	-	-
ilmnseq_7:117178754	7	117178754	AG	0.267857	0	Inf	0.0374759	(0.996174043214234-Inf)	rs17449197	0.0503	0.0113	0.0749	0	0.1481	0.0368	-	-	-	-	-	-	-	-	-	-	-	-
ilmnseq_7:117178754	7	117178754	GG	0.267857	0	Inf	0.540891	(0.174696176502179-Inf)	rs17449197	0.0503	0.0113	0.0749	0	0.1481	0.0368	-	-	-	-	-	-	-	-	-	-	-	-
ilmnseq_8:70719109	8	70719109	GG	0	0.291667	Inf	0.00120363	(2.76653444752656-Inf)	rs16936448	0.0919	0.0151	0.0951	0.2262	0.0636	0.0838	-	-	-	-	-	-	-	-	-	-	-	-
ilmnseq_8:70719109	8	70719109	CG	0	0.291667	0	0.0222672	(0-0.945950716276304)	rs16936448	0.0919	0.0151	0.0951	0.2262	0.0636	0.0838	-	-	-	-	-	-	-	-	-	-	-	-
ilmnseq_8:70719109	8	70719109	CC	0	0.291667	0	0.0846154	(0-2.20266847041618)	rs16936448	0.0919	0.0151	0.0951	0.2262	0.0636	0.0838	-	-	-	-	-	-	-	-	-	-	-	-
ilmnseq_8:70723415	8	70723415	AA	0	0.291667	Inf	0.00120363	(2.76653444752656-Inf)	rs16936450	0.0923	0.0159	0.0937	0.2282	0.0636	0.0838	-	-	-	-	-	-	-	-	-	-	-	-
ilmnseq_8:70723415	8	70723415	AG	0	0.291667	0	0.0222672	(0-0.945950716276304)	rs16936450	0.0923	0.0159	0.0937	0.2282	0.0636	0.0838	-	-	-	-	-	-	-	-	-	-	-	-
ilmnseq_8:70723415	8	70723415	GG	0	0.291667	0	0.0846154	(0-2.20266847041618)	rs16936450	0.0923	0.0159	0.0937	0.2282	0.0636	0.0838	-	-	-	-	-	-	-	-	-	-	-	-
ilmnseq_8:70724754	8	70724754	AA	0	0.291667	Inf	0.00120363	(2.76653444752656-Inf)	rs16936455	0.0919	0.0159	0.0937	0.2262	0.0636	0.0838	-	-	-	-	-	-	-	-	-	-	-	-
ilmnseq_8:70724754	8	70724754	AG	0	0.291667	0	0.0222672	(0-0.945950716276304)	rs16936455	0.0919	0.0159	0.0937	0.2262	0.0636	0.0838	-	-	-	-	-	-	-	-	-	-	-	-
ilmnseq_8:70724754	8	70724754	GG	0	0.291667	0	0.0846154	(0-2.20266847041618)	rs16936455	0.0919	0.0159	0.0937	0.2262	0.0636	0.0838	-	-	-	-	-	-	-	-	-	-	-	-
ilmnseq_8:70725287	8	70725287	CC	0	0.291667	Inf	0.00120363	(2.76653444752656-Inf)	rs10504461	0.0919	0.0159	0.0937	0.2262	0.0636	0.0838	-	-	-	-	-	-	-	-	-	-	-	-
ilmnseq_8:70725287	8	70725287	CT	0	0.291667	0	0.0222672	(0-0.945950716276304)	rs10504461	0.0919	0.0159	0.0937	0.2262	0.0636	0.0838	-	-	-	-	-	-	-	-	-	-	-	-
ilmnseq_8:70725287	8	70725287	TT	0	0.291667	0	0.0846154	(0-2.20266847041618)	rs10504461	0.0919	0.0159	0.0937	0.2262	0.0636	0.0838	-	-	-	-	-	-	-	-	-	-	-	-
ilmnseq_8:70728442	8	70728442	CC	0	0.291667	Inf	0.00120363	(2.76653444752656-Inf)	rs79932776	0.0923	0.0174	0.0937	0.2262	0.0636	0.0838	-	-	-	-	-	-	-	-	-	-	-	-
ilmnseq_8:70728442	8	70728442	CT	0	0.291667	0	0.0222672	(0-0.945950716276304)	rs79932776	0.0923	0.0174	0.0937	0.2262	0.0636	0.0838	-	-	-	-	-	-	-	-	-	-	-	-
ilmnseq_8:70728442	8	70728442	TT	0	0.291667	0	0.0846154	(0-2.20266847041618)	rs79932776	0.0923	0.0174	0.0937	0.2262	0.0636	0.0838	-	-	-	-	-	-	-	-	-	-	-	-
ilmnseq_rs2070296.2_F2BT	10	33552695	TT	0.263158	0.75	0.0277778	0.00547713	(0.000545421366792687-0.556681753376987)	rs2070296	0.2841	0.3222	0.2003	0.4623	0.162	0.2342	0.2383	0.1173	0.2012	0.2977	0.1809	0.1658	0.4723	0.1659	0.1641	0.1826	0.1879	0.170353
ilmnseq_rs2070296.2_F2BT	10	33552695	CC	0.263158	0.75	5.55556	0.180435	(0.453576262359417-287.979533397728)	rs2070296	0.2841	0.3222	0.2003	0.4623	0.162	0.2342	0.2383	0.1173	0.2012	0.2977	0.1809	0.1658	0.4723	0.1659	0.1641	0.1826	0.1879	0.170353
ilmnseq_rs2070296.2_F2BT	10	33552695	CT	0.263158	0.75	3.63636	0.364427	(0.297057963683102-192.895372954462)	rs2070296	0.2841	0.3222	0.2003	0.4623	0.162	0.2342	0.2383	0.1173	0.2012	0.2977	0.1809	0.1658	0.4723	0.1659	0.1641	0.1826	0.1879	0.170353
ilmnseq_rs316033_F2BT	6	160689730	AA	0.232143	0.541667	19.8	0.00154526	(2.12945087724132-893.431574198686)	rs316033	0.4263	0.2693	0.5576	0.5694	0.3797	0.4458	-	-	-	-	-	-	-	-	-	-	-	-
ilmnseq_rs316033_F2BT	6	160689730	AG	0.232143	0.541667	0.111111	0.00504319	(0.0159765024681499-0.643440382328561)	rs316033	0.4263	0.2693	0.5576	0.5694	0.3797	0.4458	-	-	-	-	-	-	-	-	-	-	-	-
ilmnseq_rs316033_F2BT	6	160689730	GG	0.232143	0.541667	0.6	0.6266	(0.0596673992010863-8.31183826650486)	rs316033	0.4263	0.2693	0.5576	0.5694	0.3797	0.4458	-	-	-	-	-	-	-	-	-	-	-	-
ilmnseq_rs370761489	Y	21148137	AG	0.0666667	0.25	0	0.00790514	(0-0.620986966366614)	rs370761489	-	-	-	-	-	-	-	-	-	-	-	-	-	-	-	-	-	-
ilmnseq_rs370761489	Y	21148137	AA	0.0666667	0.25	14	0.0328687	(0.89061301595109-732.732106467843)	rs370761489	-	-	-	-	-	-	-	-	-	-	-	-	-	-	-	-	-	-
ilmnseq_rs370761489	Y	21148137	GG	0.0666667	0.25	Inf	1	(0.013690625-Inf)	rs370761489	-	-	-	-	-	-	-	-	-	-	-	-	-	-	-	-	-	-
ilmnseq_rs376179551	Y	22204569	CT	0	0.181818	0	0.00806452	(0-0.633219378485299)	rs376179551	0.013	0	0	0.0656	0	0	-	-	-	-	-	-	-	-	-	-	-	-
ilmnseq_rs376179551	Y	22204569	CC	0	0.181818	Inf	0.00806452	(1.57923151750672-Inf)	rs376179551	0.013	0	0	0.0656	0	0	-	-	-	-	-	-	-	-	-	-	-	-
ilmnseq_rs376179551	Y	22204569	TT	0	0.181818	NA	1	(0-Inf)	rs376179551	0.013	0	0	0.0656	0	0	-	-	-	-	-	-	-	-	-	-	-	-
ilmnseq_rs572566256	Y	23003094	TT	0.190476	0.5	0	0.00667408	(0-0.588670538606562)	rs572566256	0.0097	0	0	0	0	0.0462	-	-	-	-	-	-	-	-	-	-	-	-
ilmnseq_rs572566256	Y	23003094	CT	0.190476	0.5	2.46154	0.42846	(0.342216714628468-28.7749133562719)	rs572566256	0.0097	0	0	0	0	0.0462	-	-	-	-	-	-	-	-	-	-	-	-
ilmnseq_rs572566256	Y	23003094	CC	0.190476	0.5	2.4375	0.441363	(0.409821025070404-15.3794080278892)	rs572566256	0.0097	0	0	0	0	0.0462	-	-	-	-	-	-	-	-	-	-	-	-
ilmnseq_rs993478_ilmndup1	X	142711939	TT	0.857143	0.333333	40.3333	5.20572e-05	(3.94162479740919-1789.49304950399)	rs993478	0.7539	0.9761	0.5439	0.7984	0.6501	0.6602	-	-	-	-	-	-	-	-	-	-	-	-
ilmnseq_rs993478_ilmndup1	X	142711939	CC	0.857143	0.333333	0.107692	0.0174881	(0.00915472637341985-0.884498195148516)	rs993478	0.7539	0.9761	0.5439	0.7984	0.6501	0.6602	-	-	-	-	-	-	-	-	-	-	-	-
ilmnseq_rs993478_ilmndup1	X	142711939	CT	0.857143	0.333333	0.166667	0.0410895	(0.0265669134235499-1.00767360873011)	rs993478	0.7539	0.9761	0.5439	0.7984	0.6501	0.6602	-	-	-	-	-	-	-	-	-	-	-	-
JHU_X.118311615	X	118311616	CT	0.107143	0.166667	0	0.00541635	(0-0.54948431997066)	rs1806510	0.195	0.001	0.1336	0.483	0.0692	0.3384	-	-	-	-	-	-	-	-	-	-	-	-
JHU_X.118311615	X	118311616	CC	0.107143	0.166667	4.16667	0.167978	(0.549368858480812-33.461080129873)	rs1806510	0.195	0.001	0.1336	0.483	0.0692	0.3384	-	-	-	-	-	-	-	-	-	-	-	-
JHU_X.118311615	X	118311616	TT	0.107143	0.166667	Inf	0.540891	(0.174696176502179-Inf)	rs1806510	0.195	0.001	0.1336	0.483	0.0692	0.3384	-	-	-	-	-	-	-	-	-	-	-	-
JHU_X.12281161	X	12281162	GG	0.321429	0.666667	17	0.00432644	(1.8492945172104-770.140471868765)	rs5979557	0.5997	0.7926	0.6679	0.5746	0.4178	0.5014	-	-	-	-	-	-	-	-	-	-	-	-
JHU_X.12281161	X	12281162	GT	0.321429	0.666667	0.166667	0.0410895	(0.0265669134235499-1.00767360873011)	rs5979557	0.5997	0.7926	0.6679	0.5746	0.4178	0.5014	-	-	-	-	-	-	-	-	-	-	-	-
JHU_X.12281161	X	12281162	TT	0.321429	0.666667	0.466667	0.452638	(0.0904872935637364-2.55089267122993)	rs5979557	0.5997	0.7926	0.6679	0.5746	0.4178	0.5014	-	-	-	-	-	-	-	-	-	-	-	-
JHU_X.123500065	X	123500066	AA	0.796296	0.409091	9.33333	0.00760491	(1.50840861695588-67.4346364201166)	rs2206017	0.6461	0.3908	0.7271	0.8469	0.7454	0.624	-	-	-	-	-	-	-	-	-	-	-	-
JHU_X.123500065	X	123500066	AC	0.796296	0.409091	0.102564	0.0648242	(0.00189085396423321-1.58713625653538)	rs2206017	0.6461	0.3908	0.7271	0.8469	0.7454	0.624	-	-	-	-	-	-	-	-	-	-	-	-
JHU_X.123500065	X	123500066	CC	0.796296	0.409091	0.272727	0.116062	(0.0457106618503556-1.67226679964814)	rs2206017	0.6461	0.3908	0.7271	0.8469	0.7454	0.624	-	-	-	-	-	-	-	-	-	-	-	-
JHU_X.132654940	X	132654941	AT	0.111111	0.25	0	0.00601816	(0-0.570488172496955)	rs57447663	0.3674	0.4756	0.1221	0.534	0.107	0.4958	-	-	-	-	-	-	-	-	-	-	-	-
JHU_X.132654940	X	132654941	AA	0.111111	0.25	5.71429	0.0793657	(0.821909620295068-44.127448021074)	rs57447663	0.3674	0.4756	0.1221	0.534	0.107	0.4958	-	-	-	-	-	-	-	-	-	-	-	-
JHU_X.132654940	X	132654941	TT	0.111111	0.25	1.375	1	(0.0963141521741018-78.6230830233177)	rs57447663	0.3674	0.4756	0.1221	0.534	0.107	0.4958	-	-	-	-	-	-	-	-	-	-	-	-
JHU_X.14084483	X	14084484	AT	0.321429	0.375	0.119048	0.00775276	(0.0187360248865574-0.717587427083717)	rs113195653	0.3375	0.5484	0.292	0.089	0.3198	0.3593	-	-	-	-	-	-	-	-	-	-	-	-
JHU_X.14084483	X	14084484	TT	0.321429	0.375	3.09091	0.169753	(0.619584088116316-17.1488376796828)	rs113195653	0.3375	0.5484	0.292	0.089	0.3198	0.3593	-	-	-	-	-	-	-	-	-	-	-	-
JHU_X.14084483	X	14084484	AA	0.321429	0.375	3.66667	0.395532	(0.374880403406589-179.865466389445)	rs113195653	0.3375	0.5484	0.292	0.089	0.3198	0.3593	-	-	-	-	-	-	-	-	-	-	-	-
JHU_X.142126199	X	142126200	TT	0.214286	0.625	12.5	0.00205365	(1.89116704738121-132.343169798233)	rs4548313	0.2901	0.2552	0.4179	0.2225	0.3499	0.2535	-	-	-	-	-	-	-	-	-	-	-	-
JHU_X.142126199	X	142126200	CC	0.214286	0.625	0.233333	0.0967806	(0.0367192341622168-1.46862569950931)	rs4548313	0.2901	0.2552	0.4179	0.2225	0.3499	0.2535	-	-	-	-	-	-	-	-	-	-	-	-
JHU_X.142126199	X	142126200	CT	0.214286	0.625	0.233333	0.0967806	(0.0367192341622168-1.46862569950931)	rs4548313	0.2901	0.2552	0.4179	0.2225	0.3499	0.2535	-	-	-	-	-	-	-	-	-	-	-	-
JHU_X.142713589	X	142713590	AA	0.875	0.458333	13.8	0.000991628	(2.1945304842344-100.499221223612)	rs5908730	0.8832	0.985	0.8034	0.9974	0.6802	0.8942	-	-	-	-	-	-	-	-	-	-	-	-
JHU_X.142713589	X	142713590	AG	0.875	0.458333	0.168	0.0385742	(0.0218258100410332-1.16572867593523)	rs5908730	0.8832	0.985	0.8034	0.9974	0.6802	0.8942	-	-	-	-	-	-	-	-	-	-	-	-
JHU_X.142713589	X	142713590	GG	0.875	0.458333	0.153846	0.0547653	(0.0125490278404852-1.37415853243732)	rs5908730	0.8832	0.985	0.8034	0.9974	0.6802	0.8942	-	-	-	-	-	-	-	-	-	-	-	-
JHU_X.146220941	X	146220942	GG	0.0178571	0.291667	19.2857	0.00601816	(1.61347657433646-938.446329223144)	rs113962583	0.0922	0.0857	0.0115	0.1165	0.0392	0.1908	-	-	-	-	-	-	-	-	-	-	-	-
JHU_X.146220941	X	146220942	AG	0.0178571	0.291667	0.111111	0.0728198	(0.00205028015670514-1.68525683395509)	rs113962583	0.0922	0.0857	0.0115	0.1165	0.0392	0.1908	-	-	-	-	-	-	-	-	-	-	-	-
JHU_X.146220941	X	146220942	AA	0.0178571	0.291667	0	0.0846154	(0-2.20266847041618)	rs113962583	0.0922	0.0857	0.0115	0.1165	0.0392	0.1908	-	-	-	-	-	-	-	-	-	-	-	-
JHU_X.149538124	X	149538125	TT	0.660714	0.208333	0.108696	0.00754711	(0.0174800991298058-0.632651794566545)	rs59972473	0.5075	0.6879	0.5153	0.4437	0.4674	0.3607	-	-	-	-	-	-	-	-	-	-	-	-
JHU_X.149538124	X	149538125	AA	0.660714	0.208333	11	0.0151263	(1.21605616830673-505.1413898973)	rs59972473	0.5075	0.6879	0.5153	0.4437	0.4674	0.3607	-	-	-	-	-	-	-	-	-	-	-	-
JHU_X.149538124	X	149538125	AT	0.660714	0.208333	1.42105	0.724619	(0.258965372954256-10.0474710096784)	rs59972473	0.5075	0.6879	0.5153	0.4437	0.4674	0.3607	-	-	-	-	-	-	-	-	-	-	-	-
JHU_X.23367501	X	23367502	CC	0.196429	0.5	9	0.00504319	(1.55414553929779-62.5919222303852)	rs35378725	0.3661	0.2881	0.4408	0.4856	0.2363	0.4318	-	-	-	-	-	-	-	-	-	-	-	-
JHU_X.23367501	X	23367502	AC	0.196429	0.5	0.12	0.0122166	(0.0158730142669169-0.801762026711073)	rs35378725	0.3661	0.2881	0.4408	0.4856	0.2363	0.4318	-	-	-	-	-	-	-	-	-	-	-	-
JHU_X.23367501	X	23367502	AA	0.196429	0.5	0.5	0.409589	(0.0697857387827548-4.1700882209312)	rs35378725	0.3661	0.2881	0.4408	0.4856	0.2363	0.4318	-	-	-	-	-	-	-	-	-	-	-	-
JHU_X.24937746	X	24937747	CC	0.907407	0.5	0.0538462	0.00683744	(0.00110480804863112-0.644618649793414)	rs5944696	0.9134	0.992	0.8798	0.9123	0.8381	0.9095	-	-	-	-	-	-	-	-	-	-	-	-
JHU_X.24937746	X	24937747	TT	0.907407	0.5	8.05	0.016983	(1.33204124773448-51.3496518681788)	rs5944696	0.9134	0.992	0.8798	0.9123	0.8381	0.9095	-	-	-	-	-	-	-	-	-	-	-	-
JHU_X.24937746	X	24937747	CT	0.907407	0.5	0.625	0.634221	(0.0619924744075569-8.66424072675253)	rs5944696	0.9134	0.992	0.8798	0.9123	0.8381	0.9095	-	-	-	-	-	-	-	-	-	-	-	-
JHU_X.25536602	X	25536603	AA	0.285714	0.666667	17	0.00432644	(1.8492945172104-770.140471868765)	rs5944077	0.6885	0.9581	0.5534	0.5955	0.4465	0.7674	-	-	-	-	-	-	-	-	-	-	-	-
JHU_X.25536602	X	25536603	AG	0.285714	0.666667	0.272727	0.129758	(0.0509720400859779-1.47518109024708)	rs5944077	0.6885	0.9581	0.5534	0.5955	0.4465	0.7674	-	-	-	-	-	-	-	-	-	-	-	-
JHU_X.25536602	X	25536603	GG	0.285714	0.666667	0.304348	0.132916	(0.0531334357457-1.79725282766163)	rs5944077	0.6885	0.9581	0.5534	0.5955	0.4465	0.7674	-	-	-	-	-	-	-	-	-	-	-	-
JHU_X.40630863	X	40630864	AG	0.425926	0.291667	0.0538462	0.00683744	(0.00110480804863112-0.644618649793414)	rs66535765	0.3091	0.3111	0.3187	0.2932	0.4034	0.2159	-	-	-	-	-	-	-	-	-	-	-	-
JHU_X.40630863	X	40630864	GG	0.425926	0.291667	7.5625	0.063192	(0.823417122886989-353.878954202486)	rs66535765	0.3091	0.3111	0.3187	0.2932	0.4034	0.2159	-	-	-	-	-	-	-	-	-	-	-	-
JHU_X.40630863	X	40630864	AA	0.425926	0.291667	1.25	1	(0.256984548078763-6.04829184841843)	rs66535765	0.3091	0.3111	0.3187	0.2932	0.4034	0.2159	-	-	-	-	-	-	-	-	-	-	-	-
JHU_X.41624228	X	41624229	CT	0.0178571	0.208333	0.0518519	0.00601816	(0.00106559104006281-0.619779683142438)	rs34736295	0.0466	0.006	0.0592	0.0013	0.1305	0.0529	-	-	-	-	-	-	-	-	-	-	-	-
JHU_X.41624228	X	41624229	TT	0.0178571	0.208333	19.2857	0.00601816	(1.61347657433646-938.446329223144)	rs34736295	0.0466	0.006	0.0592	0.0013	0.1305	0.0529	-	-	-	-	-	-	-	-	-	-	-	-
JHU_X.41624228	X	41624229	CC	0.0178571	0.208333	NA	1	(0-Inf)	rs34736295	0.0466	0.006	0.0592	0.0013	0.1305	0.0529	-	-	-	-	-	-	-	-	-	-	-	-
JHU_X.45553355	X	45553356	AG	0.785714	0.625	0.119048	0.00775276	(0.0187360248865574-0.717587427083717)	rs996289	0.4053	0.1326	0.4389	0.1859	0.8003	0.5738	-	-	-	-	-	-	-	-	-	-	-	-
JHU_X.45553355	X	45553356	AA	0.785714	0.625	5	0.0366701	(0.95708937752591-28.4691150013362)	rs996289	0.4053	0.1326	0.4389	0.1859	0.8003	0.5738	-	-	-	-	-	-	-	-	-	-	-	-
JHU_X.45553355	X	45553356	GG	0.785714	0.625	1.83333	1	(0.153648059098593-98.3259942658478)	rs996289	0.4053	0.1326	0.4389	0.1859	0.8003	0.5738	-	-	-	-	-	-	-	-	-	-	-	-
JHU_X.47359180	X	47359181	TT	0.0535714	0.416667	13	0.00483642	(1.63832901939026-149.352178792226)	rs73206104	0.0668	0.008	0.1145	0.0013	0.1723	0.071	-	-	-	-	-	-	-	-	-	-	-	-
JHU_X.47359180	X	47359181	CC	0.0535714	0.416667	0.0740741	0.0222672	(0.00145917986769144-0.95533397705163)	rs73206104	0.0668	0.008	0.1145	0.0013	0.1723	0.071	-	-	-	-	-	-	-	-	-	-	-	-
JHU_X.47359180	X	47359181	CT	0.0535714	0.416667	0.185185	0.209312	(0.0030371494433004-4.11559281683821)	rs73206104	0.0668	0.008	0.1145	0.0013	0.1723	0.071	-	-	-	-	-	-	-	-	-	-	-	-
JHU_X.54446323	X	54446324	CT	0.464286	0.458333	0.0549451	0.00114635	(0.00484547338662666-0.436254592896224)	rs73212506	0.196	0.0329	0.1279	0.0681	0.389	0.4039	-	-	-	-	-	-	-	-	-	-	-	-
JHU_X.54446323	X	54446324	CC	0.464286	0.458333	3.75	0.157044	(0.601810480998757-40.2495010326243)	rs73212506	0.196	0.0329	0.1279	0.0681	0.389	0.4039	-	-	-	-	-	-	-	-	-	-	-	-
JHU_X.54446323	X	54446324	TT	0.464286	0.458333	3	0.178839	(0.565802206955453-20.3418040208317)	rs73212506	0.196	0.0329	0.1279	0.0681	0.389	0.4039	-	-	-	-	-	-	-	-	-	-	-	-
JHU_X.69254759	X	69254760	CG	0.589286	0.375	0.0857143	0.00328897	(0.011331074620212-0.571842908466423)	rs5936531	0.5075	0.6979	0.458	0.3717	0.4621	0.4708	-	-	-	-	-	-	-	-	-	-	-	-
JHU_X.69254759	X	69254760	GG	0.589286	0.375	12.6923	0.0121918	(1.39937102226818-579.992467817321)	rs5936531	0.5075	0.6979	0.458	0.3717	0.4621	0.4708	-	-	-	-	-	-	-	-	-	-	-	-
JHU_X.69254759	X	69254760	CC	0.589286	0.375	1.11111	1	(0.222007467264373-6.33885074924094)	rs5936531	0.5075	0.6979	0.458	0.3717	0.4621	0.4708	-	-	-	-	-	-	-	-	-	-	-	-
JHU_X.7864883	X	7864884	TT	0.482143	0.75	Inf	0.00739287	(1.61499393641842-Inf)	rs6639974	0.6434	0.678	0.5649	0.7291	0.5496	0.6616	-	-	-	-	-	-	-	-	-	-	-	-
JHU_X.7864883	X	7864884	CT	0.482143	0.75	0.217391	0.0563231	(0.038271551547206-1.23112409098064)	rs6639974	0.6434	0.678	0.5649	0.7291	0.5496	0.6616	-	-	-	-	-	-	-	-	-	-	-	-
JHU_X.7864883	X	7864884	CC	0.482143	0.75	0.647059	0.728464	(0.13410006148526-3.15354089910168)	rs6639974	0.6434	0.678	0.5649	0.7291	0.5496	0.6616	-	-	-	-	-	-	-	-	-	-	-	-
JHU_X.79935697	X	79935698	GG	0.0892857	0.375	8.4	0.00775276	(1.39355841846897-53.3731144175342)	rs77684772	0.1709	0.003	0.0649	0.2317	0.1292	0.4624	-	-	-	-	-	-	-	-	-	-	-	-
JHU_X.79935697	X	79935698	GT	0.0892857	0.375	0.168	0.0385742	(0.0218258100410332-1.16572867593523)	rs77684772	0.1709	0.003	0.0649	0.2317	0.1292	0.4624	-	-	-	-	-	-	-	-	-	-	-	-
JHU_X.79935697	X	79935698	TT	0.0892857	0.375	0.185185	0.209312	(0.0030371494433004-4.11559281683821)	rs77684772	0.1709	0.003	0.0649	0.2317	0.1292	0.4624	-	-	-	-	-	-	-	-	-	-	-	-
JHU_Y.17013729	Y	17013730	AG	0.705882	0.545455	0	0.00122631	(0-0.372691930249429)	rs9786685	0.8045	0.5611	0.3118	0.6107	0.2375	0.5	-	-	-	-	-	-	-	-	-	-	-	-
JHU_Y.17013729	Y	17013730	GG	0.705882	0.545455	6.4	0.0510297	(0.932736681932415-50.379821099663)	rs9786685	0.8045	0.5611	0.3118	0.6107	0.2375	0.5	-	-	-	-	-	-	-	-	-	-	-	-
JHU_Y.17013729	Y	17013730	AA	0.705882	0.545455	1.875	0.668339	(0.229428467045573-23.5111927605604)	rs9786685	0.8045	0.5611	0.3118	0.6107	0.2375	0.5	-	-	-	-	-	-	-	-	-	-	-	-
kgp22815194	X	141403980	TT	0.571429	0.25	Inf	0.00350425	(1.86943070707802-Inf)	rs5907278	0.4479	0.3679	0.5267	0.3927	0.5326	0.4708	-	-	-	-	-	-	-	-	-	-	-	-
kgp22815194	X	141403980	CT	0.571429	0.25	0.272727	0.129758	(0.0509720400859779-1.47518109024708)	rs5907278	0.4479	0.3679	0.5267	0.3927	0.5326	0.4708	-	-	-	-	-	-	-	-	-	-	-	-
kgp22815194	X	141403980	CC	0.571429	0.25	0.473684	0.310981	(0.0961643676006008-2.36935525378122)	rs5907278	0.4479	0.3679	0.5267	0.3927	0.5326	0.4708	-	-	-	-	-	-	-	-	-	-	-	-
kgp22824962	X	155056715	CT	0.107143	0.375	0.0555556	0.000392686	(0.00725845759511709-0.373797412130256)	rs28789835	0.364	0.4244	0.2262	0.6597	0.1143	0.3323	-	-	-	-	-	-	-	-	-	-	-	-
kgp22824962	X	155056715	CC	0.107143	0.375	13.8	0.000991628	(2.1945304842344-100.499221223612)	rs28789835	0.364	0.4244	0.2262	0.6597	0.1143	0.3323	-	-	-	-	-	-	-	-	-	-	-	-
kgp22824962	X	155056715	TT	0.107143	0.375	Inf	1	(0.0110044642857143-Inf)	rs28789835	0.364	0.4244	0.2262	0.6597	0.1143	0.3323	-	-	-	-	-	-	-	-	-	-	-	-
rs1000128	9	4027185	AA	0.107143	0.416667	11	0.00315872	(1.83438914515717-77.8680185073186)	rs1000128	0.2969	0.3351	0.2305	0.1786	0.334	0.3763	-	-	-	-	-	-	-	-	-	-	-	-
rs1000128	9	4027185	AG	0.107143	0.416667	0.136364	0.0107561	(0.0228853959742497-0.757019730850945)	rs1000128	0.2969	0.3351	0.2305	0.1786	0.334	0.3763	-	-	-	-	-	-	-	-	-	-	-	-
rs1000128	9	4027185	GG	0.107143	0.416667	0	0.3	(0-16.7143260210748)	rs1000128	0.2969	0.3351	0.2305	0.1786	0.334	0.3763	-	-	-	-	-	-	-	-	-	-	-	-
rs10009346	4	46751606	AG	0.37037	0.416667	14.2857	0.00138529	(2.09756693473753-152.272775785688)	rs10009346	0.3908	0.2769	0.4481	0.4385	0.3241	0.5235	-	-	-	-	-	-	-	-	-	-	-	-
rs10009346	4	46751606	AA	0.37037	0.416667	0	0.00601816	(0-0.570488172496955)	rs10009346	0.3908	0.2769	0.4481	0.4385	0.3241	0.5235	-	-	-	-	-	-	-	-	-	-	-	-
rs10009346	4	46751606	GG	0.37037	0.416667	0.35	0.163457	(0.0676956202536731-1.83654512257388)	rs10009346	0.3908	0.2769	0.4481	0.4385	0.3241	0.5235	-	-	-	-	-	-	-	-	-	-	-	-
rs1000947	1	112277597	CC	0.285714	0.541667	0.0518519	0.00601816	(0.00106559104006281-0.619779683142438)	rs1000947	0.382	0.1256	0.3256	0.6181	0.3489	0.5593	-	-	-	-	-	-	-	-	-	-	-	-
rs1000947	1	112277597	CT	0.285714	0.541667	3	0.178839	(0.565802206955453-20.3418040208317)	rs1000947	0.382	0.1256	0.3256	0.6181	0.3489	0.5593	-	-	-	-	-	-	-	-	-	-	-	-
rs1000947	1	112277597	TT	0.285714	0.541667	1.73333	0.504846	(0.352903169568792-9.64774711564424)	rs1000947	0.382	0.1256	0.3256	0.6181	0.3489	0.5593	-	-	-	-	-	-	-	-	-	-	-	-
rs10017860	4	16594879	AC	0.125	0.333333	0.108696	0.00754711	(0.0174800991298058-0.632651794566545)	rs10017860	0.2967	0.2632	0.3256	0.4355	0.1889	0.2894	-	-	-	-	-	-	-	-	-	-	-	-
rs10017860	4	16594879	AA	0.125	0.333333	7.33333	0.0107561	(1.32096953255885-43.6959885302044)	rs10017860	0.2967	0.2632	0.3256	0.4355	0.1889	0.2894	-	-	-	-	-	-	-	-	-	-	-	-
rs10017860	4	16594879	CC	0.125	0.333333	Inf	1	(0.0110044642857143-Inf)	rs10017860	0.2967	0.2632	0.3256	0.4355	0.1889	0.2894	-	-	-	-	-	-	-	-	-	-	-	-
rs1003856	X	132988656	TT	0.0892857	0.375	11.6667	0.00328897	(1.7487320122266-88.2528827597903)	rs1003856	0.4021	0.8504	0.1832	0.2958	0.2585	0.2019	-	-	-	-	-	-	-	-	-	-	-	-
rs1003856	X	132988656	CT	0.0892857	0.375	0.0518519	0.00601816	(0.00106559104006281-0.619779683142438)	rs1003856	0.4021	0.8504	0.1832	0.2958	0.2585	0.2019	-	-	-	-	-	-	-	-	-	-	-	-
rs1003856	X	132988656	CC	0.0892857	0.375	0.384615	0.569844	(0.0253406126013522-6.13794124049276)	rs1003856	0.4021	0.8504	0.1832	0.2958	0.2585	0.2019	-	-	-	-	-	-	-	-	-	-	-	-
rs1003918	17	33332177	GG	0.607143	0.208333	0.06	0.000738229	(0.00770757621865021-0.413773008956694)	rs1003918	0.3207	0.1694	0.3573	0.3095	0.4771	0.3497	-	-	-	-	-	-	-	-	-	-	-	-
rs1003918	17	33332177	AG	0.607143	0.208333	4	0.0887848	(0.748731844757315-27.0206370598432)	rs1003918	0.3207	0.1694	0.3573	0.3095	0.4771	0.3497	-	-	-	-	-	-	-	-	-	-	-	-
rs1003918	17	33332177	AA	0.607143	0.208333	5.21053	0.230694	(0.558524830415945-248.464580432354)	rs1003918	0.3207	0.1694	0.3573	0.3095	0.4771	0.3497	-	-	-	-	-	-	-	-	-	-	-	-
rs1005099	3	187440506	AC	0.571429	0.75	Inf	0.00089872	(2.84859328417013-Inf)	rs1005099	0.5028	0.0666	0.5893	0.7411	0.6213	0.6636	-	-	-	-	-	-	-	-	-	-	-	-
rs1005099	3	187440506	AA	0.571429	0.75	0.133333	0.0129951	(0.0194187885849982-0.752166486171481)	rs1005099	0.5028	0.0666	0.5893	0.7411	0.6213	0.6636	-	-	-	-	-	-	-	-	-	-	-	-
rs1005099	3	187440506	CC	0.571429	0.75	0.5	0.409589	(0.0697857387827548-4.1700882209312)	rs1005099	0.5028	0.0666	0.5893	0.7411	0.6213	0.6636	-	-	-	-	-	-	-	-	-	-	-	-
rs1005186	X	151154920	GT	0.535714	0.625	0.119048	0.00775276	(0.0187360248865574-0.717587427083717)	rs1005186	0.5968	0.4566	0.7481	0.6976	0.5587	0.6156	-	-	-	-	-	-	-	-	-	-	-	-
rs1005186	X	151154920	TT	0.535714	0.625	7.11765	0.0674496	(0.780497161975228-333.118083271141)	rs1005186	0.5968	0.4566	0.7481	0.6976	0.5587	0.6156	-	-	-	-	-	-	-	-	-	-	-	-
rs1005186	X	151154920	GG	0.535714	0.625	1.73333	0.504846	(0.352903169568792-9.64774711564424)	rs1005186	0.5968	0.4566	0.7481	0.6976	0.5587	0.6156	-	-	-	-	-	-	-	-	-	-	-	-
rs1005617	22	45421242	CC	0.232143	0	0	0.00739287	(0-0.619197371240728)	rs1005617	0.2632	0.1906	0.2968	0.4683	0.1461	0.2464	-	-	-	-	-	-	-	-	-	-	-	-
rs1005617	22	45421242	CT	0.232143	0	Inf	0.0170417	(1.3871807732556-Inf)	rs1005617	0.2632	0.1906	0.2968	0.4683	0.1461	0.2464	-	-	-	-	-	-	-	-	-	-	-	-
rs1005617	22	45421242	TT	0.232143	0	Inf	1	(0.0110044642857143-Inf)	rs1005617	0.2632	0.1906	0.2968	0.4683	0.1461	0.2464	-	-	-	-	-	-	-	-	-	-	-	-
rs10062538	5	39612157	CC	0.232143	0.541667	17	0.00432644	(1.8492945172104-770.140471868765)	rs10062538	0.2786	0.2103	0.2536	0.2381	0.3837	0.3221	-	-	-	-	-	-	-	-	-	-	-	-
rs10062538	5	39612157	CT	0.232143	0.541667	0.157895	0.0177284	(0.0231808008051238-0.873114854113454)	rs10062538	0.2786	0.2103	0.2536	0.2381	0.3837	0.3221	-	-	-	-	-	-	-	-	-	-	-	-
rs10062538	5	39612157	TT	0.232143	0.541667	0.384615	0.569844	(0.0253406126013522-6.13794124049276)	rs10062538	0.2786	0.2103	0.2536	0.2381	0.3837	0.3221	-	-	-	-	-	-	-	-	-	-	-	-
rs10066512	5	119868284	AG	0.107143	0.291667	0.119048	0.00775276	(0.0187360248865574-0.717587427083717)	rs10066512	0.1444	0.2428	0.1268	0.0268	0.1849	0.1033	-	-	-	-	-	-	-	-	-	-	-	-
rs10066512	5	119868284	AA	0.107143	0.291667	6.44	0.0213252	(1.14191981955305-37.4105020479871)	rs10066512	0.1444	0.2428	0.1268	0.0268	0.1849	0.1033	-	-	-	-	-	-	-	-	-	-	-	-
rs10066512	5	119868284	GG	0.107143	0.291667	Inf	1	(0.0110044642857143-Inf)	rs10066512	0.1444	0.2428	0.1268	0.0268	0.1849	0.1033	-	-	-	-	-	-	-	-	-	-	-	-
rs10070550	5	11634049	AG	0.767857	0.625	0.111111	0.00504319	(0.0159765024681499-0.643440382328561)	rs10070550	0.5887	0.711	0.6153	0.2708	0.7535	0.5624	-	-	-	-	-	-	-	-	-	-	-	-
rs10070550	5	11634049	AA	0.767857	0.625	5.4	0.0378048	(0.991431786968993-36.5930682513574)	rs10070550	0.5887	0.711	0.6153	0.2708	0.7535	0.5624	-	-	-	-	-	-	-	-	-	-	-	-
rs10070550	5	11634049	GG	0.767857	0.625	Inf	0.540891	(0.174696176502179-Inf)	rs10070550	0.5887	0.711	0.6153	0.2708	0.7535	0.5624	-	-	-	-	-	-	-	-	-	-	-	-
rs1007691	8	17344517	AC	0.321429	0.375	14.6667	0.00528895	(1.6083910865523-667.212800276054)	rs1007691	0.3598	0.0567	0.5187	0.4663	0.4612	0.4427	-	-	-	-	-	-	-	-	-	-	-	-
rs1007691	8	17344517	AA	0.321429	0.375	0.0740741	0.0222672	(0.00145917986769144-0.95533397705163)	rs1007691	0.3598	0.0567	0.5187	0.4663	0.4612	0.4427	-	-	-	-	-	-	-	-	-	-	-	-
rs1007691	8	17344517	CC	0.321429	0.375	0.462185	0.315387	(0.0917835990373777-2.23768832331217)	rs1007691	0.3598	0.0567	0.5187	0.4663	0.4612	0.4427	-	-	-	-	-	-	-	-	-	-	-	-
rs10083990	18	69958278	CC	0.607143	0.875	0.0947368	0.00501759	(0.00897956256364812-0.613818478066718)	rs10083990	0.5581	0.3495	0.7061	0.5208	0.6153	0.7147	-	-	-	-	-	-	-	-	-	-	-	-
rs10083990	18	69958278	CT	0.607143	0.875	14.6667	0.00528895	(1.6083910865523-667.212800276054)	rs10083990	0.5581	0.3495	0.7061	0.5208	0.6153	0.7147	-	-	-	-	-	-	-	-	-	-	-	-
rs10083990	18	69958278	TT	0.607143	0.875	1.32	1	(0.0927021671197836-75.4806569406742)	rs10083990	0.5581	0.3495	0.7061	0.5208	0.6153	0.7147	-	-	-	-	-	-	-	-	-	-	-	-
rs10086635	8	26899943	GG	0.339286	0.625	0.037037	0.0014302	(0.000784755548352411-0.429798707426315)	rs10086635	0.4908	0.3858	0.6412	0.4841	0.4533	0.5716	-	-	-	-	-	-	-	-	-	-	-	-
rs10086635	8	26899943	AG	0.339286	0.625	4.63636	0.0823588	(0.860885520004654-31.3414609327008)	rs10086635	0.4908	0.3858	0.6412	0.4841	0.4533	0.5716	-	-	-	-	-	-	-	-	-	-	-	-
rs10086635	8	26899943	AA	0.339286	0.625	1.66667	0.715877	(0.30821443663455-11.6352848784644)	rs10086635	0.4908	0.3858	0.6412	0.4841	0.4533	0.5716	-	-	-	-	-	-	-	-	-	-	-	-
rs10099580	8	122366903	CC	0.5	0.125	0.0666667	0.00117477	(0.00627449460314845-0.452388525128839)	rs10099580	0.4229	0.5151	0.5259	0.131	0.5398	0.4059	-	-	-	-	-	-	-	-	-	-	-	-
rs10099580	8	122366903	CT	0.5	0.125	11	0.0151263	(1.21605616830673-505.1413898973)	rs10099580	0.4229	0.5151	0.5259	0.131	0.5398	0.4059	-	-	-	-	-	-	-	-	-	-	-	-
rs10099580	8	122366903	TT	0.5	0.125	3.66667	0.395532	(0.374880403406589-179.865466389445)	rs10099580	0.4229	0.5151	0.5259	0.131	0.5398	0.4059	-	-	-	-	-	-	-	-	-	-	-	-
rs10106516	8	143046546	CC	0.178571	0.583333	0	0.00541635	(0-0.54948431997066)	rs10106516	0.3804	0.5552	0.4827	0.38	0.2346	0.2219	-	-	-	-	-	-	-	-	-	-	-	-
rs10106516	8	143046546	TT	0.178571	0.583333	9	0.0138141	(1.41029916107283-94.8369354338342)	rs10106516	0.3804	0.5552	0.4827	0.38	0.2346	0.2219	-	-	-	-	-	-	-	-	-	-	-	-
rs10106516	8	143046546	CT	0.178571	0.583333	0.555556	0.489813	(0.114203024931307-2.73807075611623)	rs10106516	0.3804	0.5552	0.4827	0.38	0.2346	0.2219	-	-	-	-	-	-	-	-	-	-	-	-
rs1010999	8	21395310	GG	0.803571	0.416667	0	0.00541635	(0-0.54948431997066)	rs1010999	0.6781	0.7254	0.7061	0.5813	0.7525	0.6176	-	-	-	-	-	-	-	-	-	-	-	-
rs1010999	8	21395310	AA	0.803571	0.416667	7.72727	0.0158134	(1.22462493292317-81.2282823142827)	rs1010999	0.6781	0.7254	0.7061	0.5813	0.7525	0.6176	-	-	-	-	-	-	-	-	-	-	-	-
rs1010999	8	21395310	AG	0.803571	0.416667	0.647059	0.728464	(0.13410006148526-3.15354089910168)	rs1010999	0.6781	0.7254	0.7061	0.5813	0.7525	0.6176	-	-	-	-	-	-	-	-	-	-	-	-
rs1011295	3	170362619	GG	0.0714286	0.333333	8.4	0.00775276	(1.39355841846897-53.3731144175342)	rs1011295	0.3175	0.6528	0.2594	0.1895	0.1193	0.2413	-	-	-	-	-	-	-	-	-	-	-	-
rs1011295	3	170362619	AG	0.0714286	0.333333	0.166667	0.0410895	(0.0265669134235499-1.00767360873011)	rs1011295	0.3175	0.6528	0.2594	0.1895	0.1193	0.2413	-	-	-	-	-	-	-	-	-	-	-	-
rs1011295	3	170362619	AA	0.0714286	0.333333	0	0.3	(0-16.7143260210748)	rs1011295	0.3175	0.6528	0.2594	0.1895	0.1193	0.2413	-	-	-	-	-	-	-	-	-	-	-	-
rs10113352	8	4143049	AG	0.196429	0.416667	0.0947368	0.00501759	(0.00897956256364812-0.613818478066718)	rs10113352	0.3025	0.3132	0.3314	0.369	0.2833	0.2188	-	-	-	-	-	-	-	-	-	-	-	-
rs10113352	8	4143049	GG	0.196429	0.416667	9	0.0138141	(1.41029916107283-94.8369354338342)	rs10113352	0.3025	0.3132	0.3314	0.369	0.2833	0.2188	-	-	-	-	-	-	-	-	-	-	-	-
rs10113352	8	4143049	AA	0.196429	0.416667	Inf	1	(0.0110044642857143-Inf)	rs10113352	0.3025	0.3132	0.3314	0.369	0.2833	0.2188	-	-	-	-	-	-	-	-	-	-	-	-
rs10117535	9	107537021	CC	0.357143	0.666667	Inf	0.00739287	(1.61499393641842-Inf)	rs10117535	0.6042	0.702	0.5476	0.7688	0.3469	0.6074	-	-	-	-	-	-	-	-	-	-	-	-
rs10117535	9	107537021	TT	0.357143	0.666667	0.333333	0.210777	(0.050343334504321-2.30148690394133)	rs10117535	0.6042	0.702	0.5476	0.7688	0.3469	0.6074	-	-	-	-	-	-	-	-	-	-	-	-
rs10117535	9	107537021	CT	0.357143	0.666667	0.375	0.300845	(0.0677489572813741-1.85577550994155)	rs10117535	0.6042	0.702	0.5476	0.7688	0.3469	0.6074	-	-	-	-	-	-	-	-	-	-	-	-
rs10124899	9	4032095	GG	0.178571	0.5	12.5	0.00205365	(1.89116704738121-132.343169798233)	rs10124899	0.4137	0.4773	0.304	0.3621	0.4076	0.4652	-	-	-	-	-	-	-	-	-	-	-	-
rs10124899	9	4032095	AG	0.178571	0.5	0.136364	0.0107561	(0.0228853959742497-0.757019730850945)	rs10124899	0.4137	0.4773	0.304	0.3621	0.4076	0.4652	-	-	-	-	-	-	-	-	-	-	-	-
rs10124899	9	4032095	AA	0.178571	0.5	0.384615	0.569844	(0.0253406126013522-6.13794124049276)	rs10124899	0.4137	0.4773	0.304	0.3621	0.4076	0.4652	-	-	-	-	-	-	-	-	-	-	-	-
rs1013171	11	37110877	AC	0.160714	0.375	0.111111	0.00504319	(0.0159765024681499-0.643440382328561)	rs1013171	0.1697	0.0885	0.2017	0.1131	0.2813	0.2004	-	-	-	-	-	-	-	-	-	-	-	-
rs1013171	11	37110877	AA	0.160714	0.375	7.5	0.0129951	(1.32949289603421-51.4965182108493)	rs1013171	0.1697	0.0885	0.2017	0.1131	0.2813	0.2004	-	-	-	-	-	-	-	-	-	-	-	-
rs1013171	11	37110877	CC	0.160714	0.375	Inf	1	(0.0110044642857143-Inf)	rs1013171	0.1697	0.0885	0.2017	0.1131	0.2813	0.2004	-	-	-	-	-	-	-	-	-	-	-	-
rs10134868	14	59583727	CC	0.910714	0.666667	9.2	0.00754711	(1.58064832596443-57.2079135578167)	rs10134868	0.8728	0.941	0.9207	0.7629	0.8499	0.8834	-	-	-	-	-	-	-	-	-	-	-	-
rs10134868	14	59583727	CT	0.910714	0.666667	0.108696	0.00754711	(0.0174800991298058-0.632651794566545)	rs10134868	0.8728	0.941	0.9207	0.7629	0.8499	0.8834	-	-	-	-	-	-	-	-	-	-	-	-
rs10134868	14	59583727	TT	0.910714	0.666667	NA	1	(0-Inf)	rs10134868	0.8728	0.941	0.9207	0.7629	0.8499	0.8834	-	-	-	-	-	-	-	-	-	-	-	-
rs10135310	14	64574140	AC	0.0357143	0.25	0.0769231	0.00483642	(0.00669558360706052-0.610378005983298)	rs10135310	0.2069	0.211	0.1585	0.377	0.0825	0.1881	-	-	-	-	-	-	-	-	-	-	-	-
rs10135310	14	64574140	CC	0.0357143	0.25	13	0.00483642	(1.63832901939026-149.352178792226)	rs10135310	0.2069	0.211	0.1585	0.377	0.0825	0.1881	-	-	-	-	-	-	-	-	-	-	-	-
rs10135310	14	64574140	AA	0.0357143	0.25	NA	1	(0-Inf)	rs10135310	0.2069	0.211	0.1585	0.377	0.0825	0.1881	-	-	-	-	-	-	-	-	-	-	-	-
rs1013568	4	21494694	CC	0.428571	0.125	0.111111	0.00504319	(0.0159765024681499-0.643440382328561)	rs1013568	0.2121	0.1536	0.3127	0.1528	0.2316	0.2607	-	-	-	-	-	-	-	-	-	-	-	-
rs1013568	4	21494694	CT	0.428571	0.125	5.4	0.0378048	(0.991431786968993-36.5930682513574)	rs1013568	0.2121	0.1536	0.3127	0.1528	0.2316	0.2607	-	-	-	-	-	-	-	-	-	-	-	-
rs1013568	4	21494694	TT	0.428571	0.125	Inf	0.540891	(0.174696176502179-Inf)	rs1013568	0.2121	0.1536	0.3127	0.1528	0.2316	0.2607	-	-	-	-	-	-	-	-	-	-	-	-
rs10140023	14	51188341	GG	0.357143	0.708333	0.119048	0.00775276	(0.0187360248865574-0.717587427083717)	rs10140023	0.4998	0.6316	0.4942	0.3244	0.492	0.5143	-	-	-	-	-	-	-	-	-	-	-	-
rs10140023	14	51188341	AA	0.357143	0.708333	3.75	0.157044	(0.601810480998757-40.2495010326243)	rs10140023	0.4998	0.6316	0.4942	0.3244	0.492	0.5143	-	-	-	-	-	-	-	-	-	-	-	-
rs10140023	14	51188341	AG	0.357143	0.708333	2.25	0.477364	(0.422936386811194-15.4208606651179)	rs10140023	0.4998	0.6316	0.4942	0.3244	0.492	0.5143	-	-	-	-	-	-	-	-	-	-	-	-
rs10151195	14	47650921	AG	0.428571	0.458333	0.0505051	0.00154526	(0.00111927989661312-0.469604634080825)	rs10151195	0.4986	0.8011	0.317	0.4444	0.4761	0.2975	-	-	-	-	-	-	-	-	-	-	-	-
rs10151195	14	47650921	AA	0.428571	0.458333	7.11765	0.0674496	(0.780497161975228-333.118083271141)	rs10151195	0.4986	0.8011	0.317	0.4444	0.4761	0.2975	-	-	-	-	-	-	-	-	-	-	-	-
rs10151195	14	47650921	GG	0.428571	0.458333	Inf	0.0809974	(0.67301595798226-Inf)	rs10151195	0.4986	0.8011	0.317	0.4444	0.4761	0.2975	-	-	-	-	-	-	-	-	-	-	-	-
rs10152152	15	57594556	AA	0.0178571	0.208333	19.2857	0.00601816	(1.61347657433646-938.446329223144)	rs10152152	0.2684	0.3956	0.1095	0.4028	0.0954	0.2485	-	-	-	-	-	-	-	-	-	-	-	-
rs10152152	15	57594556	AG	0.0178571	0.208333	0.0518519	0.00601816	(0.00106559104006281-0.619779683142438)	rs10152152	0.2684	0.3956	0.1095	0.4028	0.0954	0.2485	-	-	-	-	-	-	-	-	-	-	-	-
rs10152152	15	57594556	GG	0.0178571	0.208333	NA	1	(0-Inf)	rs10152152	0.2684	0.3956	0.1095	0.4028	0.0954	0.2485	-	-	-	-	-	-	-	-	-	-	-	-
rs1015905	8	62690015	AA	0.660714	0.458333	0.0518519	0.00601816	(0.00106559104006281-0.619779683142438)	rs1015905	0.6855	0.6483	0.6916	0.5992	0.6968	0.8088	-	-	-	-	-	-	-	-	-	-	-	-
rs1015905	8	62690015	AG	0.660714	0.458333	4.63636	0.0823588	(0.860885520004654-31.3414609327008)	rs1015905	0.6855	0.6483	0.6916	0.5992	0.6968	0.8088	-	-	-	-	-	-	-	-	-	-	-	-
rs1015905	8	62690015	GG	0.660714	0.458333	1.11111	1	(0.222007467264373-6.33885074924094)	rs1015905	0.6855	0.6483	0.6916	0.5992	0.6968	0.8088	-	-	-	-	-	-	-	-	-	-	-	-
rs10160633	11	23819545	AG	0.982143	0.791667	0.0518519	0.00601816	(0.00106559104006281-0.619779683142438)	rs10160633	-	0.711	0.9496	0.8085	0.9761	0.8855	-	-	-	-	-	-	-	-	-	-	-	-
rs10160633	11	23819545	GG	0.982143	0.791667	19.2857	0.00601816	(1.61347657433646-938.446329223144)	rs10160633	-	0.711	0.9496	0.8085	0.9761	0.8855	-	-	-	-	-	-	-	-	-	-	-	-
rs10160633	11	23819545	AA	0.982143	0.791667	NA	1	(0-Inf)	rs10160633	-	0.711	0.9496	0.8085	0.9761	0.8855	-	-	-	-	-	-	-	-	-	-	-	-
rs10160758	11	66673079	TT	0.392857	0.0833333	0.0947368	0.00501759	(0.00897956256364812-0.613818478066718)	rs10160758	0.2013	0.2163	0.1988	0.2004	0.2704	0.1125	-	-	-	-	-	-	-	-	-	-	-	-
rs10160758	11	66673079	CT	0.392857	0.0833333	6.66667	0.0354373	(1.0651139438338-70.4542148144619)	rs10160758	0.2013	0.2163	0.1988	0.2004	0.2704	0.1125	-	-	-	-	-	-	-	-	-	-	-	-
rs10160758	11	66673079	CC	0.392857	0.0833333	Inf	0.540891	(0.174696176502179-Inf)	rs10160758	0.2013	0.2163	0.1988	0.2004	0.2704	0.1125	-	-	-	-	-	-	-	-	-	-	-	-
rs10171285	2	165219140	TT	0.571429	0.125	0.111111	0.00504319	(0.0159765024681499-0.643440382328561)	rs10171285	0.4531	0.6906	0.5173	0.0685	0.5089	0.4254	-	-	-	-	-	-	-	-	-	-	-	-
rs10171285	2	165219140	GG	0.571429	0.125	Inf	0.0170417	(1.3871807732556-Inf)	rs10171285	0.4531	0.6906	0.5173	0.0685	0.5089	0.4254	-	-	-	-	-	-	-	-	-	-	-	-
rs10171285	2	165219140	GT	0.571429	0.125	1.66667	0.715877	(0.30821443663455-11.6352848784644)	rs10171285	0.4531	0.6906	0.5173	0.0685	0.5089	0.4254	-	-	-	-	-	-	-	-	-	-	-	-
rs10171977	2	39373207	CC	0.625	0.416667	Inf	0.00350425	(1.86943070707802-Inf)	rs10171977	0.4453	0.5227	0.4193	0.2857	0.5487	0.4172	-	-	-	-	-	-	-	-	-	-	-	-
rs10171977	2	39373207	CT	0.625	0.416667	0.0947368	0.00501759	(0.00897956256364812-0.613818478066718)	rs10171977	0.4453	0.5227	0.4193	0.2857	0.5487	0.4172	-	-	-	-	-	-	-	-	-	-	-	-
rs10171977	2	39373207	TT	0.625	0.416667	1.36364	1	(0.193454440333174-16.0019378725034)	rs10171977	0.4453	0.5227	0.4193	0.2857	0.5487	0.4172	-	-	-	-	-	-	-	-	-	-	-	-
rs10174953	2	139577089	GG	0.857143	0.5	9	0.00504319	(1.55414553929779-62.5919222303852)	rs10174953	0.7069	0.7073	0.7262	0.7778	0.669	0.6585	-	-	-	-	-	-	-	-	-	-	-	-
rs10174953	2	139577089	AA	0.857143	0.5	0.111111	0.0728198	(0.00205028015670514-1.68525683395509)	rs10174953	0.7069	0.7073	0.7262	0.7778	0.669	0.6585	-	-	-	-	-	-	-	-	-	-	-	-
rs10174953	2	139577089	AG	0.857143	0.5	0.272727	0.129758	(0.0509720400859779-1.47518109024708)	rs10174953	0.7069	0.7073	0.7262	0.7778	0.669	0.6585	-	-	-	-	-	-	-	-	-	-	-	-
rs10175198	2	46054114	AA	0.464286	0.75	0.119048	0.00775276	(0.0187360248865574-0.717587427083717)	rs10175198	0.6288	0.8396	0.6671	0.4782	0.5199	0.5838	-	-	-	-	-	-	-	-	-	-	-	-
rs10175198	2	46054114	AG	0.464286	0.75	3.6	0.0927307	(0.713593359527536-20.0719307823794)	rs10175198	0.6288	0.8396	0.6671	0.4782	0.5199	0.5838	-	-	-	-	-	-	-	-	-	-	-	-
rs10175198	2	46054114	GG	0.464286	0.75	3	0.652079	(0.294601594055638-150.224291922353)	rs10175198	0.6288	0.8396	0.6671	0.4782	0.5199	0.5838	-	-	-	-	-	-	-	-	-	-	-	-
rs10176601	2	61179160	CT	0.37037	0.166667	Inf	0.00683699	(1.70940649491188-Inf)	rs10176601	0.1649	0.2443	0.1816	0.0129	0.2475	0.1176	-	-	-	-	-	-	-	-	-	-	-	-
rs10176601	2	61179160	TT	0.37037	0.166667	0.1375	0.018023	(0.0130107312681495-0.872874149077047)	rs10176601	0.1649	0.2443	0.1816	0.0129	0.2475	0.1176	-	-	-	-	-	-	-	-	-	-	-	-
rs10176601	2	61179160	CC	0.37037	0.166667	0.869565	1	(0.10397068633556-11.1311066287215)	rs10176601	0.1649	0.2443	0.1816	0.0129	0.2475	0.1176	-	-	-	-	-	-	-	-	-	-	-	-
rs10177199	2	104055007	CC	0	0.166667	Inf	0.00541635	(1.81988814540403-Inf)	rs10177199	0.1661	0.3608	0.1138	0.1181	0.0765	0.0818	-	-	-	-	-	-	-	-	-	-	-	-
rs10177199	2	104055007	CT	0	0.166667	0	0.00541635	(0-0.54948431997066)	rs10177199	0.1661	0.3608	0.1138	0.1181	0.0765	0.0818	-	-	-	-	-	-	-	-	-	-	-	-
rs10177199	2	104055007	TT	0	0.166667	NA	1	(0-Inf)	rs10177199	0.1661	0.3608	0.1138	0.1181	0.0765	0.0818	-	-	-	-	-	-	-	-	-	-	-	-
rs10183512	2	119817810	GG	0.0178571	0.208333	19.2857	0.00601816	(1.61347657433646-938.446329223144)	rs10183512	0.1032	0.174	0.0548	0.0179	0.0726	0.1616	-	-	-	-	-	-	-	-	-	-	-	-
rs10183512	2	119817810	GT	0.0178571	0.208333	0.0518519	0.00601816	(0.00106559104006281-0.619779683142438)	rs10183512	0.1032	0.174	0.0548	0.0179	0.0726	0.1616	-	-	-	-	-	-	-	-	-	-	-	-
rs10183512	2	119817810	TT	0.0178571	0.208333	NA	1	(0-Inf)	rs10183512	0.1032	0.174	0.0548	0.0179	0.0726	0.1616	-	-	-	-	-	-	-	-	-	-	-	-
rs1018403	20	29890480	GG	0.696429	0.458333	Inf	0.00350425	(1.86943070707802-Inf)	rs1018403	0.5865	0.2239	0.7003	0.7619	0.667	0.7321	-	-	-	-	-	-	-	-	-	-	-	-
rs1018403	20	29890480	AG	0.696429	0.458333	0.0787879	0.0121918	(0.0017241603218802-0.714606765530376)	rs1018403	0.5865	0.2239	0.7003	0.7619	0.667	0.7321	-	-	-	-	-	-	-	-	-	-	-	-
rs1018403	20	29890480	AA	0.696429	0.458333	0.846154	1	(0.040207250041942-54.4056243486714)	rs1018403	0.5865	0.2239	0.7003	0.7619	0.667	0.7321	-	-	-	-	-	-	-	-	-	-	-	-
rs10197750	2	67075921	CC	0.403846	0.727273	0.103896	0.00629323	(0.015010352250366-0.674442858186593)	rs10197750	0.501	0.5991	0.5591	0.4484	0.4205	0.4642	-	-	-	-	-	-	-	-	-	-	-	-
rs10197750	2	67075921	AC	0.403846	0.727273	4.5	0.141334	(0.695418322226652-48.8407986307697)	rs10197750	0.501	0.5991	0.5591	0.4484	0.4205	0.4642	-	-	-	-	-	-	-	-	-	-	-	-
rs10197750	2	67075921	AA	0.403846	0.727273	2.38235	0.444616	(0.359349270180935-26.7525502142521)	rs10197750	0.501	0.5991	0.5591	0.4484	0.4205	0.4642	-	-	-	-	-	-	-	-	-	-	-	-
rs10199504	2	41347735	AG	0.446429	0.458333	0.0588235	0.00432644	(0.00129846441854106-0.540746750013873)	rs10199504	0.502	0.6823	0.5634	0.2341	0.5288	0.4632	-	-	-	-	-	-	-	-	-	-	-	-
rs10199504	2	41347735	GG	0.446429	0.458333	Inf	0.0809974	(0.67301595798226-Inf)	rs10199504	0.502	0.6823	0.5634	0.2341	0.5288	0.4632	-	-	-	-	-	-	-	-	-	-	-	-
rs10199504	2	41347735	AA	0.446429	0.458333	6.11111	0.124442	(0.664003436692615-288.45193746002)	rs10199504	0.502	0.6823	0.5634	0.2341	0.5288	0.4632	-	-	-	-	-	-	-	-	-	-	-	-
rs1022479	22	45822347	CC	0.0178571	0.291667	27	0.0014302	(2.32667056164063-1274.28216608279)	rs1022479	0.1398	0.1104	0.1369	0.1369	0.1123	0.2127	-	-	-	-	-	-	-	-	-	-	-	-
rs1022479	22	45822347	CT	0.0178571	0.291667	0.0518519	0.00601816	(0.00106559104006281-0.619779683142438)	rs1022479	0.1398	0.1104	0.1369	0.1369	0.1123	0.2127	-	-	-	-	-	-	-	-	-	-	-	-
rs1022479	22	45822347	TT	0.0178571	0.291667	0	0.3	(0-16.7143260210748)	rs1022479	0.1398	0.1104	0.1369	0.1369	0.1123	0.2127	-	-	-	-	-	-	-	-	-	-	-	-
rs10242163	7	78359355	AG	0.392857	0.291667	14.6667	0.00528895	(1.6083910865523-667.212800276054)	rs10242163	0.3123	0.2572	0.3573	0.2867	0.4473	0.2423	-	-	-	-	-	-	-	-	-	-	-	-
rs10242163	7	78359355	GG	0.392857	0.291667	0.236842	0.0793756	(0.0421362815522384-1.21304281061611)	rs10242163	0.3123	0.2572	0.3573	0.2867	0.4473	0.2423	-	-	-	-	-	-	-	-	-	-	-	-
rs10242163	7	78359355	AA	0.392857	0.291667	0.36	0.340683	(0.0414636872940639-3.28012369976411)	rs10242163	0.3123	0.2572	0.3573	0.2867	0.4473	0.2423	-	-	-	-	-	-	-	-	-	-	-	-
rs1025199	15	48339506	CC	0.642857	0.333333	0.0769231	0.00483642	(0.00669558360706052-0.610378005983298)	rs1025199	0.4657	0.2065	0.4164	0.6736	0.5746	0.5245	-	-	-	-	-	-	-	-	-	-	-	-
rs1025199	15	48339506	AA	0.642857	0.333333	2.77778	0.284787	(0.438708864689183-30.3238604652773)	rs1025199	0.4657	0.2065	0.4164	0.6736	0.5746	0.5245	-	-	-	-	-	-	-	-	-	-	-	-
rs1025199	15	48339506	AC	0.642857	0.333333	2.66667	0.300845	(0.538858280348518-14.760374773693)	rs1025199	0.4657	0.2065	0.4164	0.6736	0.5746	0.5245	-	-	-	-	-	-	-	-	-	-	-	-
rs10258169	7	121270857	CC	0.0178571	0.208333	19.2857	0.00601816	(1.61347657433646-938.446329223144)	rs10258169	0.0651	0.1467	0.0576	0.002	0.0378	0.0532	-	-	-	-	-	-	-	-	-	-	-	-
rs10258169	7	121270857	CT	0.0178571	0.208333	0.0518519	0.00601816	(0.00106559104006281-0.619779683142438)	rs10258169	0.0651	0.1467	0.0576	0.002	0.0378	0.0532	-	-	-	-	-	-	-	-	-	-	-	-
rs10258169	7	121270857	TT	0.0178571	0.208333	NA	1	(0-Inf)	rs10258169	0.0651	0.1467	0.0576	0.002	0.0378	0.0532	-	-	-	-	-	-	-	-	-	-	-	-
rs10258416	7	88568549	AG	0.25	0	Inf	0.00272028	(2.15532657786843-Inf)	rs10258416	0.2278	0.2451	0.1556	0.3214	0.162	0.227	-	-	-	-	-	-	-	-	-	-	-	-
rs10258416	7	88568549	GG	0.25	0	0	0.00272028	(0-0.463966811465285)	rs10258416	0.2278	0.2451	0.1556	0.3214	0.162	0.227	-	-	-	-	-	-	-	-	-	-	-	-
rs10258416	7	88568549	AA	0.25	0	NA	1	(0-Inf)	rs10258416	0.2278	0.2451	0.1556	0.3214	0.162	0.227	-	-	-	-	-	-	-	-	-	-	-	-
rs10259707	7	7093313	CC	0.0714286	0.375	12	0.00194763	(1.92763913256235-80.3534682506742)	rs10259707	0.1472	0.1377	0.2262	0.1726	0.1302	0.0951	-	-	-	-	-	-	-	-	-	-	-	-
rs10259707	7	7093313	CT	0.0714286	0.375	0.119048	0.00775276	(0.0187360248865574-0.717587427083717)	rs10259707	0.1472	0.1377	0.2262	0.1726	0.1302	0.0951	-	-	-	-	-	-	-	-	-	-	-	-
rs10259707	7	7093313	TT	0.0714286	0.375	0	0.3	(0-16.7143260210748)	rs10259707	0.1472	0.1377	0.2262	0.1726	0.1302	0.0951	-	-	-	-	-	-	-	-	-	-	-	-
rs10263657	7	155366240	AA	0.0178571	0.333333	37.8	0.000294793	(3.24525786629302-1741.01860259247)	rs10263657	0.094	0.0961	0.0965	0.0288	0.1431	0.1063	-	-	-	-	-	-	-	-	-	-	-	-
rs10263657	7	155366240	AG	0.0178571	0.333333	0.037037	0.0014302	(0.000784755548352411-0.429798707426315)	rs10263657	0.094	0.0961	0.0965	0.0288	0.1431	0.1063	-	-	-	-	-	-	-	-	-	-	-	-
rs10263657	7	155366240	GG	0.0178571	0.333333	0	0.3	(0-16.7143260210748)	rs10263657	0.094	0.0961	0.0965	0.0288	0.1431	0.1063	-	-	-	-	-	-	-	-	-	-	-	-
rs10264545	7	115566788	GG	0.107143	0.458333	18.3333	0.000414699	(2.60920208478802-196.296264347094)	rs10264545	0.3049	0.292	0.2954	0.4226	0.2227	0.2924	-	-	-	-	-	-	-	-	-	-	-	-
rs10264545	7	115566788	AG	0.107143	0.458333	0.0909091	0.00315872	(0.0128422427996676-0.545140600422775)	rs10264545	0.3049	0.292	0.2954	0.4226	0.2227	0.2924	-	-	-	-	-	-	-	-	-	-	-	-
rs10264545	7	115566788	AA	0.107143	0.458333	0	0.3	(0-16.7143260210748)	rs10264545	0.3049	0.292	0.2954	0.4226	0.2227	0.2924	-	-	-	-	-	-	-	-	-	-	-	-
rs1027374	4	124283138	CC	0.571429	0.291667	0.0857143	0.00328897	(0.011331074620212-0.571842908466423)	rs1027374	0.3668	0.0855	0.5562	0.5129	0.498	0.3272	-	-	-	-	-	-	-	-	-	-	-	-
rs1027374	4	124283138	CT	0.571429	0.291667	5.4	0.0378048	(0.991431786968993-36.5930682513574)	rs1027374	0.3668	0.0855	0.5562	0.5129	0.498	0.3272	-	-	-	-	-	-	-	-	-	-	-	-
rs1027374	4	124283138	TT	0.571429	0.291667	1.66667	0.696887	(0.246760837004038-19.0620263633444)	rs1027374	0.3668	0.0855	0.5562	0.5129	0.498	0.3272	-	-	-	-	-	-	-	-	-	-	-	-
rs1027832	3	78663956	AG	0.446429	0.375	0.111111	0.00504319	(0.0159765024681499-0.643440382328561)	rs1027832	0.3534	0.171	0.5014	0.3284	0.4344	0.4376	0.2057	0.4147	0.4541	0.2437	0.5962	0.47	0.3599	0.4929	0.4413	0.4496	0.458	-
rs1027832	3	78663956	AA	0.446429	0.375	Inf	0.0374759	(0.996174043214234-Inf)	rs1027832	0.3534	0.171	0.5014	0.3284	0.4344	0.4376	0.2057	0.4147	0.4541	0.2437	0.5962	0.47	0.3599	0.4929	0.4413	0.4496	0.458	-
rs1027832	3	78663956	GG	0.446429	0.375	2.25	0.477364	(0.422936386811194-15.4208606651179)	rs1027832	0.3534	0.171	0.5014	0.3284	0.4344	0.4376	0.2057	0.4147	0.4541	0.2437	0.5962	0.47	0.3599	0.4929	0.4413	0.4496	0.458	-
rs10278811	7	122319820	AA	0.0892857	0.333333	9.2	0.00754711	(1.58064832596443-57.2079135578167)	rs10278811	0.1995	0.357	0.1686	0.1012	0.1203	0.1912	-	-	-	-	-	-	-	-	-	-	-	-
rs10278811	7	122319820	AG	0.0892857	0.333333	0.108696	0.00754711	(0.0174800991298058-0.632651794566545)	rs10278811	0.1995	0.357	0.1686	0.1012	0.1203	0.1912	-	-	-	-	-	-	-	-	-	-	-	-
rs10278811	7	122319820	GG	0.0892857	0.333333	NA	1	(0-Inf)	rs10278811	0.1995	0.357	0.1686	0.1012	0.1203	0.1912	-	-	-	-	-	-	-	-	-	-	-	-
rs10280748	7	90341197	CC	0.928571	0.625	18	0.000392686	(2.67524591543061-137.770316475049)	rs10280748	0.8888	0.8933	0.8963	0.9802	0.8022	0.8722	-	-	-	-	-	-	-	-	-	-	-	-
rs10280748	7	90341197	CT	0.928571	0.625	0.0555556	0.000392686	(0.00725845759511709-0.373797412130256)	rs10280748	0.8888	0.8933	0.8963	0.9802	0.8022	0.8722	-	-	-	-	-	-	-	-	-	-	-	-
rs10280748	7	90341197	TT	0.928571	0.625	NA	1	(0-Inf)	rs10280748	0.8888	0.8933	0.8963	0.9802	0.8022	0.8722	-	-	-	-	-	-	-	-	-	-	-	-
rs10280932	7	7670797	TT	0.553571	0.208333	0.0833333	0.00194763	(0.0124450135354502-0.51876929820922)	rs10280932	0.3824	0.6384	0.4438	0.1042	0.4443	0.2157	-	-	-	-	-	-	-	-	-	-	-	-
rs10280932	7	7670797	CT	0.553571	0.208333	4.63636	0.0823588	(0.860885520004654-31.3414609327008)	rs10280932	0.3824	0.6384	0.4438	0.1042	0.4443	0.2157	-	-	-	-	-	-	-	-	-	-	-	-
rs10280932	7	7670797	CC	0.553571	0.208333	3.66667	0.395532	(0.374880403406589-179.865466389445)	rs10280932	0.3824	0.6384	0.4438	0.1042	0.4443	0.2157	-	-	-	-	-	-	-	-	-	-	-	-
rs10281087	7	21800369	GT	0.410714	0.583333	0.0947368	0.00501759	(0.00897956256364812-0.613818478066718)	rs10281087	0.379	0.2958	0.4957	0.3085	0.4831	0.3742	-	-	-	-	-	-	-	-	-	-	-	-
rs10281087	7	21800369	GG	0.410714	0.583333	Inf	0.00739287	(1.61499393641842-Inf)	rs10281087	0.379	0.2958	0.4957	0.3085	0.4831	0.3742	-	-	-	-	-	-	-	-	-	-	-	-
rs10281087	7	21800369	TT	0.410714	0.583333	1.66667	0.696887	(0.246760837004038-19.0620263633444)	rs10281087	0.379	0.2958	0.4957	0.3085	0.4831	0.3742	-	-	-	-	-	-	-	-	-	-	-	-
rs10281266	7	103354223	CT	0.285714	0.416667	0.0545455	0.000414699	(0.00509434045179677-0.383258930318248)	rs10281266	0.2945	0.2451	0.2435	0.3194	0.2763	0.3906	-	-	-	-	-	-	-	-	-	-	-	-
rs10281266	7	103354223	TT	0.285714	0.416667	7.72727	0.0158134	(1.22462493292317-81.2282823142827)	rs10281266	0.2945	0.2451	0.2435	0.3194	0.2763	0.3906	-	-	-	-	-	-	-	-	-	-	-	-
rs10281266	7	103354223	CC	0.285714	0.416667	Inf	0.298009	(0.402121015608937-Inf)	rs10281266	0.2945	0.2451	0.2435	0.3194	0.2763	0.3906	-	-	-	-	-	-	-	-	-	-	-	-
rs1028180	1	169345868	AA	0	0.166667	Inf	0.00541635	(1.81988814540403-Inf)	rs1028180	0.2033	0.093	0.1153	0.631	0.0298	0.1524	0.07944	0.0193	0.1077	0.08178	0.1394	0.04706	0.6784	0.08187	0.01876	0.07438	0.1174	0.0211845
rs1028180	1	169345868	AG	0	0.166667	0	0.00541635	(0-0.54948431997066)	rs1028180	0.2033	0.093	0.1153	0.631	0.0298	0.1524	0.07944	0.0193	0.1077	0.08178	0.1394	0.04706	0.6784	0.08187	0.01876	0.07438	0.1174	0.0211845
rs1028180	1	169345868	GG	0	0.166667	NA	1	(0-Inf)	rs1028180	0.2033	0.093	0.1153	0.631	0.0298	0.1524	0.07944	0.0193	0.1077	0.08178	0.1394	0.04706	0.6784	0.08187	0.01876	0.07438	0.1174	0.0211845
rs1028349	X	96322075	GG	0.464286	0.833333	Inf	0.00739287	(1.61499393641842-Inf)	rs1028349	-	0.6152	0.5954	0.5877	0.6005	0.7075	-	-	-	-	-	-	-	-	-	-	-	-
rs1028349	X	96322075	AA	0.464286	0.833333	0.277778	0.0927307	(0.0498208174809906-1.40135833195266)	rs1028349	-	0.6152	0.5954	0.5877	0.6005	0.7075	-	-	-	-	-	-	-	-	-	-	-	-
rs1028349	X	96322075	AG	0.464286	0.833333	0.545455	0.450696	(0.0978348938312949-3.39497981240528)	rs1028349	-	0.6152	0.5954	0.5877	0.6005	0.7075	-	-	-	-	-	-	-	-	-	-	-	-
rs1037626	2	33039690	AG	0.267857	0.0833333	Inf	0.00350425	(1.86943070707802-Inf)	rs1037626	0.2087	0.2368	0.2752	0.2421	0.1769	0.1217	-	-	-	-	-	-	-	-	-	-	-	-
rs1037626	2	33039690	AA	0.267857	0.0833333	0.0909091	0.0151263	(0.00197964375915286-0.822330436753118)	rs1037626	0.2087	0.2368	0.2752	0.2421	0.1769	0.1217	-	-	-	-	-	-	-	-	-	-	-	-
rs1037626	2	33039690	GG	0.267857	0.0833333	0.407407	0.515385	(0.00501698235947549-34.8621293651385)	rs1037626	0.2087	0.2368	0.2752	0.2421	0.1769	0.1217	-	-	-	-	-	-	-	-	-	-	-	-
rs1038840	11	27898208	CT	0.75	0.583333	0.08	0.00205365	(0.00755611340974053-0.528774018870913)	rs1038840	0.4485	0.4175	0.6167	0.1875	0.7376	0.3425	-	-	-	-	-	-	-	-	-	-	-	-
rs1038840	11	27898208	CC	0.75	0.583333	7.72727	0.0158134	(1.22462493292317-81.2282823142827)	rs1038840	0.4485	0.4175	0.6167	0.1875	0.7376	0.3425	-	-	-	-	-	-	-	-	-	-	-	-
rs1038840	11	27898208	TT	0.75	0.583333	Inf	0.540891	(0.174696176502179-Inf)	rs1038840	0.4485	0.4175	0.6167	0.1875	0.7376	0.3425	-	-	-	-	-	-	-	-	-	-	-	-
rs1039857	8	78551702	AA	0.625	0.333333	0.0769231	0.00483642	(0.00669558360706052-0.610378005983298)	rs1039857	0.503	0.447	0.536	0.5853	0.5318	0.4407	-	-	-	-	-	-	-	-	-	-	-	-
rs1039857	8	78551702	AG	0.625	0.333333	3.09091	0.169753	(0.619584088116316-17.1488376796828)	rs1039857	0.503	0.447	0.536	0.5853	0.5318	0.4407	-	-	-	-	-	-	-	-	-	-	-	-
rs1039857	8	78551702	GG	0.625	0.333333	2.36842	0.450696	(0.368687531774649-26.1800318026583)	rs1039857	0.503	0.447	0.536	0.5853	0.5318	0.4407	-	-	-	-	-	-	-	-	-	-	-	-
rs10408886	19	54240528	CT	0.125	0.333333	0.108696	0.00754711	(0.0174800991298058-0.632651794566545)	rs10408886	0.1627	0.0703	0.1542	0.2946	0.1829	0.137	-	-	-	-	-	-	-	-	-	-	-	-
rs10408886	19	54240528	TT	0.125	0.333333	7.33333	0.0107561	(1.32096953255885-43.6959885302044)	rs10408886	0.1627	0.0703	0.1542	0.2946	0.1829	0.137	-	-	-	-	-	-	-	-	-	-	-	-
rs10408886	19	54240528	CC	0.125	0.333333	Inf	1	(0.0110044642857143-Inf)	rs10408886	0.1627	0.0703	0.1542	0.2946	0.1829	0.137	-	-	-	-	-	-	-	-	-	-	-	-
rs10425856	19	33852322	CT	0.0357143	0.25	0.0769231	0.00483642	(0.00669558360706052-0.610378005983298)	rs10425856	0.23	0.4607	0.0951	0.2113	0.0924	0.1748	-	-	-	-	-	-	-	-	-	-	-	-
rs10425856	19	33852322	TT	0.0357143	0.25	13	0.00483642	(1.63832901939026-149.352178792226)	rs10425856	0.23	0.4607	0.0951	0.2113	0.0924	0.1748	-	-	-	-	-	-	-	-	-	-	-	-
rs10425856	19	33852322	CC	0.0357143	0.25	NA	1	(0-Inf)	rs10425856	0.23	0.4607	0.0951	0.2113	0.0924	0.1748	-	-	-	-	-	-	-	-	-	-	-	-
rs1042988	17	71280075	TT	0.5	0.208333	0.111111	0.00504319	(0.0159765024681499-0.643440382328561)	rs1042988	0.4754	0.4992	0.4726	0.4613	0.3946	0.5429	-	-	-	-	-	-	-	-	-	-	-	-
rs1042988	17	71280075	CT	0.5	0.208333	11	0.0151263	(1.21605616830673-505.1413898973)	rs1042988	0.4754	0.4992	0.4726	0.4613	0.3946	0.5429	-	-	-	-	-	-	-	-	-	-	-	-
rs1042988	17	71280075	CC	0.5	0.208333	1.66667	0.696887	(0.246760837004038-19.0620263633444)	rs1042988	0.4754	0.4992	0.4726	0.4613	0.3946	0.5429	-	-	-	-	-	-	-	-	-	-	-	-
rs10440752	5	124329101	GT	0.571429	0.625	11	0.00315872	(1.83438914515717-77.8680185073186)	rs10440752	0.615	0.8147	0.6787	0.4841	0.4801	0.5736	-	-	-	-	-	-	-	-	-	-	-	-
rs10440752	5	124329101	GG	0.571429	0.625	0.217391	0.0563231	(0.038271551547206-1.23112409098064)	rs10440752	0.615	0.8147	0.6787	0.4841	0.4801	0.5736	-	-	-	-	-	-	-	-	-	-	-	-
rs10440752	5	124329101	TT	0.571429	0.625	0.111111	0.0728198	(0.00205028015670514-1.68525683395509)	rs10440752	0.615	0.8147	0.6787	0.4841	0.4801	0.5736	-	-	-	-	-	-	-	-	-	-	-	-
rs1044250	19	8436164	CT	0.321429	0.375	0.0909091	0.00315872	(0.0128422427996676-0.545140600422775)	rs1044250	0.2396	0.2564	0.3285	0.0595	0.331	0.2454	0.2549	0.3101	0.3043	0.2381	0.3855	0.3632	0.04967	0.3979	0.3179	0.3027	0.265	0.359815
rs1044250	19	8436164	CC	0.321429	0.375	4	0.0887848	(0.748731844757315-27.0206370598432)	rs1044250	0.2396	0.2564	0.3285	0.0595	0.331	0.2454	0.2549	0.3101	0.3043	0.2381	0.3855	0.3632	0.04967	0.3979	0.3179	0.3027	0.265	0.359815
rs1044250	19	8436164	TT	0.321429	0.375	Inf	0.152916	(0.531784850268039-Inf)	rs1044250	0.2396	0.2564	0.3285	0.0595	0.331	0.2454	0.2549	0.3101	0.3043	0.2381	0.3855	0.3632	0.04967	0.3979	0.3179	0.3027	0.265	0.359815
rs1044317	21	43716901	GG	0.714286	0.291667	Inf	0.00350425	(1.86943070707802-Inf)	rs1044317	-	0.6641	0.5951	0.5327	0.5537	0.5593	-	-	-	-	-	-	-	-	-	-	-	-
rs1044317	21	43716901	AA	0.714286	0.291667	0.0518519	0.00601816	(0.00106559104006281-0.619779683142438)	rs1044317	-	0.6641	0.5951	0.5327	0.5537	0.5593	-	-	-	-	-	-	-	-	-	-	-	-
rs1044317	21	43716901	AG	0.714286	0.291667	0.714286	0.736472	(0.142408597743431-3.4033283948461)	rs1044317	-	0.6641	0.5951	0.5327	0.5537	0.5593	-	-	-	-	-	-	-	-	-	-	-	-
rs10447396	6	36113598	GG	0.392857	0.0833333	0.0947368	0.00501759	(0.00897956256364812-0.613818478066718)	rs10447396	0.2294	0.1755	0.2651	0.0546	0.3072	0.3773	-	-	-	-	-	-	-	-	-	-	-	-
rs10447396	6	36113598	AG	0.392857	0.0833333	6.66667	0.0354373	(1.0651139438338-70.4542148144619)	rs10447396	0.2294	0.1755	0.2651	0.0546	0.3072	0.3773	-	-	-	-	-	-	-	-	-	-	-	-
rs10447396	6	36113598	AA	0.392857	0.0833333	Inf	0.540891	(0.174696176502179-Inf)	rs10447396	0.2294	0.1755	0.2651	0.0546	0.3072	0.3773	-	-	-	-	-	-	-	-	-	-	-	-
rs10456137	6	48889524	TT	0.517857	0.25	0.119048	0.00775276	(0.0187360248865574-0.717587427083717)	rs10456137	0.2993	0.2678	0.3069	0.2093	0.4801	0.2434	-	-	-	-	-	-	-	-	-	-	-	-
rs10456137	6	48889524	CT	0.517857	0.25	4.22222	0.0793756	(0.824373213581884-23.7325165667562)	rs10456137	0.2993	0.2678	0.3069	0.2093	0.4801	0.2434	-	-	-	-	-	-	-	-	-	-	-	-
rs10456137	6	48889524	CC	0.517857	0.25	2.3913	0.647937	(0.221020304785015-123.150995850118)	rs10456137	0.2993	0.2678	0.3069	0.2093	0.4801	0.2434	-	-	-	-	-	-	-	-	-	-	-	-
rs1046080	6	31595882	AC	0.642857	0.791667	14.6667	0.00528895	(1.6083910865523-667.212800276054)	rs1046080	0.8155	0.674	0.8184	0.9732	0.7674	0.8916	0.6843	0.7427	0.792	0.6684	0.8487	0.8924	0.9797	0.8029	0.7456	0.7784	0.8095	-
rs1046080	6	31595882	AA	0.642857	0.791667	0.185185	0.0378048	(0.0273275799976928-1.00864226177093)	rs1046080	0.8155	0.674	0.8184	0.9732	0.7674	0.8916	0.6843	0.7427	0.792	0.6684	0.8487	0.8924	0.9797	0.8029	0.7456	0.7784	0.8095	-
rs1046080	6	31595882	CC	0.642857	0.791667	0.384615	0.569844	(0.0253406126013522-6.13794124049276)	rs1046080	0.8155	0.674	0.8184	0.9732	0.7674	0.8916	0.6843	0.7427	0.792	0.6684	0.8487	0.8924	0.9797	0.8029	0.7456	0.7784	0.8095	-
rs1046208	3	115528263	GG	0.339286	0.583333	Inf	0.00350425	(1.86943070707802-Inf)	rs1046208	0.3684	0.4251	0.4539	0.2093	0.3877	0.3753	-	-	-	-	-	-	-	-	-	-	-	-
rs1046208	3	115528263	AG	0.339286	0.583333	0.129412	0.0158134	(0.0123109829668794-0.81657654773777)	rs1046208	0.3684	0.4251	0.4539	0.2093	0.3877	0.3753	-	-	-	-	-	-	-	-	-	-	-	-
rs1046208	3	115528263	AA	0.339286	0.583333	0.833333	1	(0.0999527341737529-10.6594526683985)	rs1046208	0.3684	0.4251	0.4539	0.2093	0.3877	0.3753	-	-	-	-	-	-	-	-	-	-	-	-
rs10465617	1	246715647	AA	0.535714	0.208333	0.108696	0.00754711	(0.0174800991298058-0.632651794566545)	rs10465617	0.4371	0.2648	0.4222	0.6677	0.3231	0.5603	-	-	-	-	-	-	-	-	-	-	-	-
rs10465617	1	246715647	AG	0.535714	0.208333	4	0.0887848	(0.748731844757315-27.0206370598432)	rs10465617	0.4371	0.2648	0.4222	0.6677	0.3231	0.5603	-	-	-	-	-	-	-	-	-	-	-	-
rs10465617	1	246715647	GG	0.535714	0.208333	3.66667	0.395532	(0.374880403406589-179.865466389445)	rs10465617	0.4371	0.2648	0.4222	0.6677	0.3231	0.5603	-	-	-	-	-	-	-	-	-	-	-	-
rs10472603	5	28142772	CC	0.196429	0.625	Inf	6.163e-05	(4.35678937607155-Inf)	rs10472603	0.3207	0.323	0.3098	0.1746	0.4384	0.3548	-	-	-	-	-	-	-	-	-	-	-	-
rs10472603	5	28142772	CT	0.196429	0.625	0.111111	0.00504319	(0.0159765024681499-0.643440382328561)	rs10472603	0.3207	0.323	0.3098	0.1746	0.4384	0.3548	-	-	-	-	-	-	-	-	-	-	-	-
rs10472603	5	28142772	TT	0.196429	0.625	0.230769	0.148649	(0.0174725133842697-2.45597661477116)	rs10472603	0.3207	0.323	0.3098	0.1746	0.4384	0.3548	-	-	-	-	-	-	-	-	-	-	-	-
rs10484052	14	96009748	AA	0.0892857	0.416667	23	0.000167443	(3.12114191407587-249.360230512053)	rs10484052	0.2616	0.1596	0.2478	0.3522	0.2197	0.3589	-	-	-	-	-	-	-	-	-	-	-	-
rs10484052	14	96009748	AG	0.0892857	0.416667	0.0434783	0.000167443	(0.00401026257453538-0.320395556347552)	rs10484052	0.2616	0.1596	0.2478	0.3522	0.2197	0.3589	-	-	-	-	-	-	-	-	-	-	-	-
rs10484052	14	96009748	GG	0.0892857	0.416667	NA	1	(0-Inf)	rs10484052	0.2616	0.1596	0.2478	0.3522	0.2197	0.3589	-	-	-	-	-	-	-	-	-	-	-	-
rs10484750	6	8378609	CC	0.339286	0.625	0.0518519	0.00601816	(0.00106559104006281-0.619779683142438)	rs10484750	0.3419	0.2534	0.3631	0.2599	0.4612	0.408	-	-	-	-	-	-	-	-	-	-	-	-
rs10484750	6	8378609	TT	0.339286	0.625	2.77778	0.284787	(0.438708864689183-30.3238604652773)	rs10484750	0.3419	0.2534	0.3631	0.2599	0.4612	0.408	-	-	-	-	-	-	-	-	-	-	-	-
rs10484750	6	8378609	CT	0.339286	0.625	2.16364	0.315387	(0.446889761001132-10.8951927194832)	rs10484750	0.3419	0.2534	0.3631	0.2599	0.4612	0.408	-	-	-	-	-	-	-	-	-	-	-	-
rs10495205	1	223123348	AG	0.107143	0.291667	0.119048	0.00775276	(0.0187360248865574-0.717587427083717)	rs10495205	0.2218	0.1445	0.1859	0.2946	0.162	0.3384	-	-	-	-	-	-	-	-	-	-	-	-
rs10495205	1	223123348	GG	0.107143	0.291667	6.44	0.0213252	(1.14191981955305-37.4105020479871)	rs10495205	0.2218	0.1445	0.1859	0.2946	0.162	0.3384	-	-	-	-	-	-	-	-	-	-	-	-
rs10495205	1	223123348	AA	0.107143	0.291667	Inf	1	(0.0110044642857143-Inf)	rs10495205	0.2218	0.1445	0.1859	0.2946	0.162	0.3384	-	-	-	-	-	-	-	-	-	-	-	-
rs10495209	1	223656537	CT	0.428571	0.5	12.5	0.00205365	(1.89116704738121-132.343169798233)	rs10495209	0.4161	0.3268	0.4553	0.3938	0.499	0.4468	-	-	-	-	-	-	-	-	-	-	-	-
rs10495209	1	223656537	TT	0.428571	0.5	0.107692	0.0174881	(0.00915472637341985-0.884498195148516)	rs10495209	0.4161	0.3268	0.4553	0.3938	0.499	0.4468	-	-	-	-	-	-	-	-	-	-	-	-
rs10495209	1	223656537	CC	0.428571	0.5	0.381818	0.253509	(0.0710355015758483-2.15629074504891)	rs10495209	0.4161	0.3268	0.4553	0.3938	0.499	0.4468	-	-	-	-	-	-	-	-	-	-	-	-
rs10497125	2	153971194	CC	0.232143	0	0	0.00739287	(0-0.619197371240728)	rs10497125	0.1084	0.0295	0.2406	0.0317	0.1839	0.1227	-	-	-	-	-	-	-	-	-	-	-	-
rs10497125	2	153971194	CT	0.232143	0	Inf	0.0170417	(1.3871807732556-Inf)	rs10497125	0.1084	0.0295	0.2406	0.0317	0.1839	0.1227	-	-	-	-	-	-	-	-	-	-	-	-
rs10497125	2	153971194	TT	0.232143	0	Inf	1	(0.0110044642857143-Inf)	rs10497125	0.1084	0.0295	0.2406	0.0317	0.1839	0.1227	-	-	-	-	-	-	-	-	-	-	-	-
rs10497873	2	204762327	GT	0.142857	0.291667	0.119048	0.00775276	(0.0187360248865574-0.717587427083717)	rs10497873	0.1823	0.0802	0.1859	0.2014	0.2087	0.271	-	-	-	-	-	-	-	-	-	-	-	-
rs10497873	2	204762327	GG	0.142857	0.291667	5.13333	0.0323433	(0.953806527064621-28.294841659795)	rs10497873	0.1823	0.0802	0.1859	0.2014	0.2087	0.271	-	-	-	-	-	-	-	-	-	-	-	-
rs10497873	2	204762327	TT	0.142857	0.291667	Inf	1	(0.0792556879183869-Inf)	rs10497873	0.1823	0.0802	0.1859	0.2014	0.2087	0.271	-	-	-	-	-	-	-	-	-	-	-	-
rs10505035	8	103775175	GG	0.214286	0.458333	0	0.00541635	(0-0.54948431997066)	rs10505035	0.2652	0.1861	0.4251	0.2073	0.2366	0.3476	-	-	-	-	-	-	-	-	-	-	-	-
rs10505035	8	103775175	AG	0.214286	0.458333	2.25	0.477364	(0.422936386811194-15.4208606651179)	rs10505035	0.2652	0.1861	0.4251	0.2073	0.2366	0.3476	-	-	-	-	-	-	-	-	-	-	-	-
rs10505035	8	103775175	AA	0.214286	0.458333	1.86667	0.494457	(0.388689441914752-9.36382273497844)	rs10505035	0.2652	0.1861	0.4251	0.2073	0.2366	0.3476	-	-	-	-	-	-	-	-	-	-	-	-
rs10507737	13	67031498	CT	0.321429	0.166667	Inf	0.00272028	(2.15532657786843-Inf)	rs10507737	0.1649	0.115	0.1412	0.1558	0.2117	0.2106	-	-	-	-	-	-	-	-	-	-	-	-
rs10507737	13	67031498	TT	0.321429	0.166667	0.15	0.0354373	(0.0141936149971077-0.938866687258431)	rs10507737	0.1649	0.115	0.1412	0.1558	0.2117	0.2106	-	-	-	-	-	-	-	-	-	-	-	-
rs10507737	13	67031498	CC	0.321429	0.166667	0.384615	0.569844	(0.0253406126013522-6.13794124049276)	rs10507737	0.1649	0.115	0.1412	0.1558	0.2117	0.2106	-	-	-	-	-	-	-	-	-	-	-	-
rs1051375	12	2788879	AG	0.796296	0.625	0.0892857	0.00392665	(0.0117712500380913-0.597018095304793)	rs1051375	0.5264	0.1717	0.6542	0.6062	0.7038	0.6503	0.2752	0.7295	0.6775	0.2357	0.7056	0.6638	0.6237	0.763	0.7225	0.6759	0.6647	-
rs1051375	12	2788879	AA	0.796296	0.625	5.71429	0.0305607	(1.06179044750467-33.2611207471644)	rs1051375	0.5264	0.1717	0.6542	0.6062	0.7038	0.6503	0.2752	0.7295	0.6775	0.2357	0.7056	0.6638	0.6237	0.763	0.7225	0.6759	0.6647	-
rs1051375	12	2788879	GG	0.796296	0.625	1.91304	1	(0.159834339783073-102.596782218094)	rs1051375	0.5264	0.1717	0.6542	0.6062	0.7038	0.6503	0.2752	0.7295	0.6775	0.2357	0.7056	0.6638	0.6237	0.763	0.7225	0.6759	0.6647	-
rs10516312	4	17402150	AG	0.25	0.0833333	Inf	0.00739287	(1.61499393641842-Inf)	rs10516312	0.2003	0.2436	0.121	0.122	0.2038	0.2751	-	-	-	-	-	-	-	-	-	-	-	-
rs10516312	4	17402150	GG	0.25	0.0833333	0.104895	0.0301169	(0.00227167302083273-0.948729430857301)	rs10516312	0.2003	0.2436	0.121	0.122	0.2038	0.2751	-	-	-	-	-	-	-	-	-	-	-	-
rs10516312	4	17402150	AA	0.25	0.0833333	0.407407	0.515385	(0.00501698235947549-34.8621293651385)	rs10516312	0.2003	0.2436	0.121	0.122	0.2038	0.2751	-	-	-	-	-	-	-	-	-	-	-	-
rs10516506	4	104595253	CT	0.0357143	0.25	0.0769231	0.00483642	(0.00669558360706052-0.610378005983298)	rs10516506	0.2534	0.2451	0.1671	0.4127	0.1083	0.3108	-	-	-	-	-	-	-	-	-	-	-	-
rs10516506	4	104595253	TT	0.0357143	0.25	13	0.00483642	(1.63832901939026-149.352178792226)	rs10516506	0.2534	0.2451	0.1671	0.4127	0.1083	0.3108	-	-	-	-	-	-	-	-	-	-	-	-
rs10516506	4	104595253	CC	0.0357143	0.25	NA	1	(0-Inf)	rs10516506	0.2534	0.2451	0.1671	0.4127	0.1083	0.3108	-	-	-	-	-	-	-	-	-	-	-	-
rs10519274	15	79891750	GT	0.0357143	0.25	0.0769231	0.00483642	(0.00669558360706052-0.610378005983298)	rs10519274	0.1102	0.0779	0.0576	0.2212	0.0467	0.1421	-	-	-	-	-	-	-	-	-	-	-	-
[truncated: 5,837 more rows]

## Sheet: Glossary
Column	Description	Tools	DB Versions
snp	Snp identifier
chromosome	Chromosome
position	Genomic position
Genotype	Genotype being tested
1st DMSA+ alternative allele frequency	1st DMSA+ alternative allele frequency
1st DMSA- alternative allele frequency	1st DMSA- alternative allele frequency
Odds ratio	Odds ratio
P-value	P-value from Fisher´s exact test
Confidence interval	Confidence interval for the Odds ratio
Uploaded_variation	Identifier of uploaded variant	ENSEMBL VARIANT EFFECT PREDICTOR v99.2	ensembl version 99.d3e7d31
AF	Frequency of existing variant in 1000 Genomes combined population
AFR_AF	Frequency of existing variant in 1000 Genomes combined African population
AMR_AF	Frequency of existing variant in 1000 Genomes combined American population
EAS_AF	Frequency of existing variant in 1000 Genomes combined East Asian population
EUR_AF	Frequency of existing variant in 1000 Genomes combined European population
SAS_AF	Frequency of existing variant in 1000 Genomes combined South Asian population
AA_AF	Frequency of existing variant in NHLBI-ESP African American population
EA_AF	Frequency of existing variant in NHLBI-ESP European American population
gnomAD_AF	Frequency of existing variant in gnomAD exomes combined population
gnomAD_AFR_AF	Frequency of existing variant in gnomAD exomes African/American population
gnomAD_AMR_AF	Frequency of existing variant in gnomAD exomes American population
gnomAD_ASJ_AF	Frequency of existing variant in gnomAD exomes Ashkenazi Jewish population
gnomAD_EAS_AF	Frequency of existing variant in gnomAD exomes East Asian population
gnomAD_FIN_AF	Frequency of existing variant in gnomAD exomes Finnish population
gnomAD_NFE_AF	Frequency of existing variant in gnomAD exomes Non-Finnish European population
gnomAD_OTH_AF	Frequency of existing variant in gnomAD exomes other combined populations
gnomAD_SAS_AF	Frequency of existing variant in gnomAD exomes South Asian population
gnomAD_SWE_AF	Frequency of existing variant in gnomAD exomes Swedish subset of Non-Finnish European population
